# Supplementary material for: Bacterial extracellular vesicles as recyclable nutrient reservoirs
Source: Nat Commun. 2026 Apr 6;17:4901. doi: 10.1038/s41467-026-71463-3 (PMC13230831; doi:10.1038/s41467-026-71463-3)
Supplement: Supplementary file 3 — Supplementary Data 1 [file 41467_2026_71463_MOESM3_ESM.xlsx]

## Sheet: Supplementary Data 1
Supplementary Data 1 Proteins identified in the respective EV proteome
			"+" indicates the presence of a protein; "-" the absence of a protein
Majority protein IDs	Protein names	Gene Names	EVs-LB 9 h	EVs-LB 15 h	EVs-MOD 9 h	EVs-MOD 15 h	Entry Name
tr|B7HUN6|B7HUN6_BACC7	Aminoglycoside N(3)-acetyltransferase (EC 2.3.1.-)	aacC7 BCAH187_A2976	-	-	+	+	B7HUN6_BACC7
sp|B7HRP0|ACCA_BACC7	Acetyl-coenzyme A carboxylase carboxyl transferase subunit alpha (ACCase subunit alpha) (Acetyl-CoA carboxylase carboxyltransferase subunit alpha) (EC 2.1.3.15)	accA BCAH187_A4726	-	-	+	+	ACCA_BACC7
tr|B7HNU8|B7HNU8_BACC7	Biotin carboxyl carrier protein of acetyl-CoA carboxylase	accB BCAH187_A4315	-	-	+	+	B7HNU8_BACC7
tr|B7HNU7|B7HNU7_BACC7	Biotin carboxylase (EC 6.3.4.14) (Acetyl-coenzyme A carboxylase biotin carboxylase subunit A)	accC BCAH187_A4314	+	-	+	+	B7HNU7_BACC7
sp|B7HRP1|ACCD_BACC7	Acetyl-coenzyme A carboxylase carboxyl transferase subunit beta (ACCase subunit beta) (Acetyl-CoA carboxylase carboxyltransferase subunit beta) (EC 2.1.3.15)	accD BCAH187_A4727	-	-	+	+	ACCD_BACC7
tr|B7HRT5|B7HRT5_BACC7	Acetate kinase (EC 2.7.2.1) (Acetokinase)	ackA BCAH187_A4772	+	+	+	+	B7HRT5_BACC7
tr|B7I062|B7I062_BACC7	Aconitate hydratase (Aconitase) (EC 4.2.1.3)	acnA BCAH187_A3640	+	+	+	+	B7I062_BACC7
tr|B7HTK4|B7HTK4_BACC7	Dihydrolipoamide acetyltransferase component of pyruvate dehydrogenase complex (EC 2.3.1.-)	acoC BCAH187_A2823	+	+	-	-	B7HTK4_BACC7
tr|B7HTK3|B7HTK3_BACC7	Dihydrolipoyl dehydrogenase (EC 1.8.1.4)	acoL BCAH187_A2822	-	+	-	+	B7HTK3_BACC7
sp|B7HLI3|ACP_BACC7	Acyl carrier protein (ACP)	acpP BCAH187_A3898	-	-	+	+	ACP_BACC7
tr|B7HSK1|B7HSK1_BACC7	Acetoin utilization protein AcuB	acuB BCAH187_A4799	-	-	+	+	B7HSK1_BACC7
tr|B7HSK2|B7HSK2_BACC7	Acetoin utilization protein AcuC	acuC BCAH187_A4800	-	-	+	+	B7HSK2_BACC7
sp|B7HQW5|KAD_BACC7	Adenylate kinase (AK) (EC 2.7.4.3) (ATP-AMP transphosphorylase) (ATP:AMP phosphotransferase) (Adenylate monophosphate kinase)	adk BCAH187_A0162	-	-	+	+	KAD_BACC7
tr|B7HQ65|B7HQ65_BACC7	Alkaline D-peptidase	adP1 BCAH187_A2381	-	-	+	+	B7HQ65_BACC7
tr|B7HVP3|B7HVP3_BACC7	Alkaline D-peptidase	adP2 BCAH187_A3064	-	+	-	-	B7HVP3_BACC7
tr|B7HT24|B7HT24_BACC7	Alkyl hydroperoxide reductase C (EC 1.11.1.26) (Peroxiredoxin) (Thioredoxin peroxidase)	ahpC BCAH187_A0439	+	+	+	+	B7HT24_BACC7
tr|B7HT23|B7HT23_BACC7	Alkyl hydroperoxide reductase, F subunit	ahpF BCAH187_A0438	+	+	+	+	B7HT23_BACC7
tr|B7HQE6|B7HQE6_BACC7	Alanine--tRNA ligase (EC 6.1.1.7) (Alanyl-tRNA synthetase) (AlaRS)	alaS BCAH187_A4521	+	-	+	+	B7HQE6_BACC7
tr|B7HV97|B7HV97_BACC7	Alanine dehydrogenase (EC 1.4.1.1)	ald1 BCAH187_A0720	+	+	+	+	B7HV97_BACC7
tr|B7HRR5|B7HRR5_BACC7	Alanine dehydrogenase (EC 1.4.1.1)	ald2 BCAH187_A4752	+	+	+	+	B7HRR5_BACC7
tr|B7HXW4|B7HXW4_BACC7	Thiol-activated cytolysin	alo BCAH187_A3327	+	+	+	+	B7HXW4_BACC7
tr|B7HXM8|B7HXM8_BACC7	Alpha-acetolactate decarboxylase (EC 4.1.1.5)	alsD BCAH187_A1047	-	-	+	+	B7HXM8_BACC7
tr|B7HXM7|B7HXM7_BACC7	Acetolactate synthase, catabolic (EC 2.2.1.6)	alsS BCAH187_A1046	-	-	+	+	B7HXM7_BACC7
tr|B7HT21|B7HT21_BACC7	Amidohydrolase amhX (EC 3.5.1.-)	amhX BCAH187_A0436	-	-	-	+	B7HT21_BACC7
tr|B7HSY9|B7HSY9_BACC7	Aminopeptidase AmpS (EC 3.4.11.-)	ampS BCAH187_A0403	-	+	+	+	B7HSY9_BACC7
tr|B7HL04|B7HL04_BACC7	L-asparaginase (EC 3.5.1.1)	ansA1 BCAH187_A1657	-	-	+	+	B7HL04_BACC7
sp|B7HQG7|APT_BACC7	Adenine phosphoribosyltransferase (APRT) (EC 2.4.2.7)	apt BCAH187_A4542	-	-	+	+	APT_BACC7
sp|B7HRS7|ASSY_BACC7	Argininosuccinate synthase (EC 6.3.4.5) (Citrulline--aspartate ligase)	argG BCAH187_A4764	-	-	+	+	ASSY_BACC7
sp|B7HRS6|ARLY_BACC7	Argininosuccinate lyase (ASAL) (EC 4.3.2.1) (Arginosuccinase)	argH BCAH187_A4763	-	-	+	-	ARLY_BACC7
sp|B7HNT8|ARGR_BACC7	Arginine repressor	argR BCAH187_A4305	-	-	+	+	ARGR_BACC7
tr|B7HYC4|B7HYC4_BACC7	Arginine--tRNA ligase (EC 6.1.1.19) (Arginyl-tRNA synthetase) (ArgRS)	argS argS2 BCAH187_A5542	-	+	+	+	B7HYC4_BACC7
sp|B7HVH9|AROA_BACC7	3-phosphoshikimate 1-carboxyvinyltransferase (EC 2.5.1.19) (5-enolpyruvylshikimate-3-phosphate synthase) (EPSP synthase) (EPSPS)	aroA BCAH187_A3000	-	-	+	+	AROA_BACC7
tr|B7HL26|B7HL26_BACC7	Chorismate synthase (CS) (EC 4.2.3.5) (5-enolpyruvylshikimate-3-phosphate phospholyase)	aroC aroC1 BCAH187_A1679	-	-	+	+	B7HL26_BACC7
tr|B7HVI2|B7HVI2_BACC7	Chorismate synthase (CS) (EC 4.2.3.5) (5-enolpyruvylshikimate-3-phosphate phospholyase)	aroC aroC2 BCAH187_A3003	-	-	-	+	B7HVI2_BACC7
sp|B7HPN3|AROE_BACC7	Shikimate dehydrogenase (NADP(+)) (SDH) (EC 1.1.1.25)	aroE BCAH187_A4467	-	-	+	+	AROE_BACC7
sp|B7HNW2|AROQ_BACC7	3-dehydroquinate dehydratase (3-dehydroquinase) (EC 4.2.1.10) (Type II DHQase)	aroQ BCAH187_A4329	-	-	-	+	AROQ_BACC7
tr|B7HLD4|B7HLD4_BACC7	Aspartate-semialdehyde dehydrogenase (ASA dehydrogenase) (ASADH) (EC 1.2.1.11) (Aspartate-beta-semialdehyde dehydrogenase)	asd asd2 BCAH187_A3848	-	-	+	+	B7HLD4_BACC7
sp|B7HMI7|ASNA_BACC7	Aspartate--ammonia ligase (EC 6.3.1.1) (Asparagine synthetase A)	asnA BCAH187_A1928	+	-	+	+	ASNA_BACC7
tr|B7HQ45|B7HQ45_BACC7	asparagine synthase (glutamine-hydrolyzing) (EC 6.3.5.4)	asnO3 BCAH187_A2361	+	-	+	+	B7HQ45_BACC7
tr|B7HRK0|B7HRK0_BACC7	Asparagine--tRNA ligase (EC 6.1.1.22) (Asparaginyl-tRNA synthetase) (AsnRS)	asnS BCAH187_A4685	+	+	+	+	B7HRK0_BACC7
tr|B7HL59|B7HL59_BACC7	Aminotransferase (EC 2.6.1.-)	aspB BCAH187_A1712	-	-	+	+	B7HL59_BACC7
sp|B7HQG0|SYDND_BACC7	Aspartate--tRNA(Asp/Asn) ligase (EC 6.1.1.23) (Aspartyl-tRNA synthetase) (AspRS) (Non-discriminating aspartyl-tRNA synthetase) (ND-AspRS)	aspS BCAH187_A4535	+	-	+	+	SYDND_BACC7
tr|B7HQ87|B7HQ87_BACC7	Acetate CoA-transferase, subunit A (EC 2.8.3.8)	atoD BCAH187_A2403	-	-	-	+	B7HQ87_BACC7
sp|B7HY67|ATPA_BACC7	ATP synthase subunit alpha (EC 7.1.2.2) (ATP synthase F1 sector subunit alpha) (F-ATPase subunit alpha)	atpA BCAH187_A5485	+	+	+	+	ATPA_BACC7
tr|B7HY71|B7HY71_BACC7	ATP synthase subunit a (ATP synthase F0 sector subunit a) (F-ATPase subunit 6)	atpB BCAH187_A5489	+	-	-	-	B7HY71_BACC7
sp|B7HY64|ATPB_BACC7	ATP synthase subunit beta (EC 7.1.2.2) (ATP synthase F1 sector subunit beta) (F-ATPase subunit beta)	atpD BCAH187_A5482	+	+	+	+	ATPB_BACC7
sp|B7HY69|ATPF_BACC7	ATP synthase subunit b (ATP synthase F(0) sector subunit b) (ATPase subunit I) (F-type ATPase subunit b) (F-ATPase subunit b)	atpF BCAH187_A5487	+	+	+	+	ATPF_BACC7
sp|B7HY65|ATPG_BACC7	ATP synthase gamma chain (ATP synthase F1 sector gamma subunit) (F-ATPase gamma subunit)	atpG BCAH187_A5483	+	-	+	+	ATPG_BACC7
sp|B7HY68|ATPD_BACC7	ATP synthase subunit delta (ATP synthase F(1) sector subunit delta) (F-type ATPase subunit delta) (F-ATPase subunit delta)	atpH BCAH187_A5486	-	-	+	+	ATPD_BACC7
tr|B7HR44|B7HR44_BACC7	2,3-dihydro-2,3-dihydroxybenzoate dehydrogenase (EC 1.3.1.28)	bacA BCAH187_A2468	-	-	+	+	B7HR44_BACC7
tr|B7HKA7|B7HKA7_BACC7	Undecaprenyl-diphosphatase (EC 3.6.1.27) (Bacitracin resistance protein) (Undecaprenyl pyrophosphate phosphatase)	bacA2 uppP BCAH187_A1542	+	-	+	+	B7HKA7_BACC7
tr|B7HR47|B7HR47_BACC7	isochorismatase (EC 3.3.2.1)	bacB BCAH187_A2471	-	-	+	+	B7HR47_BACC7
tr|B7HR45|B7HR45_BACC7	isochorismate synthase (EC 5.4.4.2) (Isochorismate mutase)	bacC BCAH187_A2469	-	-	+	+	B7HR45_BACC7
tr|B7HR46|B7HR46_BACC7	2,3-dihydroxybenzoate-AMP ligase (EC 6.2.1.71)	bacE BCAH187_A2470	-	-	-	+	B7HR46_BACC7
tr|B7HR48|B7HR48_BACC7	Nonribosomal peptide synthetase DhbF	bacF BCAH187_A2472	-	-	-	+	B7HR48_BACC7
tr|B7HPS9|B7HPS9_BACC7	Cytoplasmic protein	BCAH187_A0020	-	-	+	+	B7HPS9_BACC7
tr|B7HPT0|B7HPT0_BACC7	Deoxynucleoside kinase family protein (EC 2.7.1.-)	BCAH187_A0021	+	-	+	+	B7HPT0_BACC7
tr|B7HPT1|B7HPT1_BACC7	Deoxynucleoside kinase family protein (EC 2.7.1.-)	BCAH187_A0022	-	-	+	+	B7HPT1_BACC7
sp|B7HPT5|Y027_BACC7	Nucleoid-associated protein BCAH187_A0027	BCAH187_A0027	-	-	+	+	Y027_BACC7
tr|B7HPT7|B7HPT7_BACC7	DUF2508 domain-containing protein	BCAH187_A0029	-	-	+	+	B7HPT7_BACC7
tr|B7HPU5|B7HPU5_BACC7	Methyltransferase small domain-containing protein	BCAH187_A0043	-	-	+	+	B7HPU5_BACC7
tr|B7HPV0|B7HPV0_BACC7	Deoxyribonuclease, TatD family	BCAH187_A0048	-	-	+	+	B7HPV0_BACC7
tr|B7HQR3|B7HQR3_BACC7	UVR domain-containing protein	BCAH187_A0109	-	-	-	+	B7HQR3_BACC7
tr|B7HQR5|B7HQR5_BACC7	Negative regulator of genetic competence ClpC/MecB	BCAH187_A0111	-	-	+	+	B7HQR5_BACC7
tr|B7HQR9|B7HQR9_BACC7	PilT protein domain protein	BCAH187_A0115	+	-	-	+	B7HQR9_BACC7
tr|B7HQS6|B7HQS6_BACC7	RNA methyltransferase, TrmH family, group 3	BCAH187_A0122	-	-	+	+	B7HQS6_BACC7
tr|B7HQT5|B7HQT5_BACC7	YbxB protein	BCAH187_A0132	-	-	+	+	B7HQT5_BACC7
tr|B7HQY1|B7HQY1_BACC7	Iron-sulfur cluster carrier protein	BCAH187_A0179	-	-	+	+	B7HQY1_BACC7
tr|B7HQY4|B7HQY4_BACC7	Polysaccharide deacetylase	BCAH187_A0182	-	-	-	+	B7HQY4_BACC7
tr|B7HQY9|B7HQY9_BACC7	YbbR-like domain-containing protein	BCAH187_A0200	+	-	+	+	B7HQY9_BACC7
tr|B7HQZ4|B7HQZ4_BACC7	Gluconate kinase	BCAH187_A0206	-	-	+	-	B7HQZ4_BACC7
tr|B7HQZ9|B7HQZ9_BACC7	DoxX family protein	BCAH187_A0211	+	-	+	-	B7HQZ9_BACC7
tr|B7HR02|B7HR02_BACC7	Lipoprotein	BCAH187_A0214	+	+	+	+	B7HR02_BACC7
tr|B7HR04|B7HR04_BACC7	Oxidoreductase, short-chain dehydrogenase/reductase family	BCAH187_A0216	-	-	-	+	B7HR04_BACC7
tr|B7HR07|B7HR07_BACC7	Lipoprotein	BCAH187_A0219	+	-	+	+	B7HR07_BACC7
tr|B7HR09|B7HR09_BACC7	Putative lipoprotein	BCAH187_A0222	-	-	+	+	B7HR09_BACC7
tr|B7HR12|B7HR12_BACC7	Conserved domain protein	BCAH187_A0225	+	-	-	+	B7HR12_BACC7
tr|B7HR14|B7HR14_BACC7	Putative lipoprotein	BCAH187_A0227	+	-	+	+	B7HR14_BACC7
tr|B7HRT9|B7HRT9_BACC7	Oligopeptide ABC transporter, oligopeptide-binding protein	BCAH187_A0233	+	-	+	+	B7HRT9_BACC7
tr|B7HRU0|B7HRU0_BACC7	Putative lipoprotein	BCAH187_A0234	-	-	+	+	B7HRU0_BACC7
tr|B7HRU2|B7HRU2_BACC7	Putative oligopeptide ABC transporter, oligopeptide-binding protein	BCAH187_A0236	+	+	+	+	B7HRU2_BACC7
tr|B7HRU3|B7HRU3_BACC7	Oligopeptide ABC transporter, oligopeptide-binding protein	BCAH187_A0237	-	-	+	+	B7HRU3_BACC7
tr|B7HRU4|B7HRU4_BACC7	Oxidoreductase, aldo/keto reductase family	BCAH187_A0239	-	-	+	+	B7HRU4_BACC7
tr|B7HRV1|B7HRV1_BACC7	Putative molybdopterin biosynthesis protein	BCAH187_A0246	-	-	-	+	B7HRV1_BACC7
tr|B7HRV5|B7HRV5_BACC7	Putative 1-acyl-sn-glycerol-3-phosphate acyltransferase	BCAH187_A0250	-	-	+	+	B7HRV5_BACC7
tr|B7HRW2|B7HRW2_BACC7	DUF2334 domain-containing protein	BCAH187_A0257	+	-	+	+	B7HRW2_BACC7
tr|B7HRW3|B7HRW3_BACC7	Invasion protein IagB domain protein	BCAH187_A0258	-	-	+	+	B7HRW3_BACC7
tr|B7HRW4|B7HRW4_BACC7	Galactose-1-phosphate uridylyltransferase	BCAH187_A0259	-	-	+	+	B7HRW4_BACC7
tr|B7HRX1|B7HRX1_BACC7	Extracellular solute-binding protein family 5	BCAH187_A0266	+	+	+	+	B7HRX1_BACC7
tr|B7HRY1|B7HRY1_BACC7	Putative homogentisate 1,2-dioxygenase	BCAH187_A0276	-	+	-	-	B7HRY1_BACC7
tr|B7HRZ0|B7HRZ0_BACC7	Putative lipoprotein	BCAH187_A0285	-	-	-	+	B7HRZ0_BACC7
tr|B7HRZ4|B7HRZ4_BACC7	S1 RNA binding domain protein	BCAH187_A0289	-	-	+	+	B7HRZ4_BACC7
tr|B7HRZ7|B7HRZ7_BACC7	Gcp-like domain-containing protein	BCAH187_A0309	-	-	+	+	B7HRZ7_BACC7
tr|B7HS00|B7HS00_BACC7	ABC transporter, ATP-binding protein	BCAH187_A0312	-	-	+	+	B7HS00_BACC7
tr|B7HS07|B7HS07_BACC7	Xanthine/uracil permease family protein	BCAH187_A0321	-	-	+	-	B7HS07_BACC7
tr|B7HS11|B7HS11_BACC7	Protein disulfide isomerase	BCAH187_A0329	-	-	-	+	B7HS11_BACC7
tr|B7HS39|B7HS39_BACC7	SPFH domain/band 7 family protein	BCAH187_A0374	+	-	-	-	B7HS39_BACC7
tr|B7HSW6|B7HSW6_BACC7	Lipoprotein	BCAH187_A0379	-	-	+	+	B7HSW6_BACC7
tr|B7HSX3|B7HSX3_BACC7	Lipoprotein	BCAH187_A0387	+	-	+	+	B7HSX3_BACC7
tr|B7HSY2|B7HSY2_BACC7	DAGKc domain-containing protein	BCAH187_A0396	-	-	+	+	B7HSY2_BACC7
tr|B7HSY3|B7HSY3_BACC7	Cyclopropane fatty acid synthase family protein	BCAH187_A0397	-	-	+	-	B7HSY3_BACC7
tr|B7HSZ0|B7HSZ0_BACC7	Polysaccharide deacetylase-like protein	BCAH187_A0404	-	-	+	+	B7HSZ0_BACC7
tr|B7HSZ3|B7HSZ3_BACC7	tRNA-dihydrouridine synthase (EC 1.3.1.-)	BCAH187_A0408	-	-	+	-	B7HSZ3_BACC7
tr|B7HSZ7|B7HSZ7_BACC7	Cytoplasmic protein	BCAH187_A0412 BCAH187_A0430	-	-	+	+	B7HSZ7_BACC7
tr|B7HSZ9|B7HSZ9_BACC7	Radical SAM domain protein	BCAH187_A0414	-	-	+	+	B7HSZ9_BACC7
tr|B7HT05|B7HT05_BACC7	Acetylornithine deacetylase	BCAH187_A0420	-	-	+	+	B7HT05_BACC7
tr|B7HT08|B7HT08_BACC7	Transcriptional regulator/TPR domain protein	BCAH187_A0423	+	-	-	-	B7HT08_BACC7
tr|B7HT32|B7HT32_BACC7	Iron compound ABC transporter, iron compound-binding protein	BCAH187_A0447	+	+	+	+	B7HT32_BACC7
tr|B7HT34|B7HT34_BACC7	Group-specific protein	BCAH187_A0449	+	-	+	+	B7HT34_BACC7
tr|B7HT43|B7HT43_BACC7	Nucleotidyltransferase domain-containing protein	BCAH187_A0459	-	-	+	+	B7HT43_BACC7
tr|B7HT46|B7HT46_BACC7	Fatty acid desaturase	BCAH187_A0462	+	-	-	-	B7HT46_BACC7
tr|B7HT51|B7HT51_BACC7	Amino acid ABC transporter, amino acid-binding protein	BCAH187_A0467	+	+	+	+	B7HT51_BACC7
tr|B7HT52|B7HT52_BACC7	Amino acid ABC transporter, ATP-binding protein	BCAH187_A0468	-	-	-	+	B7HT52_BACC7
tr|B7HT57|B7HT57_BACC7	Phage infection protein	BCAH187_A0473	+	-	+	+	B7HT57_BACC7
tr|B7HT60|B7HT60_BACC7	ABC transporter, permease protein	BCAH187_A0476	+	-	-	-	B7HT60_BACC7
tr|B7HT62|B7HT62_BACC7	Efflux transporter, RND family, MFP subunit	BCAH187_A0478	+	-	+	+	B7HT62_BACC7
tr|B7HT65|B7HT65_BACC7	Sugar transporter	BCAH187_A0481	+	-	-	-	B7HT65_BACC7
tr|B7HT66|B7HT66_BACC7	ABC transporter, ATP binding protein	BCAH187_A0482	+	-	+	+	B7HT66_BACC7
tr|B7HT74|B7HT74_BACC7	Thiamine-binding protein domain-containing protein	BCAH187_A0492	-	-	+	+	B7HT74_BACC7
tr|B7HT76|B7HT76_BACC7	Putative ABC transporter, substrate-binding protein	BCAH187_A0494	+	+	+	+	B7HT76_BACC7
tr|B7HT90|B7HT90_BACC7	Type I phosphodiesterase/nucleotide pyrophosphatase family protein	BCAH187_A0508	-	-	+	+	B7HT90_BACC7
tr|B7HT94|B7HT94_BACC7	ROK family protein	BCAH187_A0512	-	-	+	-	B7HT94_BACC7
tr|B7HT95|B7HT95_BACC7	Putative tellurium resistance protein	BCAH187_A0513	+	+	+	+	B7HT95_BACC7
tr|B7HT96|B7HT96_BACC7	Tellurium resistance protein	BCAH187_A0514	+	+	+	+	B7HT96_BACC7
tr|B7HTZ4|B7HTZ4_BACC7	Tellurium resistance protein	BCAH187_A0515	+	+	+	+	B7HTZ4_BACC7
tr|B7HTZ5|B7HTZ5_BACC7	Tellurium resistance protein	BCAH187_A0516	+	-	+	+	B7HTZ5_BACC7
tr|B7HTZ6|B7HTZ6_BACC7	Putative component of 'biosynthetic module' domain-containing protein	BCAH187_A0517	-	-	+	+	B7HTZ6_BACC7
tr|B7HTZ7|B7HTZ7_BACC7	Tellurite resistance protein	BCAH187_A0518	+	-	+	+	B7HTZ7_BACC7
tr|B7HTZ8|B7HTZ8_BACC7	Cation-transporting ATPase, E1-E2 family	BCAH187_A0519	+	-	-	-	B7HTZ8_BACC7
tr|B7HU01|B7HU01_BACC7	DUF4075 domain-containing protein	BCAH187_A0522	-	-	+	+	B7HU01_BACC7
tr|B7HU09|B7HU09_BACC7	GTP-binding protein	BCAH187_A0530	+	-	+	+	B7HU09_BACC7
tr|B7HU15|B7HU15_BACC7	YfkD-like protein	BCAH187_A0536	-	-	-	+	B7HU15_BACC7
tr|B7HU16|B7HU16_BACC7	Radical SAM core domain-containing protein	BCAH187_A0537	-	-	+	-	B7HU16_BACC7
tr|B7HU27|B7HU27_BACC7	Putative acetylornitine deacetylase	BCAH187_A0548	-	-	-	+	B7HU27_BACC7
tr|B7HU37|B7HU37_BACC7	Putative penicillin-binding protein	BCAH187_A0558	-	-	+	+	B7HU37_BACC7
tr|B7HU39|B7HU39_BACC7	Group-specific protein	BCAH187_A0560	+	+	-	-	B7HU39_BACC7
sp|B7HU62|Y583_BACC7	Nucleoside triphosphate/diphosphate phosphatase (EC 3.6.1.15) (EC 3.6.1.6)	BCAH187_A0583	+	-	+	+	NTDP_BACC7
tr|B7HU65|B7HU65_BACC7	Glutamate synthase, large subunit	BCAH187_A0586	-	-	+	+	B7HU65_BACC7
tr|B7HU72|B7HU72_BACC7	Transcriptional regulator, Fur family	BCAH187_A0593	-	-	+	+	B7HU72_BACC7
sp|B7HU74|Y615_BACC7	Probable transcriptional regulatory protein BCAH187_A0615	BCAH187_A0615	-	-	-	+	Y615_BACC7
tr|B7HU77|B7HU77_BACC7	Thioredoxin-like fold domain-containing protein	BCAH187_A0618	+	-	+	+	B7HU77_BACC7
tr|B7HU81|B7HU81_BACC7	Putative tRNA (cytidine(34)-2'-O)-methyltransferase (EC 2.1.1.207) (tRNA (cytidine/uridine-2'-O-)-methyltransferase)	BCAH187_A0623	-	-	+	+	B7HU81_BACC7
tr|B7HU83|B7HU83_BACC7	PrkA AAA domain-containing protein	BCAH187_A0625	+	-	-	+	B7HU83_BACC7
tr|B7HP51|B7HP51_BACC7	YopX protein	BCAH187_A0645 BCAH187_A2223	+	-	-	-	B7HP51_BACC7
tr|B7HV37|B7HV37_BACC7	Phage portal protein, HK97 family	BCAH187_A0659	-	+	+	+	B7HV37_BACC7
tr|B7HV38|B7HV38_BACC7	ATP-dependent Clp protease proteolytic subunit	BCAH187_A0660	-	+	-	-	B7HV38_BACC7
tr|B7HV39|B7HV39_BACC7	Cps	BCAH187_A0661	+	+	+	+	B7HV39_BACC7
tr|B7HV40|B7HV40_BACC7	Gp7	BCAH187_A0662	-	+	-	-	B7HV40_BACC7
tr|B7HV41|B7HV41_BACC7	Phage head-tail adaptor	BCAH187_A0663	-	+	-	-	B7HV41_BACC7
tr|B7HV42|B7HV42_BACC7	Prophage pi2 protein 37	BCAH187_A0664	-	+	-	-	B7HV42_BACC7
tr|B7HV43|B7HV43_BACC7	Prophage pi2 protein 38	BCAH187_A0665	-	+	-	-	B7HV43_BACC7
tr|B7HV44|B7HV44_BACC7	Putative prophage LambdaBa01, major tail protein	BCAH187_A0666	+	+	+	+	B7HV44_BACC7
tr|B7HV47|B7HV47_BACC7	TMP repeat protein	BCAH187_A0669	-	+	+	-	B7HV47_BACC7
tr|B7HV48|B7HV48_BACC7	TMP repeat protein	BCAH187_A0671	-	+	-	+	B7HV48_BACC7
tr|B7HV49|B7HV49_BACC7	Phage tail fiber protein	BCAH187_A0672	-	+	+	-	B7HV49_BACC7
tr|B7HV50|B7HV50_BACC7	Phage minor structural protein	BCAH187_A0673	-	+	-	-	B7HV50_BACC7
tr|B7HP81|B7HP81_BACC7	Uncharacterized protein	BCAH187_A0676 BCAH187_A2253	+	-	-	-	B7HP81_BACC7
tr|B7HP83|B7HP83_BACC7	Endolysin	BCAH187_A0678 BCAH187_A2255	+	+	+	+	B7HP83_BACC7
tr|B7HV56|B7HV56_BACC7	Uncharacterized protein	BCAH187_A0679	-	-	+	+	B7HV56_BACC7
tr|B7HV61|B7HV61_BACC7	microbial collagenase (EC 3.4.24.3) (Microbial collagenase)	BCAH187_A0684	+	+	+	+	B7HV61_BACC7
tr|B7HV63|B7HV63_BACC7	Flotillin T	BCAH187_A0686	+	+	+	+	B7HV63_BACC7
tr|B7HV70|B7HV70_BACC7	Putative lipoprotein	BCAH187_A0693	+	-	+	+	B7HV70_BACC7
tr|B7HV71|B7HV71_BACC7	Ankyrin repeat domain protein	BCAH187_A0694	-	-	+	+	B7HV71_BACC7
tr|B7HV77|B7HV77_BACC7	Glycerol-3-phosphate ABC transporter, glycerol-3-phosphate-binding protein	BCAH187_A0700	-	-	-	+	B7HV77_BACC7
tr|B7HV83|B7HV83_BACC7	Group-specific protein	BCAH187_A0706	-	-	-	+	B7HV83_BACC7
tr|B7HV86|B7HV86_BACC7	Acetyltransferase, GNAT family	BCAH187_A0709	-	-	+	+	B7HV86_BACC7
tr|B7HV91|B7HV91_BACC7	Acetyltransferase, GNAT family	BCAH187_A0714	-	-	-	+	B7HV91_BACC7
tr|B7HV93|B7HV93_BACC7	Molybdopterin oxidoreductase family protein	BCAH187_A0716	+	-	-	-	B7HV93_BACC7
tr|B7HV98|B7HV98_BACC7	Amino acid permease family protein	BCAH187_A0721	+	-	-	-	B7HV98_BACC7
tr|B7HVA1|B7HVA1_BACC7	Nicotinate phosphoribosyltransferase (EC 6.3.4.21)	BCAH187_A0724	-	-	+	+	B7HVA1_BACC7
tr|B7HVA2|B7HVA2_BACC7	Transcriptional activator	BCAH187_A0725	+	-	+	+	B7HVA2_BACC7
tr|B7HVA4|B7HVA4_BACC7	Neutral metalloproteinase (EC 3.4.24.-)	BCAH187_A0727	-	+	+	+	B7HVA4_BACC7
tr|B7HVA6|B7HVA6_BACC7	Putative lipoprotein	BCAH187_A0729	+	-	+	+	B7HVA6_BACC7
tr|B7HVA7|B7HVA7_BACC7	Group-specific protein	BCAH187_A0730	-	-	+	-	B7HVA7_BACC7
tr|B7HVA9|B7HVA9_BACC7	Transcription antiterminator, LytR family	BCAH187_A0732	+	-	+	+	B7HVA9_BACC7
tr|B7HVB7|B7HVB7_BACC7	Transcriptional regulator, ArsR family	BCAH187_A0740	-	-	+	+	B7HVB7_BACC7
tr|B7HVC0|B7HVC0_BACC7	Iron compound ABC transporter, iron compound-binding protein	BCAH187_A0743	+	+	+	+	B7HVC0_BACC7
tr|B7HVC3|B7HVC3_BACC7	Iron compound ABC transporter, ATP-binding protein	BCAH187_A0746	+	-	-	-	B7HVC3_BACC7
tr|B7HVC4|B7HVC4_BACC7	Uncharacterized protein	BCAH187_A0747	-	-	+	+	B7HVC4_BACC7
tr|B7HVC5|B7HVC5_BACC7	8-amino-7-oxononanoate synthase	BCAH187_A0748	-	+	+	+	B7HVC5_BACC7
tr|B7HVC6|B7HVC6_BACC7	NAD-dependent epimerase/dehydratase domain-containing protein	BCAH187_A0749	-	-	+	+	B7HVC6_BACC7
tr|B7HVE6|B7HVE6_BACC7	Amino acid ABC transporter, amino acid-binding protein	BCAH187_A0769	+	-	-	+	B7HVE6_BACC7
tr|B7HVF0|B7HVF0_BACC7	Osmotically inducible protein C	BCAH187_A0773	-	-	+	+	B7HVF0_BACC7
tr|B7HVF1|B7HVF1_BACC7	HIT family protein	BCAH187_A0774	-	-	+	-	B7HVF1_BACC7
tr|B7HVF3|B7HVF3_BACC7	Group-specific protein	BCAH187_A0776	-	-	-	+	B7HVF3_BACC7
tr|B7HVG2|B7HVG2_BACC7	Oligopeptide ABC transporter, oligopeptide-binding protein	BCAH187_A0785	+	+	+	+	B7HVG2_BACC7
tr|B7HVG3|B7HVG3_BACC7	Oligopeptide ABC transporter, permease protein	BCAH187_A0786	+	-	+	+	B7HVG3_BACC7
tr|B7HVG4|B7HVG4_BACC7	Oligopeptide ABC transporter, permease protein	BCAH187_A0787	+	-	-	-	B7HVG4_BACC7
tr|B7HVG5|B7HVG5_BACC7	Oligopeptide ABC transporter, ATP-binding protein	BCAH187_A0788	+	-	+	+	B7HVG5_BACC7
tr|B7HVG6|B7HVG6_BACC7	Oligopeptide ABC transporter, ATP-binding protein	BCAH187_A0789	+	-	+	+	B7HVG6_BACC7
tr|B7HW85|B7HW85_BACC7	Transcriptional regulator, MarR family	BCAH187_A0791	-	-	+	+	B7HW85_BACC7
tr|B7HW86|B7HW86_BACC7	Multidrug resistance protein	BCAH187_A0792	+	-	-	-	B7HW86_BACC7
tr|B7HW96|B7HW96_BACC7	Oxidoreductase, zinc-binding dehydrogenase family	BCAH187_A0802	+	+	+	+	B7HW96_BACC7
tr|B7HWA5|B7HWA5_BACC7	Methyl-accepting chemotaxis protein	BCAH187_A0811	+	-	+	+	B7HWA5_BACC7
tr|B7HWA6|B7HWA6_BACC7	3D domain-containing protein	BCAH187_A0812	-	-	+	+	B7HWA6_BACC7
tr|B7HWA9|B7HWA9_BACC7	LPXTG-site transpeptidase family protein	BCAH187_A0815	-	-	+	+	B7HWA9_BACC7
tr|B7HWB0|B7HWB0_BACC7	YHYH domain-containing protein	BCAH187_A0816	-	-	+	+	B7HWB0_BACC7
tr|B7HWB4|B7HWB4_BACC7	DNA-binding protein	BCAH187_A0820	-	+	-	-	B7HWB4_BACC7
tr|B7HWB9|B7HWB9_BACC7	Acetyltransferase, GNAT family	BCAH187_A0825	-	-	+	+	B7HWB9_BACC7
tr|B7HWC7|B7HWC7_BACC7	Peptidase C39-like domain-containing protein	BCAH187_A0833	-	-	+	+	B7HWC7_BACC7
tr|B7HWD6|B7HWD6_BACC7	Ferrous iron transport protein B, N-region	BCAH187_A0842	-	-	+	+	B7HWD6_BACC7
tr|B7HWD7|B7HWD7_BACC7	Putative ferrous iron transport protein A	BCAH187_A0843	-	-	+	+	B7HWD7_BACC7
tr|B7HWD8|B7HWD8_BACC7	Phosphate-binding protein	BCAH187_A0844	-	-	-	+	B7HWD8_BACC7
tr|B7HWE1|B7HWE1_BACC7	Transporter, AcrB/AcrD/AcrF family	BCAH187_A0847	-	-	+	+	B7HWE1_BACC7
tr|B7HWE6|B7HWE6_BACC7	Peptidase, M23/M37 family	BCAH187_A0876	+	+	+	+	B7HWE6_BACC7
tr|B7HWE7|B7HWE7_BACC7	Aminopyrimidine aminohydrolase (EC 3.5.99.2)	BCAH187_A0879	-	-	+	+	B7HWE7_BACC7
tr|B7HWE8|B7HWE8_BACC7	ABC transporter, ATP-binding protein	BCAH187_A0880	-	-	+	+	B7HWE8_BACC7
tr|B7HWF0|B7HWF0_BACC7	Putative ABC transporter, substrate-binding protein	BCAH187_A0882	+	-	+	+	B7HWF0_BACC7
tr|B7HWF5|B7HWF5_BACC7	HesA/moeB/thiF family protein	BCAH187_A0887	-	-	-	+	B7HWF5_BACC7
tr|B7HWI5|B7HWI5_BACC7	Thioredoxin	BCAH187_A0920	+	-	+	+	B7HWI5_BACC7
tr|B7HWI8|B7HWI8_BACC7	Putative lipoprotein	BCAH187_A0923	-	-	+	+	B7HWI8_BACC7
tr|B7HWJ3|B7HWJ3_BACC7	Putative NAD(P)H nitroreductase (EC 1.-.-.-)	BCAH187_A0928	-	-	-	+	B7HWJ3_BACC7
tr|B7HXC0|B7HXC0_BACC7	Cytoplasmic protein	BCAH187_A0936	-	-	+	+	B7HXC0_BACC7
tr|B7HXC9|B7HXC9_BACC7	Group-specific protein	BCAH187_A0945	-	-	+	+	B7HXC9_BACC7
tr|B7HXD0|B7HXD0_BACC7	Transcription antiterminator, LytR family	BCAH187_A0946	+	-	+	+	B7HXD0_BACC7
tr|B7HXE3|B7HXE3_BACC7	Enterotoxin	BCAH187_A0959	-	-	+	+	B7HXE3_BACC7
tr|B7HXE5|B7HXE5_BACC7	ABC transporter, ATP-binding protein	BCAH187_A0961	-	-	+	+	B7HXE5_BACC7
tr|B7HXE6|B7HXE6_BACC7	Efflux RND transporter periplasmic adaptor subunit	BCAH187_A0962	-	-	+	+	B7HXE6_BACC7
tr|B7HXG3|B7HXG3_BACC7	Purple acid phosphatase/fibronectin domain protein	BCAH187_A0980	+	-	-	+	B7HXG3_BACC7
tr|B7HXI1|B7HXI1_BACC7	Transcriptional regulator, TetR family	BCAH187_A0998	-	-	+	+	B7HXI1_BACC7
tr|B7HXI4|B7HXI4_BACC7	Transcriptional regulator, MarR family	BCAH187_A1001	-	-	+	+	B7HXI4_BACC7
tr|B7HXK4|B7HXK4_BACC7	Putative lipoprotein	BCAH187_A1022	-	-	-	+	B7HXK4_BACC7
tr|B7HXK5|B7HXK5_BACC7	NAD(P)H dehydrogenase, quinone family	BCAH187_A1023	-	-	+	+	B7HXK5_BACC7
tr|B7HXL6|B7HXL6_BACC7	Amino acid ABC transporter, amino acid-binding protein	BCAH187_A1035	+	+	+	+	B7HXL6_BACC7
tr|B7HXL7|B7HXL7_BACC7	Amino acid ABC transporter, permease protein	BCAH187_A1036	+	-	-	-	B7HXL7_BACC7
tr|B7HXL8|B7HXL8_BACC7	Amino acid ABC transporter, ATP-binding protein	BCAH187_A1037	+	-	+	+	B7HXL8_BACC7
sp|B7HXM4|Y1043_BACC7	UPF0342 protein BCAH187_A1043	BCAH187_A1043	-	-	+	+	Y1043_BACC7
tr|B7HXM5|B7HXM5_BACC7	Lipoprotein	BCAH187_A1044	-	-	+	+	B7HXM5_BACC7
tr|B7HXN2|B7HXN2_BACC7	Oxygen-independent coproporphyrinogen III oxidase	BCAH187_A1051	-	-	-	+	B7HXN2_BACC7
tr|B7HXN9|B7HXN9_BACC7	Group-specific protein	BCAH187_A1059	-	-	+	+	B7HXN9_BACC7
tr|B7HXP0|B7HXP0_BACC7	Conserved domain protein	BCAH187_A1060	-	-	+	+	B7HXP0_BACC7
tr|B7HXP4|B7HXP4_BACC7	Crystal protein	BCAH187_A1064	+	+	+	+	B7HXP4_BACC7
tr|B7HXP6|B7HXP6_BACC7	AlgX/AlgJ SGNH hydrolase-like domain-containing protein	BCAH187_A1066	-	-	-	+	B7HXP6_BACC7
tr|B7HYG9|B7HYG9_BACC7	Enoyl-CoA hydratase/isomerase family protein	BCAH187_A1071	-	-	-	+	B7HYG9_BACC7
tr|B7HYH0|B7HYH0_BACC7	Uncharacterized protein	BCAH187_A1072	-	-	+	-	B7HYH0_BACC7
tr|B7HYH6|B7HYH6_BACC7	Peptidase, family M20/M25/M40 protein	BCAH187_A1078	+	+	-	+	B7HYH6_BACC7
tr|B7HYH7|B7HYH7_BACC7	Surface-layer N-acetylmuramoyl-L-alanine amidase (EC 3.5.1.28)	BCAH187_A1079	-	+	+	+	B7HYH7_BACC7
tr|B7HYI2|B7HYI2_BACC7	Uncharacterized protein	BCAH187_A1084	-	-	-	+	B7HYI2_BACC7
tr|B7HYJ3|B7HYJ3_BACC7	Tellurium resistance protein	BCAH187_A1095	-	-	-	+	B7HYJ3_BACC7
tr|B7HYM1|B7HYM1_BACC7	Zinc finger CGNR domain-containing protein	BCAH187_A1123	-	-	+	+	B7HYM1_BACC7
tr|B7HYP0|B7HYP0_BACC7	LCI fold domain-containing protein	BCAH187_A1142	-	+	+	+	B7HYP0_BACC7
tr|B7HYP2|B7HYP2_BACC7	S-layer protein	BCAH187_A1144	+	+	+	+	B7HYP2_BACC7
tr|B7HYP3|B7HYP3_BACC7	Serine protease	BCAH187_A1145	-	-	+	+	B7HYP3_BACC7
tr|B7HYP7|B7HYP7_BACC7	S-layer domain protein	BCAH187_A1149	-	-	+	+	B7HYP7_BACC7
tr|B7HYP9|B7HYP9_BACC7	Group-specific protein	BCAH187_A1151	-	-	+	+	B7HYP9_BACC7
tr|B7HYQ9|B7HYQ9_BACC7	Response regulator	BCAH187_A1161	-	-	+	+	B7HYQ9_BACC7
tr|B7HYS1|B7HYS1_BACC7	DUF4352 domain-containing protein	BCAH187_A1173	+	-	+	+	B7HYS1_BACC7
tr|B7HYS4|B7HYS4_BACC7	Group-specific protein	BCAH187_A1176	-	-	-	+	B7HYS4_BACC7
tr|B7HYT4|B7HYT4_BACC7	Hydrolase, alpha/beta fold family	BCAH187_A1186	-	-	-	+	B7HYT4_BACC7
tr|B7HYT8|B7HYT8_BACC7	Hook-associated protein 2	BCAH187_A1190	+	-	+	+	B7HYT8_BACC7
tr|B7HZH7|B7HZH7_BACC7	Wall-associated protein	BCAH187_A1209	-	-	+	+	B7HZH7_BACC7
tr|B7HZH9|B7HZH9_BACC7	General stress protein	BCAH187_A1211	-	-	+	+	B7HZH9_BACC7
tr|B7HZI0|B7HZI0_BACC7	HIT family protein	BCAH187_A1212	-	-	+	+	B7HZI0_BACC7
tr|B7HZI9|B7HZI9_BACC7	Uncharacterized protein	BCAH187_A1221	-	-	+	+	B7HZI9_BACC7
tr|B7HZJ2|B7HZJ2_BACC7	Putative lipoprotein	BCAH187_A1224	+	+	+	+	B7HZJ2_BACC7
tr|B7HZJ6|B7HZJ6_BACC7	ABM domain-containing protein	BCAH187_A1228	-	-	+	+	B7HZJ6_BACC7
tr|B7HZK5|B7HZK5_BACC7	Transcriptional regulator, TetR family	BCAH187_A1237	-	-	+	+	B7HZK5_BACC7
tr|B7HZL6|B7HZL6_BACC7	lipoate--protein ligase (EC 6.3.1.20)	BCAH187_A1248	-	-	+	+	B7HZL6_BACC7
tr|B7HZM0|B7HZM0_BACC7	S-layer protein	BCAH187_A1252	-	-	+	+	B7HZM0_BACC7
tr|B7HZP5|B7HZP5_BACC7	Group-specific protein	BCAH187_A1277	-	-	+	+	B7HZP5_BACC7
tr|B7HZP8|B7HZP8_BACC7	Peptidase, M48 family (EC 3.4.24.-)	BCAH187_A1280	-	-	-	+	B7HZP8_BACC7
tr|B7HZQ0|B7HZQ0_BACC7	S-layer protein	BCAH187_A1282	-	-	+	+	B7HZQ0_BACC7
tr|B7HZQ2|B7HZQ2_BACC7	Putative S-layer protein	BCAH187_A1284	-	-	+	+	B7HZQ2_BACC7
tr|B7HZQ3|B7HZQ3_BACC7	S-layer protein	BCAH187_A1285	+	+	+	+	B7HZQ3_BACC7
sp|B7HZT6|Y1318_BACC7	UPF0234 protein BCAH187_A1318	BCAH187_A1318	-	-	+	+	Y1318_BACC7
tr|B7HZT7|B7HZT7_BACC7	S1 motif domain-containing protein	BCAH187_A1319	-	-	+	+	B7HZT7_BACC7
tr|B7HZV6|B7HZV6_BACC7	Oligopeptide ABC transporter, oligopeptide-binding protein	BCAH187_A1338	+	+	+	+	B7HZV6_BACC7
tr|B7HZV7|B7HZV7_BACC7	Oligopeptide ABC transporter, permease protein	BCAH187_A1339	+	-	+	+	B7HZV7_BACC7
tr|B7HZV8|B7HZV8_BACC7	Oligopeptide ABC transporter, permease protein	BCAH187_A1340	+	-	+	+	B7HZV8_BACC7
tr|B7HZV9|B7HZV9_BACC7	Oligopeptide ABC transporter, ATP-binding protein	BCAH187_A1341	+	-	+	+	B7HZV9_BACC7
tr|B7HZW0|B7HZW0_BACC7	Oligopeptide ABC transporter, ATP-binding protein	BCAH187_A1342	+	-	+	+	B7HZW0_BACC7
tr|B7I098|B7I098_BACC7	Oligopeptide ABC transporter, oligopeptide-binding protein	BCAH187_A1344	+	+	+	+	B7I098_BACC7
tr|B7I0B0|B7I0B0_BACC7	CYTH domain-containing protein	BCAH187_A1356	-	-	+	+	B7I0B0_BACC7
tr|B7I0C0|B7I0C0_BACC7	Putative bacteriocin O-metyltransferase	BCAH187_A1366	-	-	-	+	B7I0C0_BACC7
tr|B7I0C4|B7I0C4_BACC7	SAM-dependent methyltransferase	BCAH187_A1370	-	-	-	+	B7I0C4_BACC7
sp|B7I0E0|Y1386_BACC7	Putative phosphoesterase BCAH187_A1386 (EC 3.1.-.-)	BCAH187_A1386	-	-	+	+	Y1386_BACC7
tr|B7I0E5|B7I0E5_BACC7	Sodium/proline symporter (Proline permease)	BCAH187_A1391	+	-	+	+	B7I0E5_BACC7
tr|B7I0E8|B7I0E8_BACC7	Anthranilate synthase, glutamine amidotransferase component	BCAH187_A1394	-	-	+	+	B7I0E8_BACC7
tr|B7I0F6|B7I0F6_BACC7	DUF2278 domain-containing protein	BCAH187_A1402	-	-	-	+	B7I0F6_BACC7
tr|B7I0F9|B7I0F9_BACC7	DUF2599 domain-containing protein	BCAH187_A1405	-	-	+	-	B7I0F9_BACC7
tr|B7I0G4|B7I0G4_BACC7	Pyridine nucleotide-disulfide oxidoreductase, class I	BCAH187_A1410	-	-	+	+	B7I0G4_BACC7
tr|B7I0I1|B7I0I1_BACC7	Methyltransferase type 11 domain-containing protein	BCAH187_A1428	-	-	+	+	B7I0I1_BACC7
tr|B7I0I3|B7I0I3_BACC7	serine-type D-Ala-D-Ala carboxypeptidase (EC 3.4.16.4)	BCAH187_A1430	-	-	+	+	B7I0I3_BACC7
tr|B7I0I5|B7I0I5_BACC7	Spore coat-associated protein N	BCAH187_A1432	+	+	+	+	B7I0I5_BACC7
tr|B7I0I6|B7I0I6_BACC7	DUF4047 domain-containing protein	BCAH187_A1433	+	-	-	-	B7I0I6_BACC7
tr|B7I0J0|B7I0J0_BACC7	Immune inhibitor A metalloprotease InhA1 (EC 3.4.24.-)	BCAH187_A1437	+	+	+	+	B7I0J0_BACC7
tr|B7I0K8|B7I0K8_BACC7	Transcriptional regulator, GntR family	BCAH187_A1455	-	-	+	+	B7I0K8_BACC7
tr|B7I0L8|B7I0L8_BACC7	MaoC family protein	BCAH187_A1466	-	-	+	+	B7I0L8_BACC7
tr|B7I0L9|B7I0L9_BACC7	PhaP protein	BCAH187_A1467	+	-	+	+	B7I0L9_BACC7
tr|B7I0M1|B7I0M1_BACC7	PhaR protein	BCAH187_A1469	-	-	+	+	B7I0M1_BACC7
tr|B7HK52|B7HK52_BACC7	Putative internalin	BCAH187_A1485	-	-	+	+	B7HK52_BACC7
tr|B7HK58|B7HK58_BACC7	Transcriptional regulator, MarR family	BCAH187_A1491	-	-	+	+	B7HK58_BACC7
tr|B7HK59|B7HK59_BACC7	Oligoendopeptidase F	BCAH187_A1492	-	+	+	+	B7HK59_BACC7
tr|B7HK60|B7HK60_BACC7	DinB-like domain-containing protein	BCAH187_A1493	-	-	+	+	B7HK60_BACC7
tr|B7HK71|B7HK71_BACC7	Acetyltransferase, GNAT family	BCAH187_A1505	-	-	+	+	B7HK71_BACC7
tr|B7HK75|B7HK75_BACC7	Ribonucleoside-diphosphate reductase (EC 1.17.4.1)	BCAH187_A1509	+	-	+	+	B7HK75_BACC7
tr|B7HK76|B7HK76_BACC7	Ribonucleoside-diphosphate reductase, subunit alpha (EC 1.17.4.1)	BCAH187_A1510	-	-	+	+	B7HK76_BACC7
tr|B7HK77|B7HK77_BACC7	ribonucleoside-diphosphate reductase (EC 1.17.4.1)	BCAH187_A1511	-	-	-	+	B7HK77_BACC7
tr|B7HK78|B7HK78_BACC7	Ribonucleoside-diphosphate reductase, subunit beta (EC 1.17.4.1)	BCAH187_A1513	-	-	-	+	B7HK78_BACC7
tr|B7HK82|B7HK82_BACC7	ABC transporter, ATP-binding protein	BCAH187_A1517	+	-	+	+	B7HK82_BACC7
tr|B7HK83|B7HK83_BACC7	Putative ABC transporter, permease protein	BCAH187_A1518	+	-	-	-	B7HK83_BACC7
tr|B7HK89|B7HK89_BACC7	Conserved domain protein	BCAH187_A1524	-	-	+	+	B7HK89_BACC7
tr|B7HK91|B7HK91_BACC7	Probable nitronate monooxygenase (Propionate 3-nitronate monooxygenase)	BCAH187_A1526	-	-	+	+	B7HK91_BACC7
tr|B7HKA8|B7HKA8_BACC7	Thioredoxin family protein	BCAH187_A1543	-	-	+	+	B7HKA8_BACC7
tr|B7HKD7|B7HKD7_BACC7	Histidinol-phosphatase (HolPase) (EC 3.1.3.15)	BCAH187_A1572	-	-	-	+	B7HKD7_BACC7
tr|B7HKD9|B7HKD9_BACC7	D-isomer specific 2-hydroxyacid dehydrogenase family protein	BCAH187_A1574	-	+	+	+	B7HKD9_BACC7
tr|B7HKE1|B7HKE1_BACC7	Sulfatase (EC 3.1.6.-)	BCAH187_A1576	+	-	+	+	B7HKE1_BACC7
tr|B7HKF2|B7HKF2_BACC7	precorrin-2 dehydrogenase (EC 1.3.1.76)	BCAH187_A1589	-	-	+	+	B7HKF2_BACC7
tr|B7HKF5|B7HKF5_BACC7	Peptidase, M23/M37 family	BCAH187_A1592	-	-	+	+	B7HKF5_BACC7
tr|B7HKF6|B7HKF6_BACC7	Proton/glutamate symporter family protein	BCAH187_A1593	+	-	+	+	B7HKF6_BACC7
tr|B7HKG0|B7HKG0_BACC7	PspA/IM30 family protein	BCAH187_A1598	-	-	+	+	B7HKG0_BACC7
tr|B7HKG4|B7HKG4_BACC7	DUF3992 domain-containing protein	BCAH187_A1602	-	+	-	-	B7HKG4_BACC7
tr|B7HKG8|B7HKG8_BACC7	Ribosomal protein L5 domain protein	BCAH187_A1606	-	-	+	+	B7HKG8_BACC7
tr|B7HKH7|B7HKH7_BACC7	DUF47 domain-containing protein	BCAH187_A1615	+	-	+	+	B7HKH7_BACC7
tr|B7HKH8|B7HKH8_BACC7	Penicillin-binding protein	BCAH187_A1616	-	-	+	+	B7HKH8_BACC7
tr|B7HKX0|B7HKX0_BACC7	Site-specific recombinase, phage integrase family	BCAH187_A1622	-	-	+	+	B7HKX0_BACC7
tr|B7HKX3|B7HKX3_BACC7	Conserved domain protein	BCAH187_A1625	-	-	+	+	B7HKX3_BACC7
tr|B7HKX6|B7HKX6_BACC7	DUF3907 domain-containing protein	BCAH187_A1628	-	-	+	+	B7HKX6_BACC7
tr|B7HKX8|B7HKX8_BACC7	serine-type D-Ala-D-Ala carboxypeptidase (EC 3.4.16.4)	BCAH187_A1630	-	-	-	+	B7HKX8_BACC7
tr|B7HKY7|B7HKY7_BACC7	Corrinoid adenosyltransferase (EC 2.5.1.17) (Cob(II)alamin adenosyltransferase) (Cob(II)yrinic acid a,c-diamide adenosyltransferase) (Cobinamide/cobalamin adenosyltransferase)	BCAH187_A1639	-	-	+	+	B7HKY7_BACC7
tr|B7HKY8|B7HKY8_BACC7	Peptidase, M23/M37 family	BCAH187_A1640	-	-	-	+	B7HKY8_BACC7
tr|B7HL18|B7HL18_BACC7	ABC transporter periplasmic binding protein yphF	BCAH187_A1671	-	-	+	+	B7HL18_BACC7
tr|B7HL22|B7HL22_BACC7	Putative heptaprenyl diphosphate synthase component I	BCAH187_A1675	-	-	-	+	B7HL22_BACC7
sp|B7HL30|Y1683_BACC7	UPF0302 protein BCAH187_A1683	BCAH187_A1683	-	-	+	+	Y1683_BACC7
tr|B7HL31|B7HL31_BACC7	DUF2487 domain-containing protein	BCAH187_A1684	-	-	+	+	B7HL31_BACC7
tr|B7HL40|B7HL40_BACC7	Sporulation protein YpjB	BCAH187_A1693	-	-	-	+	B7HL40_BACC7
tr|B7HL42|B7HL42_BACC7	Neutral zinc metallopeptidase	BCAH187_A1695	+	-	+	+	B7HL42_BACC7
tr|B7HL45|B7HL45_BACC7	NTP pyrophosphohydrolase MazG-like domain-containing protein	BCAH187_A1698	-	-	+	+	B7HL45_BACC7
tr|B7HL49|B7HL49_BACC7	Glycosyl transferase, group 1 family protein	BCAH187_A1702	-	-	+	+	B7HL49_BACC7
tr|B7HL63|B7HL63_BACC7	Penicillin-binding protein	BCAH187_A1716	+	-	+	+	B7HL63_BACC7
tr|B7HL75|B7HL75_BACC7	THUMP domain-containing protein	BCAH187_A1729	-	-	+	+	B7HL75_BACC7
tr|B7HL78|B7HL78_BACC7	Metal-dependent carboxypeptidase (EC 3.4.17.19)	BCAH187_A1732	-	+	+	+	B7HL78_BACC7
tr|B7HL86|B7HL86_BACC7	Dynamin N-terminal domain-containing protein	BCAH187_A1741	-	-	-	+	B7HL86_BACC7
tr|B7HL88|B7HL88_BACC7	Acetyltransferase, GNAT family	BCAH187_A1743	-	-	+	+	B7HL88_BACC7
tr|B7HL90|B7HL90_BACC7	Rhodanese-like domain protein	BCAH187_A1745	-	-	+	+	B7HL90_BACC7
tr|B7HLN7|B7HLN7_BACC7	Isochorismatase family protein	BCAH187_A1761	-	-	-	+	B7HLN7_BACC7
tr|B7HLP9|B7HLP9_BACC7	Cytoplasmic protein	BCAH187_A1774	-	-	+	+	B7HLP9_BACC7
tr|B7HLQ3|B7HLQ3_BACC7	Adenosylmethionine--8-amino-7-oxononanoate aminotransferase	BCAH187_A1778	-	+	+	+	B7HLQ3_BACC7
tr|B7HLR3|B7HLR3_BACC7	DUF218 domain-containing protein	BCAH187_A1788	-	-	+	+	B7HLR3_BACC7
tr|B7HLS7|B7HLS7_BACC7	HD domain-containing protein	BCAH187_A1802	-	-	+	+	B7HLS7_BACC7
tr|B7HLS8|B7HLS8_BACC7	Chemotaxis protein MotA	BCAH187_A1803	+	-	-	-	B7HLS8_BACC7
tr|B7HLT0|B7HLT0_BACC7	Chemotaxis response regulator	BCAH187_A1805	-	-	+	+	B7HLT0_BACC7
tr|B7HLT1|B7HLT1_BACC7	Chemotaxis protein CheA (EC 2.7.13.3)	BCAH187_A1806	+	-	-	-	B7HLT1_BACC7
tr|B7HLT2|B7HLT2_BACC7	Flagellar motor switch protein	BCAH187_A1807	-	-	+	+	B7HLT2_BACC7
tr|B7HLT7|B7HLT7_BACC7	UDP-N-acetylenolpyruvoylglucosamine reductase	BCAH187_A1812	-	-	+	+	B7HLT7_BACC7
tr|B7HLT8|B7HLT8_BACC7	Conserved domain protein	BCAH187_A1813	-	-	+	+	B7HLT8_BACC7
tr|B7HLT9|B7HLT9_BACC7	Flagellar hook-associated protein 1	BCAH187_A1814	+	+	+	+	B7HLT9_BACC7
tr|B7HLU0|B7HLU0_BACC7	Flagellar hook-associated protein FlgL	BCAH187_A1815	+	+	+	+	B7HLU0_BACC7
tr|B7HLU1|B7HLU1_BACC7	Flagellar hook-associated protein 2 (HAP2) (Flagellar cap protein)	BCAH187_A1816	+	+	+	+	B7HLU1_BACC7
tr|B7HLU2|B7HLU2_BACC7	Putative flagellar protein FliS	BCAH187_A1817	-	-	+	+	B7HLU2_BACC7
tr|B7HLU7|B7HLU7_BACC7	Putative flagellar M-ring protein FliF	BCAH187_A1822	+	+	+	-	B7HLU7_BACC7
tr|B7HLV3|B7HLV3_BACC7	Flagellar hook assembly protein family protein	BCAH187_A1828	-	-	+	+	B7HLV3_BACC7
tr|B7HLV4|B7HLV4_BACC7	Flagellar hook protein FlgE	BCAH187_A1829	+	+	+	+	B7HLV4_BACC7
tr|B7HLV7|B7HLV7_BACC7	Chemotaxis protein CheV	BCAH187_A1832	+	-	+	+	B7HLV7_BACC7
tr|B7HLV9|B7HLV9_BACC7	Flagellin	BCAH187_A1834	-	+	-	-	B7HLV9_BACC7
tr|B7HLW0|B7HLW0_BACC7	Flagellin	BCAH187_A1835	+	+	+	+	B7HLW0_BACC7
tr|B7HLX2|B7HLX2_BACC7	Flagellar basal-body rod protein	BCAH187_A1847	-	+	-	-	B7HLX2_BACC7
tr|B7HLY1|B7HLY1_BACC7	Cell wall surface anchor family protein	BCAH187_A1856	+	+	-	-	B7HLY1_BACC7
tr|B7HLY2|B7HLY2_BACC7	Lpxtg-motif cell wall anchor domain protein	BCAH187_A1857	+	+	-	-	B7HLY2_BACC7
tr|B7HLY8|B7HLY8_BACC7	Putative lipoprotein	BCAH187_A1863	-	-	+	+	B7HLY8_BACC7
tr|B7HLZ6|B7HLZ6_BACC7	Oxidoreductase UcpA (EC 1.-.-.-)	BCAH187_A1871	-	-	+	+	B7HLZ6_BACC7
tr|B7HM02|B7HM02_BACC7	Group-specific protein	BCAH187_A1877	+	-	+	+	B7HM02_BACC7
tr|B7HM11|B7HM11_BACC7	ECF-type sigma factor negative effector	BCAH187_A1887	-	-	+	+	B7HM11_BACC7
tr|B7HM17|B7HM17_BACC7	Conserved domain protein	BCAH187_A1893	-	-	-	+	B7HM17_BACC7
tr|B7HMF9|B7HMF9_BACC7	Peptidase E	BCAH187_A1900	-	-	-	+	B7HMF9_BACC7
tr|B7HMG7|B7HMG7_BACC7	DUF445 domain-containing protein	BCAH187_A1908	+	-	-	-	B7HMG7_BACC7
tr|B7HMH9|B7HMH9_BACC7	Proton/sodium-glutamate symporter	BCAH187_A1920	+	-	-	-	B7HMH9_BACC7
tr|B7HMJ6|B7HMJ6_BACC7	N-acetylmuramoyl-L-alanine amidase, family 3	BCAH187_A1938	-	+	+	+	B7HMJ6_BACC7
tr|B7HMJ7|B7HMJ7_BACC7	N-acetylmuramoyl-L-alanine amidase, family 4	BCAH187_A1939	-	+	+	+	B7HMJ7_BACC7
tr|B7HML0|B7HML0_BACC7	Putative oligopeptide ABC transporter, oligopeptide-binding protein	BCAH187_A1952	-	-	+	+	B7HML0_BACC7
tr|B7HML7|B7HML7_BACC7	Polysaccharide deacetylase	BCAH187_A1959	-	-	+	+	B7HML7_BACC7
tr|B7HMM0|B7HMM0_BACC7	Fibronectin-binding protein	BCAH187_A1962	-	-	+	+	B7HMM0_BACC7
tr|B7HMM9|B7HMM9_BACC7	Capsule synthesis protein CapA domain-containing protein	BCAH187_A1971	-	+	+	+	B7HMM9_BACC7
tr|B7HMN7|B7HMN7_BACC7	Acetyltransferase, GNAT family	BCAH187_A1979	-	-	+	+	B7HMN7_BACC7
tr|B7HMP1|B7HMP1_BACC7	Oligopeptide ABC transporter, oligopeptide-binding protein	BCAH187_A1983	+	-	+	+	B7HMP1_BACC7
tr|B7HMP2|B7HMP2_BACC7	Acetyltransferase, GNAT family	BCAH187_A1984	-	-	+	+	B7HMP2_BACC7
tr|B7HMQ2|B7HMQ2_BACC7	non-haemolytic enterotoxin A	BCAH187_A1995	+	+	+	+	B7HMQ2_BACC7
tr|B7HMQ3|B7HMQ3_BACC7	non-haemolytic enterotoxin B	BCAH187_A1996	+	+	+	+	B7HMQ3_BACC7
tr|B7HMQ4|B7HMQ4_BACC7	non-haemolytic enterotoxin C	BCAH187_A1997	+	+	+	+	B7HMQ4_BACC7
tr|B7HMQ5|B7HMQ5_BACC7	TPR repeat-containing protein	BCAH187_A1998	-	-	+	+	B7HMQ5_BACC7
tr|B7HMR5|B7HMR5_BACC7	Xaa-Pro aminopeptidase (EC 3.4.11.9)	BCAH187_A2008	-	+	+	+	B7HMR5_BACC7
tr|B7HMT8|B7HMT8_BACC7	Branched-chain amino acid ABC transporter, branched chain amino acid-binding protein	BCAH187_A2031	-	-	-	+	B7HMT8_BACC7
tr|B7HN82|B7HN82_BACC7	Transcriptional regulator, MarR family	BCAH187_A2040	-	-	+	+	B7HN82_BACC7
tr|B7HN83|B7HN83_BACC7	Bacterial luciferase family protein	BCAH187_A2041	-	-	+	+	B7HN83_BACC7
tr|B7HN94|B7HN94_BACC7	Putative lipoprotein	BCAH187_A2052	-	-	-	+	B7HN94_BACC7
tr|B7HN98|B7HN98_BACC7	D-alanyl-D-alanine carboxypeptidase family protein	BCAH187_A2056	-	-	+	+	B7HN98_BACC7
tr|B7HN99|B7HN99_BACC7	Nitroreductase domain-containing protein	BCAH187_A2057	-	-	+	+	B7HN99_BACC7
tr|B7HNA1|B7HNA1_BACC7	Cell wall peptidase, NlpC/P60 family	BCAH187_A2059	+	+	+	+	B7HNA1_BACC7
tr|B7HNA7|B7HNA7_BACC7	Oxidoreductase, short chain dehydrogenase/reductase family	BCAH187_A2065	-	-	+	+	B7HNA7_BACC7
tr|B7HNB3|B7HNB3_BACC7	Pyridoxamine 5'-phosphate oxidase N-terminal domain-containing protein	BCAH187_A2071	-	-	+	+	B7HNB3_BACC7
tr|B7HNC0|B7HNC0_BACC7	Transcription antiterminator, LytR family	BCAH187_A2078	+	-	+	+	B7HNC0_BACC7
tr|B7HNC2|B7HNC2_BACC7	Putative polysaccharide deacetylase	BCAH187_A2080	+	+	+	+	B7HNC2_BACC7
tr|B7HNC3|B7HNC3_BACC7	Putative lipoprotein	BCAH187_A2081	-	-	+	+	B7HNC3_BACC7
tr|B7HND3|B7HND3_BACC7	Conserved domain protein	BCAH187_A2091	-	-	+	+	B7HND3_BACC7
tr|B7HND4|B7HND4_BACC7	Putative protease	BCAH187_A2092	+	+	+	+	B7HND4_BACC7
tr|B7HND9|B7HND9_BACC7	Transition state transcriptional regulatory protein	BCAH187_A2097	-	-	+	+	B7HND9_BACC7
tr|B7HNE0|B7HNE0_BACC7	Intracellular serine protease (EC 3.4.21.-)	BCAH187_A2098	-	-	-	+	B7HNE0_BACC7
tr|B7HNF5|B7HNF5_BACC7	Endo-alpha-N-acetylgalactosaminidase	BCAH187_A2113	-	+	-	-	B7HNF5_BACC7
tr|B7HNH4|B7HNH4_BACC7	Acetyltransferase, GNAT family	BCAH187_A2132	-	-	-	+	B7HNH4_BACC7
tr|B7HNH7|B7HNH7_BACC7	Putative diamine N-acetyltransferase	BCAH187_A2135	+	-	-	+	B7HNH7_BACC7
tr|B7HNH8|B7HNH8_BACC7	Putative adhesion lipoprotein	BCAH187_A2136	+	-	+	+	B7HNH8_BACC7
tr|B7HNI4|B7HNI4_BACC7	Oligopeptide ABC transporter, oligopeptide-binding protein	BCAH187_A2142	+	+	+	+	B7HNI4_BACC7
tr|B7HNJ0|B7HNJ0_BACC7	MutT/nudix family protein	BCAH187_A2148	-	-	-	+	B7HNJ0_BACC7
tr|B7HNJ1|B7HNJ1_BACC7	DedA family protein	BCAH187_A2149	+	-	+	+	B7HNJ1_BACC7
tr|B7HNJ5|B7HNJ5_BACC7	TIGR03943 family protein	BCAH187_A2153	-	-	+	+	B7HNJ5_BACC7
tr|B7HNK4|B7HNK4_BACC7	CBS domain protein	BCAH187_A2162	+	-	+	+	B7HNK4_BACC7
tr|B7HNK7|B7HNK7_BACC7	DUF1572 domain-containing protein	BCAH187_A2165	-	-	-	+	B7HNK7_BACC7
tr|B7HNZ7|B7HNZ7_BACC7	D-alanyl-D-alanine carboxypeptidase family protein	BCAH187_A2169	-	-	-	+	B7HNZ7_BACC7
tr|B7HNZ9|B7HNZ9_BACC7	Amidase family protein	BCAH187_A2171	-	-	+	+	B7HNZ9_BACC7
tr|B7HP01|B7HP01_BACC7	NfeD-like C-terminal domain-containing protein	BCAH187_A2173	+	-	-	-	B7HP01_BACC7
tr|B7HP02|B7HP02_BACC7	SPFH domain/Band 7 family protein	BCAH187_A2174	+	-	+	-	B7HP02_BACC7
tr|B7HP03|B7HP03_BACC7	Phosphoglycerate mutase family protein	BCAH187_A2175	-	-	+	+	B7HP03_BACC7
tr|B7HP08|B7HP08_BACC7	Acetyltransferase, GNAT family	BCAH187_A2180	-	-	+	+	B7HP08_BACC7
tr|B7HP10|B7HP10_BACC7	Glycosyltransferase, MGT family	BCAH187_A2182	-	-	+	+	B7HP10_BACC7
tr|B7HP16|B7HP16_BACC7	Acetyltransferase, gnat family	BCAH187_A2188	-	-	-	+	B7HP16_BACC7
tr|B7HP17|B7HP17_BACC7	Group-specific protein	BCAH187_A2189	-	-	+	+	B7HP17_BACC7
tr|B7HP18|B7HP18_BACC7	Acetyltransferase, GNAT family	BCAH187_A2190	-	-	+	+	B7HP18_BACC7
tr|B7HP22|B7HP22_BACC7	Acetyltransferase, gnat family	BCAH187_A2194	-	-	+	+	B7HP22_BACC7
tr|B7HP24|B7HP24_BACC7	Oxalate:formate antiporter	BCAH187_A2196	-	-	+	+	B7HP24_BACC7
tr|B7HP25|B7HP25_BACC7	Group-specific protein	BCAH187_A2197	+	-	+	+	B7HP25_BACC7
tr|B7HP28|B7HP28_BACC7	Methyltransferase type 11 domain-containing protein	BCAH187_A2200	-	-	-	+	B7HP28_BACC7
tr|B7HP31|B7HP31_BACC7	ATP-dependent RNA helicase, DEAD/DEAH box family	BCAH187_A2203	-	-	+	+	B7HP31_BACC7
tr|B7HP35|B7HP35_BACC7	Uncharacterized protein	BCAH187_A2207	-	-	+	+	B7HP35_BACC7
tr|B7HP66|B7HP66_BACC7	Phage portal protein, HK97 family	BCAH187_A2238	+	+	-	-	B7HP66_BACC7
tr|B7HP68|B7HP68_BACC7	Putative prophage LambdaBa02, major capsid protein	BCAH187_A2240	+	+	-	-	B7HP68_BACC7
tr|B7HP73|B7HP73_BACC7	Putative prophage LambdaBa02, major tail protein	BCAH187_A2245	+	+	-	-	B7HP73_BACC7
tr|B7HP90|B7HP90_BACC7	Putative prophage LambdaBa02, lipoprotein	BCAH187_A2262	-	-	+	-	B7HP90_BACC7
tr|B7HP92|B7HP92_BACC7	Phospholipase C/D domain-containing protein	BCAH187_A2264	-	-	-	+	B7HP92_BACC7
tr|B7HP97|B7HP97_BACC7	Metallo-beta-lactamase family protein	BCAH187_A2269	-	-	-	+	B7HP97_BACC7
tr|B7HPA7|B7HPA7_BACC7	Transcriptional regulator, Crp/Fnr family	BCAH187_A2279	-	-	+	-	B7HPA7_BACC7
tr|B7HPC8|B7HPC8_BACC7	Lipase	BCAH187_A2300	-	-	+	+	B7HPC8_BACC7
tr|B7HPZ1|B7HPZ1_BACC7	HD domain protein	BCAH187_A2307	-	-	+	+	B7HPZ1_BACC7
tr|B7HPZ2|B7HPZ2_BACC7	ABC transporter, ATP-binding protein	BCAH187_A2308	-	-	+	+	B7HPZ2_BACC7
tr|B7HPZ6|B7HPZ6_BACC7	Transcriptional regulator, TetR family	BCAH187_A2312	-	-	-	+	B7HPZ6_BACC7
tr|B7HPZ8|B7HPZ8_BACC7	PBS lyase HEAT-like repeat domain protein	BCAH187_A2314	-	-	+	+	B7HPZ8_BACC7
tr|B7HQ00|B7HQ00_BACC7	BrxA/BrxB family bacilliredoxin	BCAH187_A2316	-	-	+	-	B7HQ00_BACC7
tr|B7HQ08|B7HQ08_BACC7	Neutral metalloprotease	BCAH187_A2324	-	+	+	+	B7HQ08_BACC7
tr|B7HQ21|B7HQ21_BACC7	Acetyltransferase, GNAT family	BCAH187_A2337	-	-	+	+	B7HQ21_BACC7
tr|B7HQ23|B7HQ23_BACC7	Acetyltransferase, GNAT family	BCAH187_A2339	-	-	+	+	B7HQ23_BACC7
tr|B7HQ26|B7HQ26_BACC7	Cell division protein FtsK	BCAH187_A2342	-	-	+	+	B7HQ26_BACC7
tr|B7HQ30|B7HQ30_BACC7	Penicillin-binding protein	BCAH187_A2346	-	+	-	+	B7HQ30_BACC7
tr|B7HQ36|B7HQ36_BACC7	1-acyl-sn-glycerol-3-phosphate acyltransferase (EC 2.3.1.51)	BCAH187_A2352	+	-	+	-	B7HQ36_BACC7
tr|B7HQ41|B7HQ41_BACC7	DegV family protein	BCAH187_A2357	+	-	+	+	B7HQ41_BACC7
tr|B7HQ42|B7HQ42_BACC7	Metallo-beta-lactamase domain-containing protein	BCAH187_A2358	-	-	+	+	B7HQ42_BACC7
tr|B7HQ43|B7HQ43_BACC7	SCO1/SenC family lipoprotein	BCAH187_A2359	+	-	+	+	B7HQ43_BACC7
tr|B7HQ49|B7HQ49_BACC7	Iron compound-binding protein	BCAH187_A2365	+	-	+	+	B7HQ49_BACC7
tr|B7HQ52|B7HQ52_BACC7	Putative lipoprotein	BCAH187_A2368	-	-	+	+	B7HQ52_BACC7
tr|B7HQ54|B7HQ54_BACC7	Isochorismatase family protein	BCAH187_A2370	-	-	+	+	B7HQ54_BACC7
tr|B7HQ62|B7HQ62_BACC7	Alcohol dehydrogenase (EC 1.1.1.1)	BCAH187_A2378	+	+	+	+	B7HQ62_BACC7
tr|B7HQ70|B7HQ70_BACC7	Azoreductase	BCAH187_A2386	-	-	+	+	B7HQ70_BACC7
tr|B7HQ76|B7HQ76_BACC7	LemA domain protein	BCAH187_A2392	-	-	+	+	B7HQ76_BACC7
tr|B7HQ82|B7HQ82_BACC7	Aldehyde dehydrogenase family protein	BCAH187_A2398	-	-	+	+	B7HQ82_BACC7
tr|B7HQ83|B7HQ83_BACC7	DUF1694 domain-containing protein	BCAH187_A2399	-	-	-	+	B7HQ83_BACC7
tr|B7HQ90|B7HQ90_BACC7	Acetyltransferase, GNAT family	BCAH187_A2406	-	-	+	+	B7HQ90_BACC7
tr|B7HQA0|B7HQA0_BACC7	Putative sporulation-control protein Spo0M	BCAH187_A2416	-	-	+	+	B7HQA0_BACC7
tr|B7HR18|B7HR18_BACC7	Group-specific protein	BCAH187_A2442	-	-	+	+	B7HR18_BACC7
tr|B7HR22|B7HR22_BACC7	YqaE/Pmp3 family membrane protein	BCAH187_A2446	-	-	+	-	B7HR22_BACC7
tr|B7HR23|B7HR23_BACC7	Penicillin-binding protein 1A	BCAH187_A2447	+	-	+	+	B7HR23_BACC7
tr|B7HR29|B7HR29_BACC7	Acyl-CoA dehydrogenase (EC 1.3.99.-)	BCAH187_A2453	-	-	-	+	B7HR29_BACC7
tr|B7HR30|B7HR30_BACC7	2-hydroxy-3-oxopropionate reductase	BCAH187_A2454	-	+	+	+	B7HR30_BACC7
tr|B7HR33|B7HR33_BACC7	3-hydroxyisobutyryl-CoA hydrolase (EC 3.1.2.4)	BCAH187_A2457	-	-	+	+	B7HR33_BACC7
tr|B7HR39|B7HR39_BACC7	Transcriptional regulator, ArsR family	BCAH187_A2463	-	-	+	-	B7HR39_BACC7
tr|B7HR41|B7HR41_BACC7	Group-specific protein	BCAH187_A2465	-	-	+	+	B7HR41_BACC7
tr|B7HR51|B7HR51_BACC7	4'-phosphopantetheinyl transferase	BCAH187_A2475	-	-	+	+	B7HR51_BACC7
tr|B7HR52|B7HR52_BACC7	Cold-shock protein	BCAH187_A2476	-	-	+	+	B7HR52_BACC7
tr|B7HR54|B7HR54_BACC7	Serine hydroxymethyltransferase	BCAH187_A2478	-	-	+	+	B7HR54_BACC7
tr|B7HR56|B7HR56_BACC7	Alkaline serine protease, subtilase family (EC 3.4.21.-)	BCAH187_A2480	-	-	-	+	B7HR56_BACC7
tr|B7HR63|B7HR63_BACC7	Pseudouridine synthase (EC 5.4.99.-)	BCAH187_A2488	-	-	-	+	B7HR63_BACC7
tr|B7HR65|B7HR65_BACC7	ABC transporter, ATP-binding protein	BCAH187_A2490	-	-	+	+	B7HR65_BACC7
tr|B7HR76|B7HR76_BACC7	DUF2441 domain-containing protein	BCAH187_A2501	-	-	+	+	B7HR76_BACC7
tr|B7HR86|B7HR86_BACC7	[ribosomal protein uS5]-alanine N-acetyltransferase (EC 2.3.1.267)	BCAH187_A2511	-	-	+	+	B7HR86_BACC7
tr|B7HRC9|B7HRC9_BACC7	O-methyltransferase family protein	BCAH187_A2554	-	-	+	+	B7HRC9_BACC7
tr|B7HRD0|B7HRD0_BACC7	Toxic anion resistance protein	BCAH187_A2555	-	-	+	+	B7HRD0_BACC7
tr|B7HRD1|B7HRD1_BACC7	DUF3974 domain-containing protein	BCAH187_A2556	-	-	-	+	B7HRD1_BACC7
tr|B7HS66|B7HS66_BACC7	Acyl-CoA dehydrogenase (EC 1.3.99.-)	BCAH187_A2603	-	+	+	+	B7HS66_BACC7
tr|B7HS67|B7HS67_BACC7	biotin carboxylase (EC 6.3.4.14)	BCAH187_A2604	-	-	+	+	B7HS67_BACC7
tr|B7HS70|B7HS70_BACC7	Enoyl-CoA hydratase/isomerase family protein	BCAH187_A2607	-	-	+	+	B7HS70_BACC7
tr|B7HS71|B7HS71_BACC7	Carboxyl transferase domain protein	BCAH187_A2608	-	-	-	+	B7HS71_BACC7
tr|B7HSA1|B7HSA1_BACC7	Peptidase M3A/M3B catalytic domain-containing protein	BCAH187_A2638	-	-	+	+	B7HSA1_BACC7
tr|B7HSF2|B7HSF2_BACC7	DUF3959 domain-containing protein	BCAH187_A2690	-	-	+	+	B7HSF2_BACC7
tr|B7HSH4|B7HSH4_BACC7	Protein kinase domain-containing protein	BCAH187_A2713	-	-	-	+	B7HSH4_BACC7
tr|B7HSH6|B7HSH6_BACC7	Oxidoreductase, zinc-binding dehydrogenase family	BCAH187_A2715	-	-	-	+	B7HSH6_BACC7
tr|B7HTA7|B7HTA7_BACC7	DegV family protein	BCAH187_A2726	-	-	-	+	B7HTA7_BACC7
tr|B7HTC3|B7HTC3_BACC7	MutT/nudix family protein	BCAH187_A2742	-	-	-	+	B7HTC3_BACC7
tr|B7HTD0|B7HTD0_BACC7	MutT/nudix family protein	BCAH187_A2749	-	-	-	+	B7HTD0_BACC7
tr|B7HTD8|B7HTD8_BACC7	Cytoplasmic protein	BCAH187_A2757	-	-	+	+	B7HTD8_BACC7
tr|B7HTE5|B7HTE5_BACC7	Bacterial Pleckstrin homology domain-containing protein	BCAH187_A2764	-	-	+	+	B7HTE5_BACC7
sp|B7HTE7|Y2766_BACC7	Putative metal-dependent hydrolase BCAH187_A2766 (EC 3.-.-.-)	BCAH187_A2766	-	-	+	+	Y2766_BACC7
tr|B7HTF2|B7HTF2_BACC7	GIY-YIG catalytic domain protein	BCAH187_A2771	-	-	+	+	B7HTF2_BACC7
tr|B7HTG4|B7HTG4_BACC7	DinB-like domain-containing protein	BCAH187_A2783	-	-	+	+	B7HTG4_BACC7
tr|B7HTG8|B7HTG8_BACC7	Neutral metalloproteinase (EC 3.4.24.-)	BCAH187_A2787	+	+	+	+	B7HTG8_BACC7
tr|B7HTH5|B7HTH5_BACC7	Actin-like protein N-terminal domain-containing protein	BCAH187_A2794	-	-	-	+	B7HTH5_BACC7
tr|B7HTH7|B7HTH7_BACC7	Cytoplasmic protein	BCAH187_A2796	-	-	+	+	B7HTH7_BACC7
tr|B7HTI1|B7HTI1_BACC7	Lipoprotein	BCAH187_A2800	-	-	-	+	B7HTI1_BACC7
tr|B7HTK1|B7HTK1_BACC7	Lipoprotein	BCAH187_A2820	+	-	+	+	B7HTK1_BACC7
tr|B7HTK2|B7HTK2_BACC7	Group-specific protein	BCAH187_A2821	-	-	+	+	B7HTK2_BACC7
tr|B7HTM5|B7HTM5_BACC7	Acetyltransferase, GNAT family	BCAH187_A2844	-	-	+	+	B7HTM5_BACC7
tr|B7HTM6|B7HTM6_BACC7	Chitinase	BCAH187_A2845	+	+	-	-	B7HTM6_BACC7
tr|B7HUB3|B7HUB3_BACC7	S-layer protein	BCAH187_A2853	-	-	+	+	B7HUB3_BACC7
tr|B7HUD6|B7HUD6_BACC7	Putative chitin binding protein	BCAH187_A2876	-	+	+	+	B7HUD6_BACC7
tr|B7HUF3|B7HUF3_BACC7	DUF1836 domain-containing protein	BCAH187_A2893	-	-	+	+	B7HUF3_BACC7
tr|B7HUF6|B7HUF6_BACC7	Oligopeptide ABC transporter, oligopeptide-binding protein	BCAH187_A2896	+	+	+	+	B7HUF6_BACC7
tr|B7HUF7|B7HUF7_BACC7	NLP/P60 family protein	BCAH187_A2897	+	-	-	+	B7HUF7_BACC7
tr|B7HUG8|B7HUG8_BACC7	Xaa-Pro dipeptidyl-peptidase (EC 3.4.14.11) (X-prolyl-dipeptidyl aminopeptidase)	BCAH187_A2908	+	-	+	+	B7HUG8_BACC7
tr|B7HUH4|B7HUH4_BACC7	Phosphatase, C- region	BCAH187_A2914	-	-	+	-	B7HUH4_BACC7
tr|B7HUH8|B7HUH8_BACC7	DegV family protein	BCAH187_A2918	-	-	-	+	B7HUH8_BACC7
tr|B7HUJ0|B7HUJ0_BACC7	Cytoplasmic protein	BCAH187_A2930	-	-	+	+	B7HUJ0_BACC7
tr|B7HUJ4|B7HUJ4_BACC7	Putative lipoprotein	BCAH187_A2934	+	-	+	+	B7HUJ4_BACC7
tr|B7HUJ6|B7HUJ6_BACC7	Uncharacterized protein	BCAH187_A2936	-	-	+	-	B7HUJ6_BACC7
tr|B7HUJ7|B7HUJ7_BACC7	Cytosolic protein	BCAH187_A2937	-	-	+	+	B7HUJ7_BACC7
tr|B7HUK8|B7HUK8_BACC7	Aminotransferase (EC 2.6.1.-)	BCAH187_A2948	-	-	+	+	B7HUK8_BACC7
tr|B7HUM7|B7HUM7_BACC7	Sulfonate ABC transporter, sulfonate-binding protein	BCAH187_A2967	-	-	+	+	B7HUM7_BACC7
tr|B7HUM9|B7HUM9_BACC7	Group-specific protein	BCAH187_A2969	-	-	+	+	B7HUM9_BACC7
tr|B7HUP2|B7HUP2_BACC7	DinB-like domain-containing protein	BCAH187_A2982	-	-	-	+	B7HUP2_BACC7
tr|B7HUP5|B7HUP5_BACC7	Conserved domain protein	BCAH187_A2985	-	-	+	+	B7HUP5_BACC7
tr|B7HUP6|B7HUP6_BACC7	DNA alkylation repair protein	BCAH187_A2986	-	-	-	+	B7HUP6_BACC7
tr|B7HVG9|B7HVG9_BACC7	Polysaccharide deacetylase	BCAH187_A2990	-	-	+	+	B7HVG9_BACC7
tr|B7HVH2|B7HVH2_BACC7	Sulfatase (EC 3.1.6.-)	BCAH187_A2993	-	+	+	+	B7HVH2_BACC7
tr|B7HVH3|B7HVH3_BACC7	ABC transporter, ATP-binding protein	BCAH187_A2994	+	-	+	+	B7HVH3_BACC7
tr|B7HVH4|B7HVH4_BACC7	Group-specific protein	BCAH187_A2995	-	-	-	+	B7HVH4_BACC7
tr|B7HVH6|B7HVH6_BACC7	Transcriptional regulator, TetR family	BCAH187_A2997	-	-	+	+	B7HVH6_BACC7
tr|B7HVI3|B7HVI3_BACC7	Chorismate mutase/phospho-2-dehydro-3-deoxyheptonate aldolase	BCAH187_A3004	-	-	+	+	B7HVI3_BACC7
tr|B7HVK0|B7HVK0_BACC7	3-hydroxy-5-phosphonooxypentane-2,4-dione thiolase	BCAH187_A3021	-	-	-	+	B7HVK0_BACC7
tr|B7HVK2|B7HVK2_BACC7	ABM domain-containing protein	BCAH187_A3023	-	-	+	+	B7HVK2_BACC7
tr|B7HVL2|B7HVL2_BACC7	3'-phosphate/5'-hydroxy nucleic acid ligase (EC 6.5.1.8)	BCAH187_A3033	-	-	+	+	B7HVL2_BACC7
tr|B7HVL4|B7HVL4_BACC7	Immune inhibitor A (EC 3.4.24.-)	BCAH187_A3035	+	+	+	+	B7HVL4_BACC7
tr|B7HVL9|B7HVL9_BACC7	Putative lipoprotein	BCAH187_A3040	-	-	+	+	B7HVL9_BACC7
tr|B7HVN5|B7HVN5_BACC7	Acetylornithine aminotransferase	BCAH187_A3056	-	-	+	+	B7HVN5_BACC7
tr|B7HVP7|B7HVP7_BACC7	ATPase, AAA family	BCAH187_A3068	-	-	-	+	B7HVP7_BACC7
tr|B7HVS5|B7HVS5_BACC7	Phosphatase family protein	BCAH187_A3096	-	-	+	+	B7HVS5_BACC7
tr|B7HVV2|B7HVV2_BACC7	Putative stage II sporulation protein P	BCAH187_A3124	-	-	-	+	B7HVV2_BACC7
tr|B7HWK0|B7HWK0_BACC7	DUF218 domain-containing protein	BCAH187_A3129	-	-	+	+	B7HWK0_BACC7
tr|B7HWK4|B7HWK4_BACC7	S-layer domain protein	BCAH187_A3133	-	-	+	+	B7HWK4_BACC7
tr|B7HWK9|B7HWK9_BACC7	Membrane protein	BCAH187_A3138	-	-	-	+	B7HWK9_BACC7
tr|B7HWP0|B7HWP0_BACC7	Response regulator	BCAH187_A3169	-	-	+	+	B7HWP0_BACC7
tr|B7HWP6|B7HWP6_BACC7	Beta-lactamase	BCAH187_A3175	-	-	-	+	B7HWP6_BACC7
tr|B7HWR2|B7HWR2_BACC7	Alpha/beta hydrolase fold-5 domain-containing protein	BCAH187_A3191	-	-	+	+	B7HWR2_BACC7
tr|B7HWU6|B7HWU6_BACC7	DinB-like domain-containing protein	BCAH187_A3225	-	-	+	+	B7HWU6_BACC7
tr|B7HWW2|B7HWW2_BACC7	Peptidase M20 domain-containing protein 2	BCAH187_A3241	-	-	+	+	B7HWW2_BACC7
tr|B7HWW4|B7HWW4_BACC7	Glyoxylase family protein	BCAH187_A3244	-	-	-	+	B7HWW4_BACC7
tr|B7HWX9|B7HWX9_BACC7	L,D-TPase catalytic domain-containing protein	BCAH187_A3259	+	-	+	+	B7HWX9_BACC7
tr|B7HWY0|B7HWY0_BACC7	Lipoprotein	BCAH187_A3260	-	-	+	-	B7HWY0_BACC7
tr|B7HXQ9|B7HXQ9_BACC7	LPXTG-motif cell wall anchor domain protein	BCAH187_A3272	-	-	-	+	B7HXQ9_BACC7
tr|B7HXR0|B7HXR0_BACC7	Putative hemin import ATP-binding protein HrtA	BCAH187_A3273	+	-	+	+	B7HXR0_BACC7
tr|B7HXR1|B7HXR1_BACC7	Putative hemin transport system permease protein HrtB	BCAH187_A3274	+	-	+	+	B7HXR1_BACC7
tr|B7HXR4|B7HXR4_BACC7	DinB-like domain-containing protein	BCAH187_A3277	-	-	+	+	B7HXR4_BACC7
tr|B7HXS2|B7HXS2_BACC7	ATP F0F1 synthase subunit alpha	BCAH187_A3285	-	-	+	+	B7HXS2_BACC7
tr|B7HXS9|B7HXS9_BACC7	DUF1015 domain-containing protein	BCAH187_A3292	-	-	-	+	B7HXS9_BACC7
tr|B7HXT0|B7HXT0_BACC7	D-3-phosphoglycerate dehydrogenase (EC 1.1.1.399) (EC 1.1.1.95) (2-oxoglutarate reductase)	BCAH187_A3293	-	-	+	+	B7HXT0_BACC7
tr|B7HXT3|B7HXT3_BACC7	Hydrolase	BCAH187_A3296	+	+	+	+	B7HXT3_BACC7
tr|B7HXT7|B7HXT7_BACC7	Beta-lactam antibiotic acylase family protein	BCAH187_A3300	-	-	-	+	B7HXT7_BACC7
tr|B7HXU0|B7HXU0_BACC7	N-acetylmuramoyl-L-alanine amidase (EC 3.5.1.28) (Autolysin) (Cell wall hydrolase)	BCAH187_A3303	-	-	+	+	B7HXU0_BACC7
tr|B7HXU2|B7HXU2_BACC7	DNA alkylation repair protein	BCAH187_A3305	-	-	+	+	B7HXU2_BACC7
tr|B7HXU4|B7HXU4_BACC7	S-layer domain protein	BCAH187_A3307	-	-	+	+	B7HXU4_BACC7
tr|B7HXV0|B7HXV0_BACC7	3-Oxoadipate enol-lactonase	BCAH187_A3313	+	-	-	+	B7HXV0_BACC7
tr|B7HXV3|B7HXV3_BACC7	Putative 6-aminohexanoate-dimer hydrolase	BCAH187_A3316	-	+	-	+	B7HXV3_BACC7
tr|B7HXX5|B7HXX5_BACC7	Lipoprotein	BCAH187_A3339	-	-	+	+	B7HXX5_BACC7
tr|B7HXX6|B7HXX6_BACC7	LPXTG-motif cell wall anchor domain protein	BCAH187_A3340	-	+	-	-	B7HXX6_BACC7
tr|B7HXY8|B7HXY8_BACC7	Cys-tRNA(Pro)/Cys-tRNA(Cys) deacylase (EC 4.2.-.-)	BCAH187_A3353	-	-	+	+	B7HXY8_BACC7
tr|B7HXZ6|B7HXZ6_BACC7	Lipoprotein	BCAH187_A3361	-	+	+	+	B7HXZ6_BACC7
tr|B7HXZ9|B7HXZ9_BACC7	ABC transporter permease	BCAH187_A3364	+	-	-	-	B7HXZ9_BACC7
tr|B7HY00|B7HY00_BACC7	ABC transporter, ATP-binding protein	BCAH187_A3365	+	-	+	+	B7HY00_BACC7
tr|B7HY06|B7HY06_BACC7	Protein-tyrosine phosphatase-like protein	BCAH187_A3371	-	-	+	+	B7HY06_BACC7
tr|B7HY26|B7HY26_BACC7	Lipoprotein	BCAH187_A3392	-	-	+	+	B7HY26_BACC7
sp|B7HY28|Y3394_BACC7	UPF0316 protein BCAH187_A3394	BCAH187_A3394	+	-	-	-	Y3394_BACC7
tr|B7HYW2|B7HYW2_BACC7	6-phosphogluconolactonase	BCAH187_A3408	-	-	+	+	B7HYW2_BACC7
tr|B7HYX3|B7HYX3_BACC7	Oxidoreductase, zinc-binding dehydrogenase family	BCAH187_A3419	-	-	+	+	B7HYX3_BACC7
tr|B7HYY1|B7HYY1_BACC7	Serine/threonine transporter family protein	BCAH187_A3427	+	-	+	-	B7HYY1_BACC7
tr|B7HYZ4|B7HYZ4_BACC7	Oxidoreductase, aldo/keto reductase family	BCAH187_A3441	-	-	+	+	B7HYZ4_BACC7
tr|B7HYZ7|B7HYZ7_BACC7	Metallo-beta-lactamase family protein	BCAH187_A3444	-	-	+	+	B7HYZ7_BACC7
tr|B7HZ22|B7HZ22_BACC7	Cytoplasmic protein	BCAH187_A3469	-	-	+	+	B7HZ22_BACC7
tr|B7HZ23|B7HZ23_BACC7	Transcription regulator PadR N-terminal domain-containing protein	BCAH187_A3470	-	-	+	-	B7HZ23_BACC7
tr|B7HZ25|B7HZ25_BACC7	MFS transporter	BCAH187_A3472	-	-	+	+	B7HZ25_BACC7
tr|B7HZ39|B7HZ39_BACC7	DUF4097 domain-containing protein	BCAH187_A3486	-	-	+	+	B7HZ39_BACC7
tr|B7HZ42|B7HZ42_BACC7	Zinc-type alcohol dehydrogenase-like protein	BCAH187_A3489	-	-	+	+	B7HZ42_BACC7
tr|B7HZ49|B7HZ49_BACC7	Bacillithiol biosynthesis deacetylase BshB2	BCAH187_A3496	-	-	+	+	B7HZ49_BACC7
tr|B7HZ50|B7HZ50_BACC7	DUF1806 domain-containing protein	BCAH187_A3497	-	-	+	+	B7HZ50_BACC7
tr|B7HZ54|B7HZ54_BACC7	Iron compound ABC transporter, iron compound-binding protein	BCAH187_A3501	+	-	+	+	B7HZ54_BACC7
tr|B7HZ59|B7HZ59_BACC7	DUF4003 domain-containing protein	BCAH187_A3506	+	-	+	+	B7HZ59_BACC7
tr|B7HZ60|B7HZ60_BACC7	DinB-like domain-containing protein	BCAH187_A3507	-	-	+	+	B7HZ60_BACC7
tr|B7HZ61|B7HZ61_BACC7	Damage-inducible protein DinB	BCAH187_A3508	-	-	+	+	B7HZ61_BACC7
tr|B7HZ62|B7HZ62_BACC7	DUF2690 domain-containing protein	BCAH187_A3509	-	-	+	+	B7HZ62_BACC7
tr|B7HZ65|B7HZ65_BACC7	Oxidoreductase, zinc-binding dehydrogenase family	BCAH187_A3512	-	-	+	+	B7HZ65_BACC7
tr|B7HZ66|B7HZ66_BACC7	Phosphoglycerate mutase	BCAH187_A3513	-	-	+	+	B7HZ66_BACC7
tr|B7HZ71|B7HZ71_BACC7	Putative penicillin-binding protein	BCAH187_A3518	-	-	+	+	B7HZ71_BACC7
tr|B7HZ78|B7HZ78_BACC7	Glycerophosphoryl diester phosphodiesterase	BCAH187_A3525	+	+	-	-	B7HZ78_BACC7
tr|B7HZ81|B7HZ81_BACC7	Oxidoreductase, zinc-binding dehydrogenase family	BCAH187_A3528	-	-	-	+	B7HZ81_BACC7
tr|B7HZ83|B7HZ83_BACC7	Tetratricopeptide domain protein	BCAH187_A3530	-	-	+	+	B7HZ83_BACC7
tr|B7HZ89|B7HZ89_BACC7	D-lactate dehydrogenase (cytochrome) (EC 1.1.2.4)	BCAH187_A3536	-	-	+	+	B7HZ89_BACC7
tr|B7HZW5|B7HZW5_BACC7	microbial collagenase (EC 3.4.24.3) (Microbial collagenase)	BCAH187_A3542	-	-	+	+	B7HZW5_BACC7
tr|B7HZX0|B7HZX0_BACC7	Bacterial extracellular solute-binding protein, family 3	BCAH187_A3547	-	-	+	+	B7HZX0_BACC7
tr|B7HZX3|B7HZX3_BACC7	Putative lipoprotein	BCAH187_A3551	+	-	+	+	B7HZX3_BACC7
tr|B7HZY1|B7HZY1_BACC7	Flavodoxin	BCAH187_A3559	-	-	+	+	B7HZY1_BACC7
tr|B7HZY7|B7HZY7_BACC7	Oxidoreductase, short-chain dehydrogenase/reductase family	BCAH187_A3565	-	-	+	+	B7HZY7_BACC7
tr|B7HZY8|B7HZY8_BACC7	Acetyltransferase, GNAT family	BCAH187_A3566	-	-	+	+	B7HZY8_BACC7
tr|B7HZZ0|B7HZZ0_BACC7	Beta-lactamase class A catalytic domain-containing protein	BCAH187_A3568	+	-	+	+	B7HZZ0_BACC7
tr|B7HZZ6|B7HZZ6_BACC7	Group-specific protein	BCAH187_A3574	-	-	+	+	B7HZZ6_BACC7
tr|B7HZZ7|B7HZZ7_BACC7	Uncharacterized protein	BCAH187_A3575	-	-	+	-	B7HZZ7_BACC7
tr|B7I002|B7I002_BACC7	3-oxoacyl-[acyl-carrier-protein] reductase (EC 1.1.1.100)	BCAH187_A3580	-	-	+	+	B7I002_BACC7
tr|B7I025|B7I025_BACC7	Phosphonate ABC transporter permease	BCAH187_A3603	-	-	-	+	B7I025_BACC7
tr|B7I030|B7I030_BACC7	Putative oligopeptide ABC transporter, oligopeptide-binding protein	BCAH187_A3608	+	+	+	+	B7I030_BACC7
tr|B7I031|B7I031_BACC7	Putative oligopeptide ABC transporter, oligopeptide-binding protein	BCAH187_A3609	-	-	+	+	B7I031_BACC7
tr|B7I033|B7I033_BACC7	Oligopeptide transporter, periplasmic-binding protein	BCAH187_A3611	+	+	+	+	B7I033_BACC7
tr|B7I035|B7I035_BACC7	Transcription antiterminator, LytR family	BCAH187_A3613	-	-	+	+	B7I035_BACC7
tr|B7I036|B7I036_BACC7	Anti-sigma factor	BCAH187_A3614	-	-	+	+	B7I036_BACC7
tr|B7I049|B7I049_BACC7	DNA-binding response regulator	BCAH187_A3627	-	-	+	+	B7I049_BACC7
tr|B7I051|B7I051_BACC7	Putative anaerobic ribonucleoside-triphosphate reductase	BCAH187_A3629	+	-	-	-	B7I051_BACC7
tr|B7I054|B7I054_BACC7	Putative 4-hydroxybenzoyl-CoA thioesterase	BCAH187_A3632	-	-	+	+	B7I054_BACC7
tr|B7I060|B7I060_BACC7	AhpC/TSA family protein	BCAH187_A3638	-	-	+	+	B7I060_BACC7
tr|B7I064|B7I064_BACC7	Putative polysaccharide deacetylase	BCAH187_A3642	-	-	-	+	B7I064_BACC7
tr|B7I070|B7I070_BACC7	HNH endonuclease	BCAH187_A3648	+	+	+	+	B7I070_BACC7
tr|B7I081|B7I081_BACC7	Biotin transporter	BCAH187_A3659	-	-	+	+	B7I081_BACC7
tr|B7I087|B7I087_BACC7	N-acetyltransferase domain-containing protein	BCAH187_A3665	-	-	+	+	B7I087_BACC7
tr|B7HKI6|B7HKI6_BACC7	NADH-dependent flavin oxidoreductase, Oye family	BCAH187_A3680	-	-	-	+	B7HKI6_BACC7
tr|B7HKL2|B7HKL2_BACC7	Bacitracin transport ATP-binding protein	BCAH187_A3707	+	-	-	+	B7HKL2_BACC7
tr|B7HKM1|B7HKM1_BACC7	N-acetylmuramoyl-L-alanine amidase (EC 3.5.1.28) (Autolysin) (Cell wall hydrolase)	BCAH187_A3716	-	-	+	+	B7HKM1_BACC7
tr|B7HKM6|B7HKM6_BACC7	Lipoprotein	BCAH187_A3721	-	-	+	+	B7HKM6_BACC7
sp|B7HKP5|Y3740_BACC7	UPF0154 protein BCAH187_A3740	BCAH187_A3740	-	-	+	+	Y3740_BACC7
tr|B7HKR1|B7HKR1_BACC7	Aluminum resistance protein	BCAH187_A3756	+	-	+	+	B7HKR1_BACC7
tr|B7HKS1|B7HKS1_BACC7	Conserved domain protein	BCAH187_A3766	-	+	+	+	B7HKS1_BACC7
tr|B7HKS2|B7HKS2_BACC7	PTS system, fructose-specific IIABC component	BCAH187_A3767	+	-	-	-	B7HKS2_BACC7
tr|B7HKS5|B7HKS5_BACC7	Alcohol dehydrogenase, iron-containing	BCAH187_A3770	-	-	+	+	B7HKS5_BACC7
tr|B7HKT8|B7HKT8_BACC7	IroE protein	BCAH187_A3783	-	-	+	+	B7HKT8_BACC7
tr|B7HKT9|B7HKT9_BACC7	Iron compound ABC transporter, ATP-binding protein	BCAH187_A3784	-	-	+	+	B7HKT9_BACC7
tr|B7HKU2|B7HKU2_BACC7	Iron compound ABC transporter, iron compound-binding protein	BCAH187_A3787	+	+	+	+	B7HKU2_BACC7
tr|B7HKU8|B7HKU8_BACC7	Group-specific protein	BCAH187_A3793	-	+	+	+	B7HKU8_BACC7
tr|B7HKV6|B7HKV6_BACC7	1-phosphatidylinositol phosphodiesterase (EC 4.6.1.13) (Phosphatidylinositol diacylglycerol-lyase) (Phosphatidylinositol-specific phospholipase C)	BCAH187_A3801	+	+	+	+	B7HKV6_BACC7
tr|B7HKV7|B7HKV7_BACC7	Putative cell wall hydrolase	BCAH187_A3802	-	-	+	+	B7HKV7_BACC7
tr|B7HKV9|B7HKV9_BACC7	Sulfatase	BCAH187_A3804	+	-	-	-	B7HKV9_BACC7
tr|B7HLA5|B7HLA5_BACC7	Master regulator for biofilm formation	BCAH187_A3818	-	-	+	+	B7HLA5_BACC7
tr|B7HLA7|B7HLA7_BACC7	Pyruvate ferredoxin oxidoreductase, beta subunit	BCAH187_A3820	-	-	+	+	B7HLA7_BACC7
tr|B7HLA8|B7HLA8_BACC7	Putative pyruvate ferredoxin oxidoreductase, alpha subunit	BCAH187_A3821	-	+	+	+	B7HLA8_BACC7
tr|B7HLB1|B7HLB1_BACC7	Phosphoesterase family protein	BCAH187_A3824	-	-	+	+	B7HLB1_BACC7
tr|B7HLB7|B7HLB7_BACC7	Cytoskeleton protein RodZ-like C-terminal domain-containing protein	BCAH187_A3830	+	-	+	+	B7HLB7_BACC7
tr|B7HLB8|B7HLB8_BACC7	ACT domain protein	BCAH187_A3831	-	-	-	+	B7HLB8_BACC7
tr|B7HLC1|B7HLC1_BACC7	Zinc protease, insulinase family	BCAH187_A3834	-	-	-	+	B7HLC1_BACC7
tr|B7HLC2|B7HLC2_BACC7	Peptidase M16 C-terminal domain-containing protein	BCAH187_A3835	-	-	+	+	B7HLC2_BACC7
tr|B7HLC3|B7HLC3_BACC7	Sugar ABC transporter, permease protein	BCAH187_A3836	+	-	-	-	B7HLC3_BACC7
tr|B7HLC4|B7HLC4_BACC7	Sugar ABC transporter, permease protein	BCAH187_A3837	+	-	-	-	B7HLC4_BACC7
tr|B7HLC5|B7HLC5_BACC7	Sugar ABC transporter, ATP-binding protein	BCAH187_A3838	+	-	+	+	B7HLC5_BACC7
tr|B7HLC6|B7HLC6_BACC7	Lipoprotein, Bmp family	BCAH187_A3839	+	+	+	+	B7HLC6_BACC7
tr|B7HLC7|B7HLC7_BACC7	Transcriptional regulator, GntR family	BCAH187_A3840	-	-	+	+	B7HLC7_BACC7
tr|B7HLD8|B7HLD8_BACC7	Zinc protease, insulinase family	BCAH187_A3852	-	+	+	+	B7HLD8_BACC7
tr|B7HLE7|B7HLE7_BACC7	Ribosomal protein L7A family	BCAH187_A3861	-	-	-	+	B7HLE7_BACC7
tr|B7HLF3|B7HLF3_BACC7	Zinc metalloprotease (EC 3.4.24.-)	BCAH187_A3867	+	-	+	+	B7HLF3_BACC7
tr|B7HLH1|B7HLH1_BACC7	Ribosome biogenesis GTPase A	BCAH187_A3885	-	-	+	+	B7HLH1_BACC7
sp|B7HLH9|Y3894_BACC7	UPF0122 protein BCAH187_A3894	BCAH187_A3894	-	-	+	-	Y3894_BACC7
tr|B7HLI9|B7HLI9_BACC7	Putative phosphatase	BCAH187_A3904	+	-	+	+	B7HLI9_BACC7
tr|B7HLJ0|B7HLJ0_BACC7	Asp23/Gls24 family envelope stress response protein	BCAH187_A3905	+	-	+	+	B7HLJ0_BACC7
tr|B7HLJ2|B7HLJ2_BACC7	Thiamine diphosphokinase (EC 2.7.6.2)	BCAH187_A3907	-	-	-	+	B7HLJ2_BACC7
tr|B7HLJ5|B7HLJ5_BACC7	non-specific serine/threonine protein kinase (EC 2.7.11.1)	BCAH187_A3910	+	-	-	-	B7HLJ5_BACC7
tr|B7HLJ6|B7HLJ6_BACC7	Protein phosphatase 2C, family protein	BCAH187_A3911	-	-	+	+	B7HLJ6_BACC7
tr|B7HLK6|B7HLK6_BACC7	YicC family protein	BCAH187_A3921	-	-	+	+	B7HLK6_BACC7
tr|B7HLL0|B7HLL0_BACC7	Integrase	BCAH187_A3925	-	-	+	+	B7HLL0_BACC7
tr|B7HLN2|B7HLN2_BACC7	YlmG protein	BCAH187_A3950	+	-	-	+	B7HLN2_BACC7
tr|B7HM20|B7HM20_BACC7	Pyridoxal phosphate homeostasis protein (PLP homeostasis protein)	BCAH187_A3952	-	-	+	+	B7HM20_BACC7
tr|B7HM21|B7HM21_BACC7	Purine nucleoside phosphorylase	BCAH187_A3953	-	-	+	+	B7HM21_BACC7
tr|B7HM36|B7HM36_BACC7	serine-type D-Ala-D-Ala carboxypeptidase (EC 3.4.16.4)	BCAH187_A3968	-	-	-	+	B7HM36_BACC7
tr|B7HM37|B7HM37_BACC7	serine-type D-Ala-D-Ala carboxypeptidase (EC 3.4.16.4)	BCAH187_A3969	-	-	+	+	B7HM37_BACC7
sp|B7HM42|Y3974_BACC7	Uncharacterized N-acetyltransferase BCAH187_A3974 (EC 2.3.1.-)	BCAH187_A3974	-	-	+	+	Y3974_BACC7
tr|B7HM45|B7HM45_BACC7	DUF177 domain-containing protein	BCAH187_A3977	-	-	+	+	B7HM45_BACC7
tr|B7HM50|B7HM50_BACC7	Lipoprotein	BCAH187_A3982	-	-	+	+	B7HM50_BACC7
tr|B7HM70|B7HM70_BACC7	Phage major capsid protein, HK97 family	BCAH187_A4002	+	+	-	-	B7HM70_BACC7
tr|B7HMA6|B7HMA6_BACC7	endopeptidase La (EC 3.4.21.53)	BCAH187_A4038	-	-	+	+	B7HMA6_BACC7
tr|B7HMB0|B7HMB0_BACC7	Putative methyltransferase	BCAH187_A4042	-	-	+	+	B7HMB0_BACC7
tr|B7HMB1|B7HMB1_BACC7	DUF7147 domain-containing protein	BCAH187_A4044	-	-	-	+	B7HMB1_BACC7
tr|B7HMB4|B7HMB4_BACC7	DUF2129 domain-containing protein	BCAH187_A4047	-	-	+	+	B7HMB4_BACC7
tr|B7HMB9|B7HMB9_BACC7	SCP-like extracellular	BCAH187_A4052	-	-	+	+	B7HMB9_BACC7
tr|B7HMC0|B7HMC0_BACC7	Cytoplasmic protein	BCAH187_A4053	-	-	+	+	B7HMC0_BACC7
tr|B7HMC1|B7HMC1_BACC7	Formamidase (EC 3.5.1.49)	BCAH187_A4054	-	-	-	+	B7HMC1_BACC7
sp|B7HMD4|Y4068_BACC7	UPF0358 protein BCAH187_A4068	BCAH187_A4068	-	-	+	+	Y4068_BACC7
tr|B7HMD6|B7HMD6_BACC7	PhoH family protein	BCAH187_A4070	-	-	+	+	B7HMD6_BACC7
tr|B7HMD7|B7HMD7_BACC7	Pyridoxamine 5'-phosphate oxidase N-terminal domain-containing protein	BCAH187_A4071	-	-	-	+	B7HMD7_BACC7
tr|B7HME3|B7HME3_BACC7	Inositol monophosphatase family protein	BCAH187_A4077	-	-	+	+	B7HME3_BACC7
sp|B7HME5|Y4079_BACC7	UPF0637 protein BCAH187_A4079	BCAH187_A4079	-	-	+	+	Y4079_BACC7
tr|B7HMF2|B7HMF2_BACC7	DUF3055 domain-containing protein	BCAH187_A4086	-	-	-	+	B7HMF2_BACC7
tr|B7HMU9|B7HMU9_BACC7	Potassium uptake protein, TrkA family	BCAH187_A4098	-	-	+	+	B7HMU9_BACC7
tr|B7HMV3|B7HMV3_BACC7	HTH-type transcriptional regulator CzcR	BCAH187_A4102	-	-	-	+	B7HMV3_BACC7
tr|B7HMV4|B7HMV4_BACC7	CBS domain protein	BCAH187_A4103	-	-	+	+	B7HMV4_BACC7
tr|B7HMV8|B7HMV8_BACC7	DUF1797 domain-containing protein	BCAH187_A4107	-	-	+	+	B7HMV8_BACC7
tr|B7HMW0|B7HMW0_BACC7	DUF3993 domain-containing protein	BCAH187_A4109	-	+	-	+	B7HMW0_BACC7
tr|B7HMW2|B7HMW2_BACC7	EAL-domain protein	BCAH187_A4111	-	-	+	+	B7HMW2_BACC7
tr|B7HMW3|B7HMW3_BACC7	Oxidoreductase, short chain dehydrogenase/reductase family	BCAH187_A4112	-	-	+	+	B7HMW3_BACC7
tr|B7HMW8|B7HMW8_BACC7	Cytoplasmic protein	BCAH187_A4117	-	-	+	+	B7HMW8_BACC7
tr|B7HMW9|B7HMW9_BACC7	Putative lipoprotein	BCAH187_A4118	+	-	+	+	B7HMW9_BACC7
tr|B7HMX3|B7HMX3_BACC7	Drug resistance transporter, EmrB/QacA family	BCAH187_A4122	+	-	-	-	B7HMX3_BACC7
tr|B7HMY3|B7HMY3_BACC7	Aminotransferase (EC 2.6.1.-)	BCAH187_A4133	-	-	+	+	B7HMY3_BACC7
tr|B7HMY8|B7HMY8_BACC7	Maltodextrin-binding protein	BCAH187_A4138	-	-	+	+	B7HMY8_BACC7
tr|B7HMZ5|B7HMZ5_BACC7	Putative lipoprotein	BCAH187_A4145	-	-	+	+	B7HMZ5_BACC7
tr|B7HMZ6|B7HMZ6_BACC7	Lipoprotein	BCAH187_A4146	-	-	+	+	B7HMZ6_BACC7
tr|B7HN00|B7HN00_BACC7	acetyl-CoA C-acetyltransferase (EC 2.3.1.9) (Acetoacetyl-CoA thiolase)	BCAH187_A4150	-	+	+	+	B7HN00_BACC7
tr|B7HN02|B7HN02_BACC7	DUF3928 domain-containing protein	BCAH187_A4152	-	-	-	+	B7HN02_BACC7
tr|B7HN07|B7HN07_BACC7	Oxidoreductase, short-chain dehydrogenase/reductase family	BCAH187_A4157	-	-	+	+	B7HN07_BACC7
tr|B7HN13|B7HN13_BACC7	Aminotransferase, classes I and II	BCAH187_A4164	-	-	+	+	B7HN13_BACC7
tr|B7HN12|B7HN12_BACC7	Hydrolase, carbon-nitrogen family	BCAH187_A4165	-	-	-	+	B7HN12_BACC7
tr|B7HN20|B7HN20_BACC7	2-hydroxy-3-oxopropionate reductase	BCAH187_A4173	-	-	+	+	B7HN20_BACC7
tr|B7HN21|B7HN21_BACC7	Beta-lactamase	BCAH187_A4174	-	-	+	+	B7HN21_BACC7
tr|B7HN23|B7HN23_BACC7	Nitroreductase family protein	BCAH187_A4176	-	-	+	-	B7HN23_BACC7
tr|B7HN30|B7HN30_BACC7	Hydrolase, haloacid dehalogenase-like family	BCAH187_A4183	-	-	+	-	B7HN30_BACC7
tr|B7HN31|B7HN31_BACC7	Transcriptional regulator, GntR family	BCAH187_A4184	-	-	+	+	B7HN31_BACC7
tr|B7HN40|B7HN40_BACC7	Peptidyl-prolyl cis-trans isomerase (PPIase) (EC 5.2.1.8)	BCAH187_A4193	-	-	+	+	B7HN40_BACC7
tr|B7HN41|B7HN41_BACC7	DUF1002 domain-containing protein	BCAH187_A4194	-	-	+	+	B7HN41_BACC7
tr|B7HN59|B7HN59_BACC7	DUF4440 domain-containing protein	BCAH187_A4212	-	-	-	+	B7HN59_BACC7
tr|B7HN61|B7HN61_BACC7	Transcriptional regulator, MarR family	BCAH187_A4214	-	-	+	+	B7HN61_BACC7
tr|B7HN66|B7HN66_BACC7	Purine nucleoside phosphorylase (EC 2.4.2.1) (Inosine-guanosine phosphorylase)	BCAH187_A4219	-	+	-	-	B7HN66_BACC7
tr|B7HN68|B7HN68_BACC7	YtkA-like domain-containing protein	BCAH187_A4221	+	-	+	+	B7HN68_BACC7
tr|B7HN71|B7HN71_BACC7	Transcriptional regulator, Fur family	BCAH187_A4224	-	-	+	+	B7HN71_BACC7
tr|B7HN73|B7HN73_BACC7	Acetyltransferase, GNAT family	BCAH187_A4226	+	+	+	+	B7HN73_BACC7
tr|B7HNL1|B7HNL1_BACC7	MutT/nudix family protein	BCAH187_A4227	-	-	+	+	B7HNL1_BACC7
tr|B7HNL4|B7HNL4_BACC7	Oxidoreductase, aldo/keto reductase family	BCAH187_A4230	-	-	+	+	B7HNL4_BACC7
tr|B7HNL7|B7HNL7_BACC7	5'-nucleotidase family protein	BCAH187_A4233	+	+	-	-	B7HNL7_BACC7
tr|B7HNN3|B7HNN3_BACC7	Putative bioH protein	BCAH187_A4250	-	-	+	+	B7HNN3_BACC7
tr|B7HNP1|B7HNP1_BACC7	Putative lipase/acylhydrolase	BCAH187_A4258	-	-	+	+	B7HNP1_BACC7
tr|B7HNP2|B7HNP2_BACC7	Transcriptional regulator, MarR family	BCAH187_A4259	-	-	+	+	B7HNP2_BACC7
tr|B7HNQ1|B7HNQ1_BACC7	Oxidoreductase, short-chain dehydrogenase/reductase family	BCAH187_A4268	-	-	+	+	B7HNQ1_BACC7
tr|B7HNQ8|B7HNQ8_BACC7	DUF3932 domain-containing protein	BCAH187_A4275	-	-	+	-	B7HNQ8_BACC7
tr|B7HNR1|B7HNR1_BACC7	Peptidase, M20/M25/M40 family (EC 3.4.-.-)	BCAH187_A4278	-	-	+	+	B7HNR1_BACC7
tr|B7HNR2|B7HNR2_BACC7	[ribosomal protein uS5]-alanine N-acetyltransferase (EC 2.3.1.267)	BCAH187_A4279	-	-	+	+	B7HNR2_BACC7
tr|B7HNR6|B7HNR6_BACC7	Amino acid ABC transporter, ATP-binding protein	BCAH187_A4283	-	-	-	+	B7HNR6_BACC7
tr|B7HNR8|B7HNR8_BACC7	Amino acid ABC transporter, amino acid-binding protein	BCAH187_A4285	+	+	+	+	B7HNR8_BACC7
tr|B7HNR9|B7HNR9_BACC7	BrxA/BrxB family bacilliredoxin	BCAH187_A4286	-	-	+	+	B7HNR9_BACC7
tr|B7HNS2|B7HNS2_BACC7	Cell division protein, FtsW/RodA/SpoVE family	BCAH187_A4289	-	-	+	+	B7HNS2_BACC7
tr|B7HNS8|B7HNS8_BACC7	Leucine dehydrogenase (EC 1.4.1.9)	BCAH187_A4295	+	+	+	+	B7HNS8_BACC7
tr|B7HNT2|B7HNT2_BACC7	Glycerophosphoryl diester phosphodiesterase family protein	BCAH187_A4299	-	-	+	+	B7HNT2_BACC7
tr|B7HNT9|B7HNT9_BACC7	Hemolysin A	BCAH187_A4306	-	-	+	+	B7HNT9_BACC7
tr|B7HNU6|B7HNU6_BACC7	Asp23/Gls24 family envelope stress response protein	BCAH187_A4313	+	+	+	+	B7HNU6_BACC7
tr|B7HNU9|B7HNU9_BACC7	Stage III sporulation protein AH	BCAH187_A4316	-	-	-	+	B7HNU9_BACC7
tr|B7HNW4|B7HNW4_BACC7	DUF1385 domain-containing protein	BCAH187_A4331	+	-	-	-	B7HNW4_BACC7
tr|B7HNX3|B7HNX3_BACC7	Rhodanese-like domain protein	BCAH187_A4340	+	-	+	+	B7HNX3_BACC7
tr|B7HNX5|B7HNX5_BACC7	Transcriptional regulator, TetR family	BCAH187_A4342	-	-	+	+	B7HNX5_BACC7
tr|B7HPE4|B7HPE4_BACC7	Transcriptional regulator	BCAH187_A4375	-	-	+	+	B7HPE4_BACC7
tr|B7HPE6|B7HPE6_BACC7	L-cystine uptake protein TcyP (Transporter of cystine TcyP)	BCAH187_A4377	+	-	-	-	B7HPE6_BACC7
tr|B7HPF8|B7HPF8_BACC7	Isochorismatase family protein	BCAH187_A4391	-	-	+	+	B7HPF8_BACC7
tr|B7HPF9|B7HPF9_BACC7	Transcriptional regulator, ArsR family	BCAH187_A4392	-	-	+	+	B7HPF9_BACC7
tr|B7HPH3|B7HPH3_BACC7	serine-type D-Ala-D-Ala carboxypeptidase (EC 3.4.16.4)	BCAH187_A4406	+	-	+	+	B7HPH3_BACC7
tr|B7HPH6|B7HPH6_BACC7	DUF1189 domain-containing protein	BCAH187_A4410	+	-	+	+	B7HPH6_BACC7
tr|B7HPH7|B7HPH7_BACC7	LysM domain-containing protein	BCAH187_A4411	-	-	-	+	B7HPH7_BACC7
tr|B7HPI1|B7HPI1_BACC7	Putative cation ABC transporter, ATP-binding protein	BCAH187_A4415	-	-	+	+	B7HPI1_BACC7
tr|B7HPJ6|B7HPJ6_BACC7	CBS domain protein	BCAH187_A4430	-	-	+	+	B7HPJ6_BACC7
tr|B7HPK3|B7HPK3_BACC7	HDIG domain protein	BCAH187_A4437	+	-	-	-	B7HPK3_BACC7
tr|B7HPK4|B7HPK4_BACC7	PhoH-like protein	BCAH187_A4438	-	-	+	+	B7HPK4_BACC7
tr|B7HPK5|B7HPK5_BACC7	Sporulation protein	BCAH187_A4439	-	-	-	+	B7HPK5_BACC7
tr|B7HPK7|B7HPK7_BACC7	GatB/Yqey domain protein	BCAH187_A4441	-	-	-	+	B7HPK7_BACC7
tr|B7HPK9|B7HPK9_BACC7	tRNA (N(6)-L-threonylcarbamoyladenosine(37)-C(2))-methylthiotransferase (EC 2.8.4.5) (tRNA-t(6)A37 methylthiotransferase)	BCAH187_A4443	-	-	+	-	B7HPK9_BACC7
tr|B7HPM8|B7HPM8_BACC7	Methyltransferase domain-containing protein	BCAH187_A4462	-	-	+	+	B7HPM8_BACC7
tr|B7HPN0|B7HPN0_BACC7	bis(5'-nucleosyl)-tetraphosphatase (symmetrical) (EC 3.6.1.41)	BCAH187_A4464	-	-	+	+	B7HPN0_BACC7
tr|B7HPN2|B7HPN2_BACC7	CRM domain-containing protein	BCAH187_A4466	-	-	+	+	B7HPN2_BACC7
tr|B7HPN4|B7HPN4_BACC7	GTPase family protein	BCAH187_A4468	-	-	+	+	B7HPN4_BACC7
tr|B7HPN5|B7HPN5_BACC7	Hydrolase, HAD subfamily IIIA	BCAH187_A4469	-	-	+	+	B7HPN5_BACC7
tr|B7HPP2|B7HPP2_BACC7	RelA/SpoT domain-containing protein	BCAH187_A4476	-	-	+	+	B7HPP2_BACC7
tr|B7HPP7|B7HPP7_BACC7	Hydrolase, alpha/beta fold family	BCAH187_A4481	-	-	+	+	B7HPP7_BACC7
tr|B7HPP8|B7HPP8_BACC7	DoxX family protein	BCAH187_A4482	+	-	+	+	B7HPP8_BACC7
tr|B7HPQ9|B7HPQ9_BACC7	DNA-binding protein	BCAH187_A4493	-	-	+	+	B7HPQ9_BACC7
tr|B7HPR0|B7HPR0_BACC7	MaoC family protein	BCAH187_A4494	-	-	+	+	B7HPR0_BACC7
tr|B7HPR5|B7HPR5_BACC7	Ankyrin repeat domain protein	BCAH187_A4499	-	-	-	+	B7HPR5_BACC7
tr|B7HQC7|B7HQC7_BACC7	Iron compound ABC transporter, iron compound-binding protein	BCAH187_A4502	-	-	+	+	B7HQC7_BACC7
tr|B7HQC9|B7HQC9_BACC7	Aldehyde-alcohol dehydrogenase	BCAH187_A4504	+	+	-	-	B7HQC9_BACC7
tr|B7HQD0|B7HQD0_BACC7	Cys/Met metabolism PLP-dependent enzyme	BCAH187_A4505	-	-	-	+	B7HQD0_BACC7
tr|B7HQD3|B7HQD3_BACC7	Uncharacterized methyltransferase BCAH187_A4508 (EC 2.1.1.-)	BCAH187_A4508	-	-	+	+	B7HQD3_BACC7
tr|B7HQD5|B7HQD5_BACC7	DUF1510 domain-containing protein	BCAH187_A4510	-	-	+	+	B7HQD5_BACC7
tr|B7HQE0|B7HQE0_BACC7	Peptidase, U32 family (EC 3.4.-.-)	BCAH187_A4515	-	-	-	+	B7HQE0_BACC7
sp|B7HQE4|YQGF_BACC7	Putative pre-16S rRNA nuclease (EC 3.1.-.-)	BCAH187_A4519	-	-	+	+	YQGF_BACC7
sp|B7HQE5|Y4520_BACC7	UPF0297 protein BCAH187_A4520	BCAH187_A4520	-	-	+	+	Y4520_BACC7
tr|B7HQF6|B7HQF6_BACC7	Rrf2 family protein	BCAH187_A4531	-	-	+	+	B7HQF6_BACC7
tr|B7HQF9|B7HQF9_BACC7	HesA/moeB/thiF family protein	BCAH187_A4534	-	-	+	+	B7HQF9_BACC7
tr|B7HQJ1|B7HQJ1_BACC7	MOSC domain-containing protein	BCAH187_A4566	-	-	-	+	B7HQJ1_BACC7
tr|B7HQJ5|B7HQJ5_BACC7	ABC transporter, ATP-binding protein	BCAH187_A4570	-	-	+	+	B7HQJ5_BACC7
tr|B7HQJ7|B7HQJ7_BACC7	DNA-binding response regulator	BCAH187_A4572	-	-	+	+	B7HQJ7_BACC7
tr|B7HQJ9|B7HQJ9_BACC7	Sporulation initiation phosphotransferase	BCAH187_A4574	-	-	+	-	B7HQJ9_BACC7
tr|B7HQK1|B7HQK1_BACC7	Ribosomal processing cysteine protease Prp	BCAH187_A4576	-	-	+	-	B7HQK1_BACC7
tr|B7HQL3|B7HQL3_BACC7	Putative stage II sporulation protein B	BCAH187_A4589	-	-	-	+	B7HQL3_BACC7
tr|B7HQL7|B7HQL7_BACC7	Group-specific protein	BCAH187_A4593	+	-	+	+	B7HQL7_BACC7
tr|B7HQN4|B7HQN4_BACC7	TPR repeat protein	BCAH187_A4610	-	-	+	+	B7HQN4_BACC7
tr|B7HQN8|B7HQN8_BACC7	YvbH-like oligomerisation region	BCAH187_A4614	-	-	+	+	B7HQN8_BACC7
tr|B7HQN9|B7HQN9_BACC7	Lipoprotein SmpA/OmlA domain-containing protein	BCAH187_A4615	-	-	+	+	B7HQN9_BACC7
tr|B7HQP9|B7HQP9_BACC7	Transcriptional regulator, TetR family	BCAH187_A4626	-	-	+	+	B7HQP9_BACC7
tr|B7HQQ4|B7HQQ4_BACC7	Cytosine deaminase	BCAH187_A4631	-	-	+	+	B7HQQ4_BACC7
tr|B7HQQ6|B7HQQ6_BACC7	DNA-binding protein	BCAH187_A4633	-	-	+	+	B7HQQ6_BACC7
tr|B7HQQ9|B7HQQ9_BACC7	Rrf2 family protein	BCAH187_A4636	-	-	-	+	B7HQQ9_BACC7
tr|B7HQR0|B7HQR0_BACC7	Sodium export permease protein	BCAH187_A4637	+	-	+	+	B7HQR0_BACC7
tr|B7HRF3|B7HRF3_BACC7	ABC transporter, ATP-binding protein	BCAH187_A4638	+	-	+	+	B7HRF3_BACC7
tr|B7HRF4|B7HRF4_BACC7	5'-nucleotidase, lipoprotein e(P4) family	BCAH187_A4639	+	+	+	+	B7HRF4_BACC7
tr|B7HRF5|B7HRF5_BACC7	Chemotaxis protein MotB	BCAH187_A4640	+	-	-	-	B7HRF5_BACC7
tr|B7HRF6|B7HRF6_BACC7	Chemotaxis protein MotA	BCAH187_A4641	+	-	-	-	B7HRF6_BACC7
tr|B7HRF7|B7HRF7_BACC7	D-alanyl-D-alanine carboxypeptidase family protein	BCAH187_A4642	-	-	+	-	B7HRF7_BACC7
tr|B7HRG2|B7HRG2_BACC7	DUF2507 domain-containing protein	BCAH187_A4647	+	-	+	+	B7HRG2_BACC7
tr|B7HRG7|B7HRG7_BACC7	Enoyl-CoA hydratase/isomerase family protein	BCAH187_A4652	-	-	+	+	B7HRG7_BACC7
tr|B7HRG8|B7HRG8_BACC7	Transcriptional regulator, TetR family	BCAH187_A4653	-	-	-	+	B7HRG8_BACC7
tr|B7HRH1|B7HRH1_BACC7	DinB family protein	BCAH187_A4656	-	-	+	+	B7HRH1_BACC7
tr|B7HRI8|B7HRI8_BACC7	High-affinity heme uptake system protein IsdE (Iron-regulated surface determinant protein E) (Staphylococcal iron-regulated protein F)	BCAH187_A4673	-	-	+	+	B7HRI8_BACC7
tr|B7HRI9|B7HRI9_BACC7	Cell surface protein	BCAH187_A4674	-	-	+	+	B7HRI9_BACC7
tr|B7HRJ0|B7HRJ0_BACC7	Iron transport associated protein	BCAH187_A4675	-	-	+	+	B7HRJ0_BACC7
tr|B7HRJ4|B7HRJ4_BACC7	DNA-directed DNA polymerase (EC 2.7.7.7)	BCAH187_A4679	-	-	+	+	B7HRJ4_BACC7
tr|B7HRJ5|B7HRJ5_BACC7	CvpA family protein	BCAH187_A4680	+	-	+	+	B7HRJ5_BACC7
tr|B7HRK3|B7HRK3_BACC7	RNA methyltransferase, TrmH family	BCAH187_A4688	-	-	+	+	B7HRK3_BACC7
tr|B7HRK9|B7HRK9_BACC7	Transcriptional regulator, TetR family	BCAH187_A4694	-	-	+	-	B7HRK9_BACC7
tr|B7HRL1|B7HRL1_BACC7	dUTPase	BCAH187_A4696	+	-	+	+	B7HRL1_BACC7
tr|B7HRN0|B7HRN0_BACC7	Uncharacterized protein	BCAH187_A4716	+	-	-	-	B7HRN0_BACC7
tr|B7HRP2|B7HRP2_BACC7	Transcriptional regulator, GntR family	BCAH187_A4728	-	-	+	+	B7HRP2_BACC7
tr|B7HRP3|B7HRP3_BACC7	Malate dehydrogenase	BCAH187_A4729	-	+	+	+	B7HRP3_BACC7
tr|B7HRP7|B7HRP7_BACC7	DHH subfamily 1 protein	BCAH187_A4734	-	-	+	+	B7HRP7_BACC7
sp|B7HRQ4|Y4741_BACC7	UPF0173 metal-dependent hydrolase BCAH187_A4741	BCAH187_A4741	-	-	+	+	Y4741_BACC7
tr|B7HRR6|B7HRR6_BACC7	Putative 3-oxoacyl-(Acyl-carrier-protein) reductase	BCAH187_A4753	-	-	+	+	B7HRR6_BACC7
tr|B7HRR7|B7HRR7_BACC7	Universal stress protein	BCAH187_A4754	+	+	+	+	B7HRR7_BACC7
tr|B7HRR9|B7HRR9_BACC7	Transcriptional regulator, ArsR family	BCAH187_A4756	-	-	+	+	B7HRR9_BACC7
tr|B7HRS5|B7HRS5_BACC7	DinB-like domain-containing protein	BCAH187_A4762	+	-	-	-	B7HRS5_BACC7
tr|B7HRT2|B7HRT2_BACC7	EcsC family protein	BCAH187_A4769	+	-	-	-	B7HRT2_BACC7
tr|B7HRT6|B7HRT6_BACC7	Uncharacterized protein	BCAH187_A4773	-	-	+	+	B7HRT6_BACC7
tr|B7HSI5|B7HSI5_BACC7	Aminotransferase, class V	BCAH187_A4783	+	-	+	+	B7HSI5_BACC7
tr|B7HSL4|B7HSL4_BACC7	Putative lipoprotein	BCAH187_A4812	-	-	+	+	B7HSL4_BACC7
tr|B7HSL6|B7HSL6_BACC7	DUF948 domain-containing protein	BCAH187_A4814	+	-	-	-	B7HSL6_BACC7
tr|B7HSL7|B7HSL7_BACC7	Putative aminopeptidase	BCAH187_A4815	-	+	+	+	B7HSL7_BACC7
tr|B7HSM2|B7HSM2_BACC7	Ribosomal-protein-serine acetyltransferase	BCAH187_A4820	-	-	+	+	B7HSM2_BACC7
tr|B7HSM4|B7HSM4_BACC7	nicotinate phosphoribosyltransferase (EC 6.3.4.21)	BCAH187_A4822	-	-	+	+	B7HSM4_BACC7
tr|B7HSM5|B7HSM5_BACC7	Ftsk/spoiiie family protein	BCAH187_A4823	-	-	+	+	B7HSM5_BACC7
tr|B7HSM7|B7HSM7_BACC7	Putative tRNA binding domain protein	BCAH187_A4825	-	-	+	+	B7HSM7_BACC7
tr|B7HSM9|B7HSM9_BACC7	Thioredoxin family protein	BCAH187_A4827	-	-	-	+	B7HSM9_BACC7
tr|B7HSN1|B7HSN1_BACC7	Peptidase, M42 family	BCAH187_A4829	+	+	+	+	B7HSN1_BACC7
tr|B7HSN2|B7HSN2_BACC7	PepSY domain-containing protein	BCAH187_A4830	+	-	-	-	B7HSN2_BACC7
tr|B7HSN4|B7HSN4_BACC7	Metallo-beta-lactamase family protein	BCAH187_A4832	-	-	+	+	B7HSN4_BACC7
tr|B7HSP1|B7HSP1_BACC7	Xaa-His dipeptidase	BCAH187_A4839	-	-	+	+	B7HSP1_BACC7
tr|B7HSP9|B7HSP9_BACC7	Activator of Hsp90 ATPase homologue 1/2-like C-terminal domain-containing protein	BCAH187_A4847	-	-	+	+	B7HSP9_BACC7
tr|B7HSS5|B7HSS5_BACC7	HAD family hydrolase	BCAH187_A4873	-	-	+	-	B7HSS5_BACC7
tr|B7HST1|B7HST1_BACC7	Site-specific recombinase, phage integrase family	BCAH187_A4879	-	-	+	+	B7HST1_BACC7
tr|B7HST8|B7HST8_BACC7	16S rRNA (Cytosine(1402)-N(4))-methyltransferase	BCAH187_A4886	-	-	+	+	B7HST8_BACC7
tr|B7HSU5|B7HSU5_BACC7	Tetraprenyl-beta-curcumene synthase	BCAH187_A4894	-	-	+	+	B7HSU5_BACC7
tr|B7HTN8|B7HTN8_BACC7	Glycosyltransferase RgtA/B/C/D-like domain-containing protein	BCAH187_A4917	+	-	+	-	B7HTN8_BACC7
tr|B7HTP2|B7HTP2_BACC7	Putative ABC transporter, substrate-binding protein	BCAH187_A4921	+	-	-	-	B7HTP2_BACC7
tr|B7HTP5|B7HTP5_BACC7	Group-specific protein	BCAH187_A4924	-	-	+	+	B7HTP5_BACC7
tr|B7HTQ4|B7HTQ4_BACC7	carbonic anhydrase (EC 4.2.1.1)	BCAH187_A4933	-	-	+	+	B7HTQ4_BACC7
tr|B7HTQ8|B7HTQ8_BACC7	Putative S-layer protein	BCAH187_A4937	-	-	+	+	B7HTQ8_BACC7
tr|B7HTR0|B7HTR0_BACC7	Putative membrane protein	BCAH187_A4939	+	-	-	-	B7HTR0_BACC7
tr|B7HTR2|B7HTR2_BACC7	Lipoprotein	BCAH187_A4941	-	-	+	+	B7HTR2_BACC7
tr|B7HTR3|B7HTR3_BACC7	DUF4178 domain-containing protein	BCAH187_A4942	-	-	+	+	B7HTR3_BACC7
tr|B7HTR5|B7HTR5_BACC7	Phage shock protein A	BCAH187_A4944	+	+	+	+	B7HTR5_BACC7
tr|B7HTR6|B7HTR6_BACC7	Lipoprotein	BCAH187_A4945	-	-	+	+	B7HTR6_BACC7
tr|B7HTR9|B7HTR9_BACC7	FeoA family protein	BCAH187_A4948	-	-	+	+	B7HTR9_BACC7
tr|B7HTS0|B7HTS0_BACC7	Probable proton-coupled thiamine transporter YuaJ	BCAH187_A4950	-	-	+	+	B7HTS0_BACC7
tr|B7HTS5|B7HTS5_BACC7	S-layer domain protein	BCAH187_A4955	-	+	-	-	B7HTS5_BACC7
tr|B7HTS9|B7HTS9_BACC7	BmrU protein	BCAH187_A4959	-	-	+	+	B7HTS9_BACC7
tr|B7HTU6|B7HTU6_BACC7	DNA-binding response regulator	BCAH187_A4976	-	-	+	+	B7HTU6_BACC7
tr|B7HTV0|B7HTV0_BACC7	ABC transporter, ATP-binding protein	BCAH187_A4980	-	-	-	+	B7HTV0_BACC7
tr|B7HTX2|B7HTX2_BACC7	TIGR00266 family protein	BCAH187_A5002	+	-	+	+	B7HTX2_BACC7
tr|B7HTY1|B7HTY1_BACC7	Minor extracellular protease VPR	BCAH187_A5011	-	+	-	-	B7HTY1_BACC7
tr|B7HTZ1|B7HTZ1_BACC7	D-isomer specific 2-hydroxyacid dehydrogenase family protein	BCAH187_A5047	-	-	+	+	B7HTZ1_BACC7
tr|B7HUP9|B7HUP9_BACC7	cysteine-S-conjugate beta-lyase (EC 4.4.1.13)	BCAH187_A5050	-	-	+	-	B7HUP9_BACC7
tr|B7HUQ4|B7HUQ4_BACC7	Arsenical pump family protein	BCAH187_A5055	+	-	-	+	B7HUQ4_BACC7
tr|B7HUQ6|B7HUQ6_BACC7	DNA alkylation repair protein	BCAH187_A5057	-	-	+	+	B7HUQ6_BACC7
tr|B7HUQ8|B7HUQ8_BACC7	Putative comA operon protein	BCAH187_A5059	-	-	-	+	B7HUQ8_BACC7
tr|B7HUR3|B7HUR3_BACC7	Phosphoglucomutase (EC 5.4.2.2) (Alpha-phosphoglucomutase) (Glucose phosphomutase)	BCAH187_A5064	-	+	+	+	B7HUR3_BACC7
tr|B7HUR6|B7HUR6_BACC7	3D domain-containing protein	BCAH187_A5067	-	-	-	+	B7HUR6_BACC7
tr|B7HUR8|B7HUR8_BACC7	MutT/nudix family protein	BCAH187_A5069	-	-	-	+	B7HUR8_BACC7
tr|B7HUR9|B7HUR9_BACC7	Pyridine nucleotide-disulphide oxidoreductase	BCAH187_A5070	-	-	+	+	B7HUR9_BACC7
tr|B7HUS5|B7HUS5_BACC7	Putative lipoprotein	BCAH187_A5076	+	-	+	+	B7HUS5_BACC7
tr|B7HUS6|B7HUS6_BACC7	Acetyltransferase, GNAT family	BCAH187_A5077	-	-	+	+	B7HUS6_BACC7
tr|B7HUT0|B7HUT0_BACC7	Pyridine nucleotide-disulphide oxidoreductase	BCAH187_A5081	-	-	+	+	B7HUT0_BACC7
tr|B7HUU3|B7HUU3_BACC7	NifU domain protein	BCAH187_A5094	-	-	-	+	B7HUU3_BACC7
tr|B7HUU6|B7HUU6_BACC7	YutG/PgpA domain-containing protein	BCAH187_A5097	-	-	+	+	B7HUU6_BACC7
tr|B7HUV0|B7HUV0_BACC7	Phosphatase,haloacid dehalogenase family	BCAH187_A5101	-	-	+	+	B7HUV0_BACC7
tr|B7HUV1|B7HUV1_BACC7	Transcriptional regulator, DeoR family	BCAH187_A5102	-	-	+	-	B7HUV1_BACC7
tr|B7HUV2|B7HUV2_BACC7	DUF86 domain-containing protein	BCAH187_A5103	-	-	+	+	B7HUV2_BACC7
tr|B7HUV4|B7HUV4_BACC7	Cytoplasmic protein	BCAH187_A5105	-	-	-	+	B7HUV4_BACC7
tr|B7HUW2|B7HUW2_BACC7	YbaK/aminoacyl-tRNA synthetase-associated domain-containing protein	BCAH187_A5113	-	-	+	+	B7HUW2_BACC7
tr|B7HUX3|B7HUX3_BACC7	Lipoprotein	BCAH187_A5124	+	-	+	+	B7HUX3_BACC7
tr|B7HUX4|B7HUX4_BACC7	Lipoprotein	BCAH187_A5125	+	+	+	+	B7HUX4_BACC7
tr|B7HUX6|B7HUX6_BACC7	ABC transporter, ATP-binding protein	BCAH187_A5127	-	-	+	+	B7HUX6_BACC7
tr|B7HUY7|B7HUY7_BACC7	Putative lipoprotein	BCAH187_A5139	-	-	+	+	B7HUY7_BACC7
tr|B7HUY9|B7HUY9_BACC7	Phosphotransferase system EIIC domain-containing protein	BCAH187_A5141	+	-	-	-	B7HUY9_BACC7
tr|B7HUZ3|B7HUZ3_BACC7	CAAX amino terminal protease family protein	BCAH187_A5145	+	-	+	-	B7HUZ3_BACC7
tr|B7HV01|B7HV01_BACC7	Acyl-CoA dehydrogenase (EC 1.3.99.-)	BCAH187_A5153	-	-	+	+	B7HV01_BACC7
tr|B7HV03|B7HV03_BACC7	acetyl-CoA C-acyltransferase (EC 2.3.1.16)	BCAH187_A5155	-	-	+	+	B7HV03_BACC7
tr|B7HV04|B7HV04_BACC7	3-hydroxyacyl-CoA dehydrogenase/enoyl-CoA hydratase/isomerase family protein	BCAH187_A5156	-	-	+	+	B7HV04_BACC7
tr|B7HV07|B7HV07_BACC7	proline dehydrogenase (EC 1.5.5.2)	BCAH187_A5159	+	-	+	+	B7HV07_BACC7
tr|B7HV27|B7HV27_BACC7	Ribosomal-protein-serine acetyltransferase	BCAH187_A5179	-	-	-	+	B7HV27_BACC7
tr|B7HVV7|B7HVV7_BACC7	L,D-TPase catalytic domain-containing protein	BCAH187_A5187	-	-	-	+	B7HVV7_BACC7
tr|B7HVW7|B7HVW7_BACC7	Neutral metalloproteinase (EC 3.4.24.-)	BCAH187_A5197	+	+	+	+	B7HVW7_BACC7
tr|B7HVX9|B7HVX9_BACC7	Cytokinin riboside 5'-monophosphate phosphoribohydrolase (EC 3.2.2.n1)	BCAH187_A5209	-	-	+	+	B7HVX9_BACC7
tr|B7HVY0|B7HVY0_BACC7	NTP pyrophosphohydrolase MazG-like domain-containing protein	BCAH187_A5210	-	-	+	+	B7HVY0_BACC7
tr|B7HVY1|B7HVY1_BACC7	Ferritin (EC 1.16.3.2)	BCAH187_A5211	-	-	-	+	B7HVY1_BACC7
tr|B7HVY3|B7HVY3_BACC7	Nucleoside transporter, NupC family	BCAH187_A5213	+	-	-	-	B7HVY3_BACC7
tr|B7HVY6|B7HVY6_BACC7	Sodium/alanine symporter family protein	BCAH187_A5216	+	-	-	-	B7HVY6_BACC7
tr|B7HVY7|B7HVY7_BACC7	Sodium/alanine symporter family protein	BCAH187_A5217	+	-	+	-	B7HVY7_BACC7
tr|B7HVZ1|B7HVZ1_BACC7	Wall-associated protein	BCAH187_A5221	-	+	-	-	B7HVZ1_BACC7
tr|B7HVZ6|B7HVZ6_BACC7	DUF1641 domain-containing protein	BCAH187_A5226	+	+	+	+	B7HVZ6_BACC7
tr|B7HVZ7|B7HVZ7_BACC7	Pyridine nucleotide-disulphide oxidoreductase	BCAH187_A5227	+	+	+	+	B7HVZ7_BACC7
tr|B7HW01|B7HW01_BACC7	Uncharacterized protein	BCAH187_A5231	-	-	+	+	B7HW01_BACC7
tr|B7HW04|B7HW04_BACC7	Endonuclease/exonuclease/phosphatase family	BCAH187_A5234	+	-	+	+	B7HW04_BACC7
tr|B7HW14|B7HW14_BACC7	Iron compound ABC transporter, ATP-binding protein	BCAH187_A5244	+	-	+	+	B7HW14_BACC7
tr|B7HW17|B7HW17_BACC7	Iron compound ABC transporter, iron compound-binding protein	BCAH187_A5247	+	+	+	+	B7HW17_BACC7
tr|B7HW66|B7HW66_BACC7	DNA methylase domain protein	BCAH187_A5299	-	-	+	+	B7HW66_BACC7
tr|B7HW67|B7HW67_BACC7	Type III restriction enzyme, res subunit family	BCAH187_A5300	-	-	+	+	B7HW67_BACC7
tr|B7HW68|B7HW68_BACC7	Uncharacterized protein	BCAH187_A5301	-	-	+	-	B7HW68_BACC7
sp|B7HW83|Y5316_BACC7	Nucleotide-binding protein BCAH187_A5316	BCAH187_A5316	+	-	+	+	Y5316_BACC7
tr|B7HW84|B7HW84_BACC7	MutT/nudix family protein	BCAH187_A5317	-	-	+	+	B7HW84_BACC7
tr|B7HX10|B7HX10_BACC7	Carboxyl-terminal protease	BCAH187_A5345	+	-	+	+	B7HX10_BACC7
tr|B7HX23|B7HX23_BACC7	Cell wall endopeptidase and peptidase, C40, NLP/P60 family fusion protein	BCAH187_A5359	+	+	+	+	B7HX23_BACC7
tr|B7HX24|B7HX24_BACC7	HTH hxlR-type domain-containing protein	BCAH187_A5360	-	-	+	+	B7HX24_BACC7
tr|B7HX26|B7HX26_BACC7	DegV family protein	BCAH187_A5362	-	-	+	+	B7HX26_BACC7
tr|B7HX27|B7HX27_BACC7	YigZ family protein	BCAH187_A5363	-	-	-	+	B7HX27_BACC7
tr|B7HX28|B7HX28_BACC7	Transcription antiterminator, LytR family	BCAH187_A5364	-	-	+	+	B7HX28_BACC7
tr|B7HX29|B7HX29_BACC7	UDP-N-acetylglucosamine 2-epimerase (non-hydrolyzing) (EC 5.1.3.14)	BCAH187_A5365	-	-	+	+	B7HX29_BACC7
tr|B7HX48|B7HX48_BACC7	Putative proton/glutamate symporter family protein	BCAH187_A5384	+	-	-	-	B7HX48_BACC7
tr|B7HX53|B7HX53_BACC7	Surface protein, lpxtg-motif cell wall anchor domain protein	BCAH187_A5389	+	+	-	+	B7HX53_BACC7
tr|B7HX57|B7HX57_BACC7	Transcriptional regulator	BCAH187_A5393	-	-	+	+	B7HX57_BACC7
tr|B7HX67|B7HX67_BACC7	Sulfatase (EC 3.1.6.-)	BCAH187_A5404	+	+	+	+	B7HX67_BACC7
tr|B7HX69|B7HX69_BACC7	Putative cell wall hydrolase	BCAH187_A5406	+	+	+	+	B7HX69_BACC7
tr|B7HX70|B7HX70_BACC7	Nucleoside permease	BCAH187_A5407	+	-	-	-	B7HX70_BACC7
tr|B7HX71|B7HX71_BACC7	GGDEF domain-containing protein	BCAH187_A5408	+	-	-	-	B7HX71_BACC7
tr|B7HX75|B7HX75_BACC7	Conserved domain protein	BCAH187_A5412	-	-	+	+	B7HX75_BACC7
tr|B7HX77|B7HX77_BACC7	Membrane-associated protein	BCAH187_A5414	-	-	+	+	B7HX77_BACC7
tr|B7HX82|B7HX82_BACC7	Conserved domain protein	BCAH187_A5419	-	-	+	+	B7HX82_BACC7
tr|B7HX85|B7HX85_BACC7	DUF4359 domain-containing protein	BCAH187_A5422	+	-	+	+	B7HX85_BACC7
tr|B7HX88|B7HX88_BACC7	Hypothetical Membrane Spanning Protein	BCAH187_A5425	+	-	+	+	B7HX88_BACC7
tr|B7HX89|B7HX89_BACC7	ABC transporter, permease	BCAH187_A5426	+	-	-	+	B7HX89_BACC7
tr|B7HX90|B7HX90_BACC7	ABC transporter, ATP-binding protein	BCAH187_A5427	+	-	+	+	B7HX90_BACC7
tr|B7HX91|B7HX91_BACC7	Efflux transporter, RND family, MFP subunit	BCAH187_A5428	+	-	+	+	B7HX91_BACC7
tr|B7HX98|B7HX98_BACC7	Epsx protein	BCAH187_A5435	+	-	+	+	B7HX98_BACC7
tr|B7HXA1|B7HXA1_BACC7	N-acetylglucosaminyltransferase	BCAH187_A5438	+	-	-	-	B7HXA1_BACC7
tr|B7HXA3|B7HXA3_BACC7	Glycosyl transferase, group 1 family protein	BCAH187_A5440	-	-	+	+	B7HXA3_BACC7
tr|B7HXA5|B7HXA5_BACC7	UDP-N-acetylglucosamine 2-epimerase (EC 5.1.3.14)	BCAH187_A5442	-	-	+	+	B7HXA5_BACC7
tr|B7HXA7|B7HXA7_BACC7	UDP-glucose 4-epimerase (EC 5.1.3.2) (Galactowaldenase) (UDP-galactose 4-epimerase)	BCAH187_A5444	-	-	+	+	B7HXA7_BACC7
tr|B7HXB3|B7HXB3_BACC7	Tyrosine-protein phosphatase (EC 3.1.3.48)	BCAH187_A5450	-	-	+	+	B7HXB3_BACC7
tr|B7HXB5|B7HXB5_BACC7	Chain length regulator	BCAH187_A5452	+	-	+	+	B7HXB5_BACC7
tr|B7HY35|B7HY35_BACC7	non-specific protein-tyrosine kinase (EC 2.7.10.2)	BCAH187_A5453	-	-	+	+	B7HY35_BACC7
tr|B7HY40|B7HY40_BACC7	Stage II sporulation protein	BCAH187_A5458	-	-	-	+	B7HY40_BACC7
tr|B7HY78|B7HY78_BACC7	Sugar-phosphate isomerase, RpiB/LacA/LacB family	BCAH187_A5496	-	-	+	+	B7HY78_BACC7
tr|B7HY80|B7HY80_BACC7	PTS system, glucose-specific IIA component	BCAH187_A5498	+	-	+	+	B7HY80_BACC7
tr|B7HY82|B7HY82_BACC7	Flavin reductase like domain-containing protein	BCAH187_A5500	-	-	+	+	B7HY82_BACC7
tr|B7HY83|B7HY83_BACC7	DUF3935 domain-containing protein	BCAH187_A5501	-	-	+	-	B7HY83_BACC7
tr|B7HY85|B7HY85_BACC7	Threonylcarbamoyl-AMP synthase (TC-AMP synthase) (EC 2.7.7.87) (L-threonylcarbamoyladenylate synthase)	BCAH187_A5503	-	-	+	+	B7HY85_BACC7
tr|B7HY97|B7HY97_BACC7	DUF2529 domain-containing protein	BCAH187_A5515	-	-	-	+	B7HY97_BACC7
tr|B7HYA1|B7HYA1_BACC7	Acyl-CoA dehydrogenase (EC 1.3.99.-)	BCAH187_A5519	-	-	+	+	B7HYA1_BACC7
tr|B7HYA2|B7HYA2_BACC7	Acyl-CoA dehydrogenase (EC 1.3.99.-)	BCAH187_A5520	-	-	+	+	B7HYA2_BACC7
tr|B7HYA3|B7HYA3_BACC7	3-hydroxyacyl-CoA dehydrogenase	BCAH187_A5521	-	+	+	+	B7HYA3_BACC7
tr|B7HYA4|B7HYA4_BACC7	acetyl-CoA C-acetyltransferase (EC 2.3.1.9) (Acetoacetyl-CoA thiolase)	BCAH187_A5522	-	-	+	+	B7HYA4_BACC7
tr|B7HYA5|B7HYA5_BACC7	Ferredoxin, 4Fe-4S	BCAH187_A5523	+	-	-	-	B7HYA5_BACC7
tr|B7HYB8|B7HYB8_BACC7	Collagen adhesion protein	BCAH187_A5536	-	+	-	-	B7HYB8_BACC7
tr|B7HYB9|B7HYB9_BACC7	Aminopeptidase	BCAH187_A5537	+	+	+	+	B7HYB9_BACC7
tr|B7HYC0|B7HYC0_BACC7	Group-specific protein	BCAH187_A5538	-	+	+	+	B7HYC0_BACC7
tr|B7HYC7|B7HYC7_BACC7	YxeA family protein	BCAH187_A5545	-	-	+	+	B7HYC7_BACC7
tr|B7HYC9|B7HYC9_BACC7	Putative agmatinase	BCAH187_A5547	-	-	+	-	B7HYC9_BACC7
tr|B7HYD2|B7HYD2_BACC7	Transcriptional regulator, MerR family	BCAH187_A5550	-	-	+	-	B7HYD2_BACC7
tr|B7HYD4|B7HYD4_BACC7	Glycerophosphoryl diester phosphodiesterase family protein	BCAH187_A5552	-	-	+	+	B7HYD4_BACC7
tr|B7HYD6|B7HYD6_BACC7	YwhD family protein	BCAH187_A5554	-	-	+	+	B7HYD6_BACC7
tr|B7HYD9|B7HYD9_BACC7	HD domain protein	BCAH187_A5557	-	-	-	+	B7HYD9_BACC7
tr|B7HYE0|B7HYE0_BACC7	Iron compound ABC transporter, iron compound-binding protein	BCAH187_A5558	+	+	+	+	B7HYE0_BACC7
tr|B7HYE6|B7HYE6_BACC7	Putative lipoprotein	BCAH187_A5564	-	-	+	+	B7HYE6_BACC7
tr|B7HYF0|B7HYF0_BACC7	serine-type D-Ala-D-Ala carboxypeptidase (EC 3.4.16.4)	BCAH187_A5568	+	+	+	+	B7HYF0_BACC7
tr|B7HYG1|B7HYG1_BACC7	ABC transporter, ATP-binding protein	BCAH187_A5579	-	-	+	+	B7HYG1_BACC7
tr|B7HYG2|B7HYG2_BACC7	Lipase/acylhydrolase	BCAH187_A5580	+	-	+	+	B7HYG2_BACC7
tr|B7HYG7|B7HYG7_BACC7	O-acetylhomoserine/O-acetylserine sulfhydrylase	BCAH187_A5585	-	-	+	+	B7HYG7_BACC7
tr|B7HZA2|B7HZA2_BACC7	Major facilitator family transporter	BCAH187_A5599	-	-	+	+	B7HZA2_BACC7
tr|B7HZA4|B7HZA4_BACC7	N-acetylglucosaminyldiphosphoundecaprenol N-acetyl-beta-D-mannosaminyltransferase (EC 2.4.1.187) (N-acetylmannosaminyltransferase) (UDP-N-acetylmannosamine transferase) (UDP-N-acetylmannosamine:N-acetylglucosaminyl pyrophosphorylundecaprenol N-acetylmannosaminyltransferase)	BCAH187_A5600	+	-	+	+	B7HZA4_BACC7
tr|B7HZA5|B7HZA5_BACC7	Glycosyl transferase, group 1 family protein	BCAH187_A5601	+	-	+	+	B7HZA5_BACC7
tr|B7HZA6|B7HZA6_BACC7	Group-specific protein	BCAH187_A5602	+	-	+	+	B7HZA6_BACC7
tr|B7HZA9|B7HZA9_BACC7	Putative membrane protein	BCAH187_A5605	+	-	-	-	B7HZA9_BACC7
tr|B7HZB1|B7HZB1_BACC7	Glycosyl transferase family 2	BCAH187_A5607	+	-	+	+	B7HZB1_BACC7
tr|B7HZB2|B7HZB2_BACC7	DUF2304 domain-containing protein	BCAH187_A5608	+	-	+	+	B7HZB2_BACC7
tr|B7HZB3|B7HZB3_BACC7	Glycosyltransferase RgtA/B/C/D-like domain-containing protein	BCAH187_A5609	+	-	+	+	B7HZB3_BACC7
tr|B7HZB4|B7HZB4_BACC7	Beta-1,3-N-acetylglucosaminyltransferase	BCAH187_A5610	+	-	+	+	B7HZB4_BACC7
tr|B7HZC0|B7HZC0_BACC7	Transporter, AcrB/AcrD/AcrF family	BCAH187_A5616	+	-	-	+	B7HZC0_BACC7
tr|B7HZE1|B7HZE1_BACC7	Cytoplasmic protein	BCAH187_A5638	-	-	+	+	B7HZE1_BACC7
tr|B7HZG3|B7HZG3_BACC7	Mechanosensitive ion channel family protein	BCAH187_A5664	+	-	-	-	B7HZG3_BACC7
tr|B7HZG4|B7HZG4_BACC7	Spore protease YyaC	BCAH187_A5665	-	-	-	+	B7HZG4_BACC7
tr|B7I0Z3|B7I0Z3_BACC7	CesD	BCAH187_C0021	-	-	+	+	B7I0Z3_BACC7
tr|B7I0Z4|B7I0Z4_BACC7	ABC transporter ATP-binding protein, CesC	BCAH187_C0022	-	-	+	+	B7I0Z4_BACC7
tr|B7I107|B7I107_BACC7	Uncharacterized protein	BCAH187_C0035	-	+	-	-	B7I107_BACC7
tr|B7I108|B7I108_BACC7	Chitin-binding domain protein	BCAH187_C0036	-	+	-	-	B7I108_BACC7
tr|B7I110|B7I110_BACC7	F0F1 ATP synthase subunit alpha	BCAH187_C0038	-	+	+	+	B7I110_BACC7
tr|B7I114|B7I114_BACC7	Neutral metalloproteinase (EC 3.4.24.-)	BCAH187_C0042	-	+	+	+	B7I114_BACC7
tr|B7I115|B7I115_BACC7	Peptidase C39-like domain-containing protein	BCAH187_C0043	-	+	+	+	B7I115_BACC7
tr|B7I116|B7I116_BACC7	Uncharacterized protein	BCAH187_C0044	-	-	+	+	B7I116_BACC7
tr|B7I117|B7I117_BACC7	NlpC/P60 family domain protein	BCAH187_C0045	-	+	+	+	B7I117_BACC7
tr|B7I119|B7I119_BACC7	TIR domain-containing protein	BCAH187_C0047	-	-	+	+	B7I119_BACC7
tr|B7I167|B7I167_BACC7	Tubulin/FtsZ family, GTPase domain protein	BCAH187_C0097	-	-	+	+	B7I167_BACC7
tr|B7I176|B7I176_BACC7	Surface layer domain protein	BCAH187_C0106	+	+	+	+	B7I176_BACC7
tr|B7I198|B7I198_BACC7	Lipoprotein	BCAH187_C0128	-	-	+	+	B7I198_BACC7
tr|B7I199|B7I199_BACC7	Lpxtg-site transpeptidase sortase family protein	BCAH187_C0129	-	-	+	-	B7I199_BACC7
tr|B7I1C1|B7I1C1_BACC7	Ribonuclease	BCAH187_C0151	-	-	+	+	B7I1C1_BACC7
tr|B7I1D9|B7I1D9_BACC7	PXO1-82	BCAH187_C0170	-	-	+	-	B7I1D9_BACC7
tr|B7I1E5|B7I1E5_BACC7	Multimodular transpeptidase-transglycosylase / penicillin-binding protein 1A/1B	BCAH187_C0176	-	-	+	+	B7I1E5_BACC7
tr|B7I1G1|B7I1G1_BACC7	Transcriptional regulator, LacI family protein	BCAH187_C0192	-	+	-	-	B7I1G1_BACC7
tr|B7I1G5|B7I1G5_BACC7	Knr4/Smi1-like domain-containing protein	BCAH187_C0196	-	-	-	+	B7I1G5_BACC7
tr|B7I1G6|B7I1G6_BACC7	Lumazine binding domain protein	BCAH187_C0197	-	-	+	+	B7I1G6_BACC7
tr|B7I1G7|B7I1G7_BACC7	Uncharacterized protein	BCAH187_C0198	-	-	+	+	B7I1G7_BACC7
tr|B7I1H4|B7I1H4_BACC7	Transcriptional activator, AraC family	BCAH187_C0205	-	-	+	+	B7I1H4_BACC7
tr|B7I0T6|B7I0T6_BACC7	Helix-turn-helix HxlR type	BCAH187_C0240	-	-	+	+	B7I0T6_BACC7
tr|B7I0T7|B7I0T7_BACC7	S-(hydroxymethyl)glutathione dehydrogenase (EC 1.1.1.284)	BCAH187_C0241	-	-	+	+	B7I0T7_BACC7
tr|B7I0W0|B7I0W0_BACC7	Tetratricopeptide repeat domain protein	BCAH187_C0264	-	+	+	+	B7I0W0_BACC7
tr|B7I0W1|B7I0W1_BACC7	Phr family secreted Rap phosphatase inhibitor	BCAH187_C0265	-	-	+	+	B7I0W1_BACC7
tr|B7I0P2|B7I0P2_BACC7	Uncharacterized protein	BCAH187_D0011	+	-	-	-	B7I0P2_BACC7
tr|B7I0P8|B7I0P8_BACC7	Fibronectin type III domain protein	BCAH187_D0017	+	+	-	-	B7I0P8_BACC7
tr|B7I1L2|B7I1L2_BACC7	Nuclease	BCAH187_E0003	-	-	+	+	B7I1L2_BACC7
tr|B7I1M9|B7I1M9_BACC7	ParB/Sulfiredoxin domain-containing protein	BCAH187_E0020	-	-	+	+	B7I1M9_BACC7
tr|B7I1N1|B7I1N1_BACC7	Actin-like protein N-terminal domain-containing protein	BCAH187_E0022	-	-	+	+	B7I1N1_BACC7
tr|B7I1H8|B7I1H8_BACC7	Prophage helix-turn-helix protein	BCAH187_E0029	-	-	+	+	B7I1H8_BACC7
tr|B7I1I0|B7I1I0_BACC7	Transcriptional regulator, MerR family	BCAH187_E0031	-	-	+	+	B7I1I0_BACC7
tr|B7I1J0|B7I1J0_BACC7	Putative transposase	BCAH187_E0041	-	-	-	+	B7I1J0_BACC7
tr|B7I1J4|B7I1J4_BACC7	Lipoprotein	BCAH187_E0045	-	-	+	+	B7I1J4_BACC7
tr|B7I1K3|B7I1K3_BACC7	Nuclease	BCAH187_E0054	-	-	+	+	B7I1K3_BACC7
tr|B7I1K4|B7I1K4_BACC7	Peptidase C14 caspase catalytic subunit p20	BCAH187_E0055	-	-	+	+	B7I1K4_BACC7
tr|B7I1K7|B7I1K7_BACC7	ATPase	BCAH187_E0058	-	-	+	+	B7I1K7_BACC7
tr|B7I1K9|B7I1K9_BACC7	Uncharacterized protein	BCAH187_E0060	-	-	+	+	B7I1K9_BACC7
tr|B7HNS5|B7HNS5_BACC7	2-oxoisovalerate dehydrogenase subunit alpha (EC 1.2.4.4) (Branched-chain alpha-keto acid dehydrogenase E1 component alpha chain)	bfmbAa BCAH187_A4292	-	+	+	+	B7HNS5_BACC7
tr|B7HNS4|B7HNS4_BACC7	3-methyl-2-oxobutanoate dehydrogenase, beta subunit (EC 1.2.4.4)	bfmbAb BCAH187_A4291	+	+	+	+	B7HNS4_BACC7
tr|B7HNS3|B7HNS3_BACC7	Dihydrolipoamide acetyltransferase component of pyruvate dehydrogenase complex (EC 2.3.1.-)	bfmbB BCAH187_A4290	+	+	+	-	B7HNS3_BACC7
tr|B7HNS6|B7HNS6_BACC7	Dihydrolipoyl dehydrogenase (EC 1.8.1.4)	bfmbC BCAH187_A4293	-	+	-	-	B7HNS6_BACC7
tr|B7HNN6|B7HNN6_BACC7	Adenosylmethionine-8-amino-7-oxononanoate aminotransferase (EC 2.6.1.62) (7,8-diamino-pelargonic acid aminotransferase) (DAPA AT) (DAPA aminotransferase) (7,8-diaminononanoate synthase) (DANS) (Diaminopelargonic acid synthase)	bioA BCAH187_A4253	-	-	+	+	B7HNN6_BACC7
sp|B7HNN1|BIOB_BACC7	Biotin synthase (EC 2.8.1.6)	bioB BCAH187_A4248	-	-	+	+	BIOB_BACC7
tr|B7HNN2|B7HNN2_BACC7	Malonyl-[acyl-carrier protein] O-methyltransferase (Malonyl-ACP O-methyltransferase) (EC 2.1.1.197) (Biotin synthesis protein BioC)	bioC BCAH187_A4249	-	-	+	+	B7HNN2_BACC7
sp|B7HNN4|BIOF_BACC7	Putative 8-amino-7-oxononanoate synthase (AONS) (EC 2.3.1.47) (7-keto-8-amino-pelargonic acid synthase) (7-KAP synthase) (8-amino-7-ketopelargonate synthase)	bioF BCAH187_A4251	-	-	-	+	BIOF_BACC7
tr|B7HZ26|B7HZ26_BACC7	Beta-lactamase (EC 3.5.2.6)	bla2 BCAH187_A3473	-	+	+	+	B7HZ26_BACC7
sp|B7HM40|BSHC_BACC7	Putative cysteine ligase BshC (EC 6.-.-.-)	bshC BCAH187_A3972	-	-	-	+	BSHC_BACC7
sp|B7HNS7|BUK_BACC7	Probable butyrate kinase (BK) (EC 2.7.2.7) (Branched-chain carboxylic acid kinase)	buk BCAH187_A4294	+	-	+	+	BUK_BACC7
tr|B7I0I7|B7I0I7_BACC7	Camelysin	calY BCAH187_A1434	+	+	+	+	B7I0I7_BACC7
tr|B7HLM1|B7HLM1_BACC7	Carbamoyl phosphate synthase small chain (EC 6.3.5.5) (Carbamoyl phosphate synthetase glutamine chain)	carA BCAH187_A3936	-	-	+	+	B7HLM1_BACC7
sp|B7HLM0|CARB_BACC7	Carbamoyl phosphate synthase large chain (EC 6.3.4.16) (EC 6.3.5.5) (Carbamoyl phosphate synthetase ammonia chain)	carB BCAH187_A3935	+	-	+	+	CARB_BACC7
tr|B7HPJ1|B7HPJ1_BACC7	Cytochrome c-550	cccA BCAH187_A4425	-	-	+	+	B7HPJ1_BACC7
tr|B7HX13|B7HX13_BACC7	Cytochrome c-551	cccB BCAH187_A5348	+	-	+	+	B7HX13_BACC7
tr|B7HSL3|B7HSL3_BACC7	Catabolite control protein A	ccpA BCAH187_A4811	-	-	+	+	B7HSL3_BACC7
tr|B7HX37|B7HX37_BACC7	6-phospho-beta-glucosidase (EC 3.2.1.86)	celF BCAH187_A5373	-	-	-	+	B7HX37_BACC7
sp|B7HYE9|CHDC_BACC7	Coproheme decarboxylase (EC 1.3.98.5) (Coproheme III oxidative decarboxylase) (Hydrogen peroxide-dependent heme synthase)	chdC BCAH187_A5567	-	+	+	+	CHDC_BACC7
sp|B7HLB5|CINA_BACC7	Putative competence-damage inducible protein	cinA BCAH187_A3828	-	-	+	+	CINA_BACC7
tr|B7HRN3|B7HRN3_BACC7	Isocitrate dehydrogenase [NADP] (EC 1.1.1.42)	citC BCAH187_A4719	+	-	+	+	B7HRN3_BACC7
tr|B7HRN4|B7HRN4_BACC7	Citrate synthase	citZ BCAH187_A4720	+	-	+	+	B7HRN4_BACC7
tr|B7HZU5|B7HZU5_BACC7	Chaperone protein ClpB	clpB BCAH187_A1327	-	-	+	+	B7HZU5_BACC7
tr|B7HW79|B7HW79_BACC7	ATP-dependent Clp protease proteolytic subunit (EC 3.4.21.92) (Endopeptidase Clp)	clpP2 clpP clpP3 BCAH187_A5312 BCAH187_C0232	+	+	+	+	B7HW79_BACC7
sp|B7HQN2|CLPX_BACC7	ATP-dependent Clp protease ATP-binding subunit ClpX	clpX BCAH187_A4608	+	-	+	+	CLPX_BACC7
sp|B7HL06|KCY_BACC7	Cytidylate kinase (CK) (EC 2.7.4.25) (Cytidine monophosphate kinase) (CMP kinase)	cmk BCAH187_A1659	-	-	-	+	KCY_BACC7
sp|B7HMA9|COAD_BACC7	Phosphopantetheine adenylyltransferase (EC 2.7.7.3) (Dephospho-CoA pyrophosphorylase) (Pantetheine-phosphate adenylyltransferase) (PPAT)	coaD BCAH187_A4041	-	-	+	+	COAD_BACC7
tr|B7HRM3|B7HRM3_BACC7	Dephospho-CoA kinase (EC 2.7.1.24) (Dephosphocoenzyme A kinase)	coaE BCAH187_A4709	-	-	+	+	B7HRM3_BACC7
sp|B7HPX7|COAX_BACC7	Type III pantothenate kinase (EC 2.7.1.33) (PanK-III) (Pantothenic acid kinase)	coaX BCAH187_A0077	-	-	+	+	COAX_BACC7
tr|B7HVU2|B7HVU2_BACC7	NAD-dependent protein deacetylase (EC 2.3.1.286) (Regulatory protein SIR2 homolog)	cobB BCAH187_A3114	-	-	+	+	B7HVU2_BACC7
sp|B7HLG1|CODY_BACC7	Global transcriptional regulator CodY	codY BCAH187_A3875	+	+	+	+	CODY_BACC7
tr|B7HMX9|B7HMX9_BACC7	Competence-specific nuclease (EC 3.-.-.-)	comI BCAH187_A4129	+	-	+	+	B7HMX9_BACC7
tr|B7HLA4|B7HLA4_BACC7	Spore coat protein E	cotE BCAH187_A3817	-	-	-	+	B7HLA4_BACC7
tr|B7HNP0|B7HNP0_BACC7	2',3'-cyclic-nucleotide 2'-phosphodiesterase (EC 3.1.4.16)	cpdB BCAH187_A4257	-	+	+	+	B7HNP0_BACC7
tr|B7HRY6|B7HRY6_BACC7	DEAD-box ATP-dependent RNA helicase CshA (EC 3.6.4.13)	cshA BCAH187_A0281	-	-	+	+	B7HRY6_BACC7
tr|B7HPI5|B7HPI5_BACC7	DEAD-box ATP-dependent RNA helicase CshB (EC 3.6.4.13)	cshB BCAH187_A4419	-	-	+	-	B7HPI5_BACC7
tr|B7HZX9|B7HZX9_BACC7	Cold shock protein CspB	cspB2 BCAH187_A3557	-	-	+	+	B7HZX9_BACC7
sp|B7HMD0|CTAA_BACC7	Heme A synthase (HAS) (EC 1.17.99.9) (Cytochrome aa3-controlling protein)	ctaA BCAH187_A4064	-	-	+	+	CTAA_BACC7
tr|B7HMC8|B7HMC8_BACC7	Cytochrome c oxidase subunit 2 (EC 7.1.1.9)	ctaC BCAH187_A4062	+	-	+	+	B7HMC8_BACC7
tr|B7HMC7|B7HMC7_BACC7	Cytochrome c oxidase subunit 1 (EC 7.1.1.9)	ctaD BCAH187_A4061	+	-	-	-	B7HMC7_BACC7
tr|B7HVV1|B7HVV1_BACC7	PF03932 family protein CutC	cutC BCAH187_A3123	-	-	+	+	B7HVV1_BACC7
tr|B7HTQ5|B7HTQ5_BACC7	Cytochrome d ubiquinol oxidase, subunit I (EC 1.10.3.-)	cydA2 BCAH187_A4934	+	-	-	-	B7HTQ5_BACC7
tr|B7HTQ6|B7HTQ6_BACC7	Cytochrome d ubiquinol oxidase, subunit II (EC 1.10.3.-)	cydB2 BCAH187_A4935	+	-	-	-	B7HTQ6_BACC7
tr|B7HSF8|B7HSF8_BACC7	Cytochrome P450 (EC 1.14.-.-)	cypA BCAH187_A2696	-	-	+	+	B7HSF8_BACC7
tr|B7HKE7|B7HKE7_BACC7	Adenylyl-sulfate kinase (EC 2.7.1.25) (APS kinase) (ATP adenosine-5'-phosphosulfate 3'-phosphotransferase) (Adenosine-5'-phosphosulfate kinase)	cysC BCAH187_A1584	-	-	-	+	B7HKE7_BACC7
tr|B7HPX9|B7HPX9_BACC7	Cysteine synthase (EC 2.5.1.47)	cysK1 BCAH187_A0079	-	+	+	+	B7HPX9_BACC7
tr|B7HML2|B7HML2_BACC7	Cysteine synthase (EC 2.5.1.47)	cysK2 BCAH187_A1954	-	-	+	+	B7HML2_BACC7
tr|B7HQD1|B7HQD1_BACC7	O-acetylserine lyase	cysM BCAH187_A4506	-	-	+	+	B7HQD1_BACC7
sp|B7HQS4|SYC_BACC7	Cysteine--tRNA ligase (EC 6.1.1.16) (Cysteinyl-tRNA synthetase) (CysRS)	cysS BCAH187_A0120	-	-	+	+	SYC_BACC7
tr|B7HPS5|B7HPS5_BACC7	serine-type D-Ala-D-Ala carboxypeptidase (EC 3.4.16.4)	dacA BCAH187_A0015	+	+	+	+	B7HPS5_BACC7
tr|B7HN55|B7HN55_BACC7	serine-type D-Ala-D-Ala carboxypeptidase (EC 3.4.16.4)	dacF BCAH187_A4208	-	-	-	+	B7HN55_BACC7
tr|B7HP06|B7HP06_BACC7	Alanine racemase (EC 5.1.1.1)	dal2 BCAH187_A2178	-	-	-	+	B7HP06_BACC7
tr|B7HLD2|B7HLD2_BACC7	4-hydroxy-tetrahydrodipicolinate synthase (HTPA synthase) (EC 4.3.3.7)	dapA dapA2 BCAH187_A3846	-	-	+	+	B7HLD2_BACC7
sp|B7HL46|DAPB_BACC7	4-hydroxy-tetrahydrodipicolinate reductase (HTPA reductase) (EC 1.17.1.8)	dapB BCAH187_A1699	-	-	+	+	DAPB_BACC7
tr|B7HMJ1|B7HMJ1_BACC7	Aspartokinase (EC 2.7.2.4)	dapG1 BCAH187_A1932	-	-	-	+	B7HMJ1_BACC7
tr|B7HLD3|B7HLD3_BACC7	Aspartokinase (EC 2.7.2.4)	dapG2 BCAH187_A3847	+	-	+	+	B7HLD3_BACC7
sp|B7HMV2|DAPH_BACC7	2,3,4,5-tetrahydropyridine-2,6-dicarboxylate N-acetyltransferase (EC 2.3.1.89) (Tetrahydrodipicolinate N-acetyltransferase) (THP acetyltransferase) (Tetrahydropicolinate acetylase)	dapH BCAH187_A4101	-	+	+	+	DAPH_BACC7
tr|B7HQ50|B7HQ50_BACC7	D-alanine aminotransferase (EC 2.6.1.21)	dat1 BCAH187_A2366	-	-	+	+	B7HQ50_BACC7
tr|B7HX68|B7HX68_BACC7	D-alanine aminotransferase (EC 2.6.1.21)	dat2 BCAH187_A5405	-	-	+	+	B7HX68_BACC7
tr|B7HRY4|B7HRY4_BACC7	D-alanine--D-alanine ligase (EC 6.3.2.4) (D-Ala-D-Ala ligase) (D-alanylalanine synthetase)	ddl BCAH187_A0279	-	-	+	+	B7HRY4_BACC7
tr|B7HSC9|B7HSC9_BACC7	D-alanine--D-alanine ligase (EC 6.3.2.4) (D-Ala-D-Ala ligase) (D-alanylalanine synthetase)	ddlB ddl BCAH187_A2666	-	-	+	+	B7HSC9_BACC7
tr|B7HMU5|B7HMU5_BACC7	Peptide deformylase (PDF) (EC 3.5.1.88) (Polypeptide deformylase)	def def2 BCAH187_A4094	-	-	-	+	B7HMU5_BACC7
sp|B7HN67|DEOB_BACC7	Phosphopentomutase (EC 5.4.2.7) (Phosphodeoxyribomutase)	deoB BCAH187_A4220	-	+	-	+	DEOB_BACC7
sp|B7HMQ9|DEOC_BACC7	Deoxyribose-phosphate aldolase (DERA) (EC 4.1.2.4) (2-deoxy-D-ribose 5-phosphate aldolase) (Phosphodeoxyriboaldolase) (Deoxyriboaldolase)	deoC BCAH187_A2002	-	-	+	+	DEOC_BACC7
sp|B7HKX2|DEOD_BACC7	Purine nucleoside phosphorylase DeoD-type (PNP) (EC 2.4.2.1)	deoD BCAH187_A1624	-	+	-	-	DEOD_BACC7
sp|B7HL14|DER_BACC7	GTPase Der (GTP-binding protein EngA)	der engA BCAH187_A1667	-	-	+	-	DER_BACC7
tr|B7HQ33|B7HQ33_BACC7	Dihydrofolate reductase (EC 1.5.1.3)	dfrA BCAH187_A2349	-	-	+	+	B7HQ33_BACC7
sp|B7HQR7|DISA_BACC7	DNA integrity scanning protein DisA (Cyclic di-AMP synthase) (c-di-AMP synthase) (Diadenylate cyclase) (EC 2.7.7.85)	disA BCAH187_A0113	-	-	+	+	DISA_BACC7
tr|B7HM29|B7HM29_BACC7	Cell division protein DivIB	divIB BCAH187_A3961	-	-	+	+	B7HM29_BACC7
tr|B7HPX1|B7HPX1_BACC7	Cell division protein DivIC	divIC1 BCAH187_A0069	+	-	+	+	B7HPX1_BACC7
tr|B7HLN0|B7HLN0_BACC7	Cell-division initiation protein DivIVA	divIVA BCAH187_A3948	+	-	+	+	B7HLN0_BACC7
sp|B7HK95|DLTA_BACC7	D-alanine--D-alanyl carrier protein ligase (DCL) (EC 6.2.1.54) (D-alanine--poly(phosphoribitol) ligase subunit 1) (D-alanine-activating enzyme) (DAE)	dltA BCAH187_A1530	-	+	+	+	DLTA_BACC7
sp|B7HK93|DLTC_BACC7	D-alanyl carrier protein (DCP) (D-alanine--poly(phosphoribitol) ligase subunit 2)	dltC BCAH187_A1528	-	-	-	+	DLTC_BACC7
tr|B7HK92|B7HK92_BACC7	Protein DltD	dltD BCAH187_A1527	+	-	+	+	B7HK92_BACC7
tr|B7HUF4|B7HUF4_BACC7	Protein DltD	dltD2 BCAH187_A2894	-	-	+	+	B7HUF4_BACC7
sp|B7HPR7|DNAA_BACC7	Chromosomal replication initiator protein DnaA	dnaA BCAH187_A0001	-	-	+	+	DNAA_BACC7
tr|B7HRL7|B7HRL7_BACC7	Primosomal protein DnaI	dnaI BCAH187_A4703	-	-	+	+	B7HRL7_BACC7
sp|B7HPL2|DNAJ_BACC7	Chaperone protein DnaJ	dnaJ BCAH187_A4446	+	-	+	+	DNAJ_BACC7
sp|B7HPL3|DNAK_BACC7	Chaperone protein DnaK (HSP70) (Heat shock 70 kDa protein) (Heat shock protein 70)	dnaK BCAH187_A4447	-	-	+	+	DNAK_BACC7
tr|B7HPR8|B7HPR8_BACC7	Beta sliding clamp	dnaN1 BCAH187_A0002	-	-	+	+	B7HPR8_BACC7
tr|B7HNG8|B7HNG8_BACC7	DNA protection during starvation protein 1	dps1 BCAH187_A2126	-	+	-	+	B7HNG8_BACC7
tr|B7HVX5|B7HVX5_BACC7	DNA protection during starvation protein 2	dps2 BCAH187_A5205	+	+	-	-	B7HVX5_BACC7
tr|B7HT26|B7HT26_BACC7	5-deoxyribose 1-phosphate isomerase (EC 5.3.1.-)	drdI BCAH187_A0441	-	-	+	+	B7HT26_BACC7
sp|B7HMG6|SDHD_BACC7	Probable D-serine dehydratase (EC 4.3.1.18) (D-serine deaminase) (DSD)	dsdA BCAH187_A1907	-	-	-	+	SDHD_BACC7
sp|B7HLF4|DXR_BACC7	1-deoxy-D-xylulose 5-phosphate reductoisomerase (DXP reductoisomerase) (EC 1.1.1.267) (1-deoxyxylulose-5-phosphate reductoisomerase) (2-C-methyl-D-erythritol 4-phosphate synthase)	dxr BCAH187_A3868	-	-	+	+	DXR_BACC7
sp|B7HNU0|DXS_BACC7	1-deoxy-D-xylulose-5-phosphate synthase (EC 2.2.1.7) (1-deoxyxylulose-5-phosphate synthase) (DXP synthase) (DXPS)	dxs BCAH187_A4307	-	-	+	+	DXS_BACC7
tr|B7HXP5|B7HXP5_BACC7	S-layer protein EA1	eag BCAH187_A1065	+	+	+	+	B7HXP5_BACC7
tr|B7HZI1|B7HZI1_BACC7	ABC transporter, ATP-binding protein EcsA	ecsA BCAH187_A1213	-	-	+	+	B7HZI1_BACC7
tr|B7HZI3|B7HZI3_BACC7	EcsC protein	ecsC BCAH187_A1215	-	-	+	+	B7HZI3_BACC7
sp|B7HNW0|EFP_BACC7	Elongation factor P (EF-P)	efp BCAH187_A4327	-	-	+	+	EFP_BACC7
sp|B7HW52|ENO_BACC7	Enolase (EC 4.2.1.11) (2-phospho-D-glycerate hydro-lyase) (2-phosphoglycerate dehydratase)	eno BCAH187_A5284	+	+	+	+	ENO_BACC7
tr|B7HPJ9|B7HPJ9_BACC7	GTPase Era	era BCAH187_A4433	+	-	+	+	B7HPJ9_BACC7
tr|B7HW47|B7HW47_BACC7	Carboxylesterase (EC 3.1.1.1)	estA BCAH187_A5279	-	-	+	+	B7HW47_BACC7
tr|B7HRG5|B7HRG5_BACC7	Electron transfer flavoprotein, alpha subunit	etfA BCAH187_A4650	+	+	+	+	B7HRG5_BACC7
tr|B7HRG6|B7HRG6_BACC7	Electron transfer flavoprotein subunit beta (Electron transfer flavoprotein small subunit)	etfB BCAH187_A4651	-	-	+	+	B7HRG6_BACC7
sp|B7HSI6|EZRA_BACC7	Septation ring formation regulator EzrA	ezrA BCAH187_A4784	+	-	+	+	EZRA_BACC7
tr|B7HZV1|B7HZV1_BACC7	3-oxoacyl-[acyl-carrier-protein] synthase 2 (EC 2.3.1.179)	fabF BCAH187_A1333	-	+	+	+	B7HZV1_BACC7
tr|B7HZV0|B7HZV0_BACC7	Beta-ketoacyl-[acyl-carrier-protein] synthase III (Beta-ketoacyl-ACP synthase III) (KAS III) (EC 2.3.1.180) (3-oxoacyl-[acyl-carrier-protein] synthase 3) (3-oxoacyl-[acyl-carrier-protein] synthase III)	fabH BCAH187_A1332	-	-	+	+	B7HZV0_BACC7
tr|B7HMK7|B7HMK7_BACC7	Beta-ketoacyl-[acyl-carrier-protein] synthase III (Beta-ketoacyl-ACP synthase III) (KAS III) (EC 2.3.1.180) (3-oxoacyl-[acyl-carrier-protein] synthase 3) (3-oxoacyl-[acyl-carrier-protein] synthase III)	fabH BCAH187_A1949	-	-	+	+	B7HMK7_BACC7
tr|B7I0D1|B7I0D1_BACC7	Enoyl-[acyl-carrier-protein] reductase [NADH] (EC 1.3.1.9)	fabI BCAH187_A1377	+	-	+	+	B7I0D1_BACC7
tr|B7HY95|B7HY95_BACC7	Fructose-bisphosphate aldolase, class II (EC 4.1.2.13)	fba2 BCAH187_A5513	+	+	+	+	B7HY95_BACC7
tr|B7HUV3|B7HUV3_BACC7	Fructose-1,6-bisphosphatase	fbp1 BCAH187_A5104	-	-	+	+	B7HUV3_BACC7
tr|B7HY93|B7HY93_BACC7	Fructose-1,6-bisphosphatase	fbp2 BCAH187_A5511	-	-	+	+	B7HY93_BACC7
tr|B7HTR8|B7HTR8_BACC7	Ferrous iron transport protein B	feoB BCAH187_A4947	-	-	+	+	B7HTR8_BACC7
tr|B7HLH8|B7HLH8_BACC7	Signal recognition particle protein (EC 3.6.5.4) (Fifty-four homolog)	ffH ffh BCAH187_A3893	-	-	+	+	B7HLH8_BACC7
sp|B7HP29|FTHS_BACC7	Formate--tetrahydrofolate ligase (EC 6.3.4.3) (Formyltetrahydrofolate synthetase) (FHS) (FTHFS)	fhs BCAH187_A2201	-	+	+	+	FTHS_BACC7
tr|B7HLX0|B7HLX0_BACC7	Flagellar biosynthesis protein FlhA	flhA BCAH187_A1845	+	+	-	-	B7HLX0_BACC7
sp|B7HLJ9|FMT_BACC7	Methionyl-tRNA formyltransferase (EC 2.1.2.9)	fmt BCAH187_A3914	-	-	+	+	FMT_BACC7
sp|B7HNU4|FOLD_BACC7	Bifunctional protein FolD [Includes: Methylenetetrahydrofolate dehydrogenase (EC 1.5.1.5); Methenyltetrahydrofolate cyclohydrolase (EC 3.5.4.9)]	folD BCAH187_A4311	-	-	+	+	FOLD_BACC7
sp|B7HL21|GCH1_BACC7	GTP cyclohydrolase 1 (EC 3.5.4.16) (GTP cyclohydrolase I) (GTP-CH-I)	folE BCAH187_A1674	+	+	-	+	GCH1_BACC7
tr|B7HPY3|B7HPY3_BACC7	Dihydropteroate synthase (DHPS) (EC 2.5.1.15) (Dihydropteroate pyrophosphorylase)	folP BCAH187_A0083	-	-	+	+	B7HPY3_BACC7
tr|B7HM28|B7HM28_BACC7	Cell division protein FtsA	ftsA BCAH187_A3960	+	-	+	+	B7HM28_BACC7
tr|B7HX12|B7HX12_BACC7	Cell division ATP-binding protein FtsE	ftsE BCAH187_A5347	+	-	+	+	B7HX12_BACC7
tr|B7HPX6|B7HPX6_BACC7	ATP-dependent zinc metalloprotease FtsH (EC 3.4.24.-)	ftsH BCAH187_A0076	+	-	+	+	B7HPX6_BACC7
tr|B7HX11|B7HX11_BACC7	Cell division protein FtsX	ftsX BCAH187_A5346	+	-	+	+	B7HX11_BACC7
tr|B7HLI0|B7HLI0_BACC7	Signal recognition particle receptor FtsY (SRP receptor) (EC 3.6.5.4)	ftsY BCAH187_A3895	-	-	+	+	B7HLI0_BACC7
tr|B7HM27|B7HM27_BACC7	Cell division protein FtsZ	ftsZ BCAH187_A3959	-	-	+	+	B7HM27_BACC7
tr|B7HU18|B7HU18_BACC7	Fumarate hydratase class I (EC 4.2.1.2)	fumA BCAH187_A0539	-	-	+	+	B7HU18_BACC7
tr|B7HMF4|B7HMF4_BACC7	Fumarate hydratase class II (Fumarase C) (EC 4.2.1.2) (Aerobic fumarase) (Iron-independent fumarase)	fumC BCAH187_A1895	-	-	+	+	B7HMF4_BACC7
sp|B7HQU1|EFG_BACC7	Elongation factor G (EF-G)	fusA BCAH187_A0138	+	+	+	+	EFG_BACC7
tr|B7HX97|B7HX97_BACC7	UDP-glucose 4-epimerase (EC 5.1.3.2)	galE1 BCAH187_A5434	-	-	+	+	B7HX97_BACC7
tr|B7HZD9|B7HZD9_BACC7	UDP-glucose 4-epimerase (EC 5.1.3.2)	galE2 BCAH187_A5636	-	-	+	+	B7HZD9_BACC7
tr|B7HRM2|B7HRM2_BACC7	Glyceraldehyde-3-phosphate dehydrogenase (EC 1.2.1.-)	gap1 BCAH187_A4708	+	-	+	+	B7HRM2_BACC7
tr|B7HW56|B7HW56_BACC7	Glyceraldehyde-3-phosphate dehydrogenase (EC 1.2.1.-)	gap2 BCAH187_A5288	+	+	+	+	B7HW56_BACC7
tr|B7HXL3|B7HXL3_BACC7	Glyceraldehyde-3-phosphate dehydrogenase, NADP-dependent (EC 1.2.1.9)	gapN BCAH187_A1032	-	+	+	+	B7HXL3_BACC7
sp|B7HSY0|GATA_BACC7	Glutamyl-tRNA(Gln) amidotransferase subunit A (Glu-ADT subunit A) (EC 6.3.5.7)	gatA BCAH187_A0394	-	-	+	+	GATA_BACC7
sp|B7HSY1|GATB_BACC7	Aspartyl/glutamyl-tRNA(Asn/Gln) amidotransferase subunit B (Asp/Glu-ADT subunit B) (EC 6.3.5.-)	gatB BCAH187_A0395	-	-	+	+	GATB_BACC7
sp|B7HUY1|GCSH_BACC7	Glycine cleavage system H protein (Octanoyl/lipoyl carrier protein)	gcvH BCAH187_A5133	-	-	+	-	GCSH_BACC7
sp|B7HNZ0|GCSPA_BACC7	Probable glycine dehydrogenase (decarboxylating) subunit 1 (EC 1.4.4.2) (Glycine cleavage system P-protein subunit 1) (Glycine decarboxylase subunit 1) (Glycine dehydrogenase (aminomethyl-transferring) subunit 1)	gcvPA BCAH187_A4357	-	+	+	+	GCSPA_BACC7
sp|B7HNY9|GCSPB_BACC7	Probable glycine dehydrogenase (decarboxylating) subunit 2 (EC 1.4.4.2) (Glycine cleavage system P-protein subunit 2) (Glycine decarboxylase subunit 2) (Glycine dehydrogenase (aminomethyl-transferring) subunit 2)	gcvPB BCAH187_A4356	+	+	+	+	GCSPB_BACC7
sp|B7HNZ1|GCST_BACC7	Aminomethyltransferase (EC 2.1.2.10) (Glycine cleavage system T protein)	gcvT BCAH187_A4358	-	-	+	+	GCST_BACC7
tr|B7HQP5|B7HQP5_BACC7	Germination protein gerM	gerM BCAH187_A4622	-	-	-	+	B7HQP5_BACC7
tr|B7HYF2|B7HYF2_BACC7	Spore coat protein GerQ	gerQ BCAH187_A5570	-	-	-	+	B7HYF2_BACC7
tr|B7HPG3|B7HPG3_BACC7	Glucokinase (EC 2.7.1.2) (Glucose kinase)	glcK BCAH187_A4396	+	-	+	+	B7HPG3_BACC7
tr|B7HTX6|B7HTX6_BACC7	Glycogen synthase (EC 2.4.1.21) (Starch [bacterial glycogen] synthase)	glgA BCAH187_A5006	-	-	+	+	B7HTX6_BACC7
tr|B7HTX5|B7HTX5_BACC7	Alpha-1,4 glucan phosphorylase (EC 2.4.1.1)	glgP BCAH187_A5005	-	-	-	+	B7HTX5_BACC7
sp|B7HQZ0|GLMM_BACC7	Phosphoglucosamine mutase (EC 5.4.2.10)	glmM BCAH187_A0201	-	-	+	+	GLMM_BACC7
tr|B7HQZ1|B7HQZ1_BACC7	Glutamine--fructose-6-phosphate aminotransferase [isomerizing] (EC 2.6.1.16) (D-fructose-6-phosphate amidotransferase) (GFAT) (Glucosamine-6-phosphate synthase) (Hexosephosphate aminotransferase) (L-glutamine--D-fructose-6-phosphate amidotransferase)	glmS BCAH187_A0203	+	+	+	+	B7HQZ1_BACC7
sp|B7HPW0|GLMU_BACC7	Bifunctional protein GlmU [Includes: UDP-N-acetylglucosamine pyrophosphorylase (EC 2.7.7.23) (N-acetylglucosamine-1-phosphate uridyltransferase); Glucosamine-1-phosphate N-acetyltransferase (EC 2.3.1.157)]	glmU BCAH187_A0058	-	-	+	+	GLMU_BACC7
tr|B7HKQ9|B7HKQ9_BACC7	Glutamine synthetase (EC 6.3.1.2)	glnA BCAH187_A3754	+	+	+	+	B7HKQ9_BACC7
sp|B7HYU3|GLPK_BACC7	Glycerol kinase (EC 2.7.1.30) (ATP:glycerol 3-phosphotransferase) (Glycerokinase) (GK)	glpK BCAH187_A1195	+	-	+	+	GLPK_BACC7
tr|B7HYU1|B7HYU1_BACC7	Glycerol uptake operon antiterminator regulatory protein	glpP BCAH187_A1193	-	-	+	+	B7HYU1_BACC7
tr|B7HVG7|B7HVG7_BACC7	Glycerol-3-phosphate transporter	glpT BCAH187_A0790	+	-	-	-	B7HVG7_BACC7
tr|B7HQS2|B7HQS2_BACC7	Glutamate--tRNA ligase (EC 6.1.1.17) (Glutamyl-tRNA synthetase) (GluRS)	gltX BCAH187_A0118	-	-	+	+	B7HQS2_BACC7
sp|B7HY76|GLYA_BACC7	Serine hydroxymethyltransferase (SHMT) (Serine methylase) (EC 2.1.2.1)	glyA BCAH187_A5494	-	+	+	+	GLYA_BACC7
tr|B7HUQ7|B7HUQ7_BACC7	Glycine--tRNA ligase (EC 6.1.1.14) (Glycyl-tRNA synthetase) (GlyRS)	glyS glyQS BCAH187_A5058	+	-	+	+	B7HUQ7_BACC7
tr|B7HLK4|B7HLK4_BACC7	Guanylate kinase (EC 2.7.4.8) (GMP kinase)	gmk BCAH187_A3919	-	-	+	+	B7HLK4_BACC7
tr|B7HQZ5|B7HQZ5_BACC7	Gluconate permease	gntP1 BCAH187_A0207	+	-	-	-	B7HQZ5_BACC7
tr|B7HQZ3|B7HQZ3_BACC7	Gluconate operon transcriptional repressor	gntR BCAH187_A0205	+	-	-	-	B7HQZ3_BACC7
sp|B7HS46|GPMA_BACC7	2,3-bisphosphoglycerate-dependent phosphoglycerate mutase (BPG-dependent PGAM) (PGAM) (Phosphoglyceromutase) (dPGM) (EC 5.4.2.11)	gpmA BCAH187_A2583	-	-	+	+	GPMA_BACC7
tr|B7HW53|B7HW53_BACC7	2,3-bisphosphoglycerate-independent phosphoglycerate mutase (BPG-independent PGAM) (Phosphoglyceromutase) (iPGM) (EC 5.4.2.12)	gpmI BCAH187_A5285	-	+	+	+	B7HW53_BACC7
sp|B7HL15|GPDA_BACC7	Glycerol-3-phosphate dehydrogenase [NAD(P)+] (EC 1.1.1.94) (NAD(P)(+)-dependent glycerol-3-phosphate dehydrogenase) (NAD(P)H-dependent dihydroxyacetone-phosphate reductase)	gpsA BCAH187_A1668	-	-	+	+	GPDA_BACC7
sp|B7HL74|GPSB_BACC7	Cell cycle protein GpsB (Guiding PBP1-shuttling protein)	gpsB BCAH187_A1727	+	-	+	+	GPSB_BACC7
sp|B7HS05|CH60_BACC7	Chaperonin GroEL (EC 5.6.1.7) (60 kDa chaperonin) (Chaperonin-60) (Cpn60)	groEL groL BCAH187_A0317	+	+	+	+	CH60_BACC7
sp|B7HS04|CH10_BACC7	Co-chaperonin GroES (10 kDa chaperonin) (Chaperonin-10) (Cpn10)	groES groS BCAH187_A0316	-	-	-	+	CH10_BACC7
tr|B7HUR2|B7HUR2_BACC7	UTP--glucose-1-phosphate uridylyltransferase (EC 2.7.7.9) (UDP-glucose pyrophosphorylase)	gtaB BCAH187_A5063	-	-	+	+	B7HUR2_BACC7
tr|B7HS06|B7HS06_BACC7	GMP synthase [glutamine-hydrolyzing] (EC 6.3.5.2) (GMP synthetase) (Glutamine amidotransferase)	guaA BCAH187_A0319	+	+	+	+	B7HS06_BACC7
tr|B7HPS4|B7HPS4_BACC7	Inosine-5'-monophosphate dehydrogenase (IMP dehydrogenase) (IMPD) (IMPDH) (EC 1.1.1.205)	guaB BCAH187_A0014	-	+	+	+	B7HPS4_BACC7
tr|B7HZE3|B7HZE3_BACC7	GMP reductase (EC 1.7.1.7) (Guanosine 5'-monophosphate oxidoreductase) (Guanosine monophosphate reductase)	guaC BCAH187_A5640	-	-	+	+	B7HZE3_BACC7
tr|B7HKZ9|B7HKZ9_BACC7	Glutamate dehydrogenase	gudB BCAH187_A1652	+	+	+	+	B7HKZ9_BACC7
tr|B7HPS2|B7HPS2_BACC7	DNA gyrase subunit A (EC 5.6.2.2)	gyrA BCAH187_A0006	-	-	+	+	B7HPS2_BACC7
tr|B7HPS1|B7HPS1_BACC7	DNA gyrase subunit B (EC 5.6.2.2)	gyrB BCAH187_A0005	+	-	+	+	B7HPS1_BACC7
tr|B7HQM2|B7HQM2_BACC7	Delta-aminolevulinic acid dehydratase (EC 4.2.1.24)	hemB BCAH187_A4598	-	-	+	+	B7HQM2_BACC7
sp|B7HQM4|HEM3_BACC7	Porphobilinogen deaminase (PBG) (EC 2.5.1.61) (Hydroxymethylbilane synthase) (HMBS) (Pre-uroporphyrinogen synthase)	hemC BCAH187_A4600	-	-	+	+	HEM3_BACC7
sp|B7HZJ8|DCUP_BACC7	Uroporphyrinogen decarboxylase (UPD) (URO-D) (EC 4.1.1.37)	hemE BCAH187_A1230	-	-	+	+	DCUP_BACC7
sp|B7HU66|GSA1_BACC7	Glutamate-1-semialdehyde 2,1-aminomutase 1 (GSA 1) (EC 5.4.3.8) (Glutamate-1-semialdehyde aminotransferase 1) (GSA-AT 1)	hemL1 BCAH187_A0587	+	-	+	+	GSA1_BACC7
sp|B7HQM1|GSA2_BACC7	Glutamate-1-semialdehyde 2,1-aminomutase 2 (GSA 2) (EC 5.4.3.8) (Glutamate-1-semialdehyde aminotransferase 2) (GSA-AT 2)	hemL2 BCAH187_A4597	-	-	+	+	GSA2_BACC7
tr|B7HR92|B7HR92_BACC7	Coproporphyrinogen III oxidase (EC 1.3.3.15)	hemY2 BCAH187_A2517	-	-	+	-	B7HR92_BACC7
tr|B7HL24|B7HL24_BACC7	Heptaprenyl diphosphate synthase component II (EC 2.5.1.30)	hepT BCAH187_A1677	-	-	-	+	B7HL24_BACC7
sp|B7HKR8|HFQ_BACC7	RNA-binding protein Hfq	hfq BCAH187_A3763	-	-	+	+	HFQ_BACC7
tr|B7I0W3|B7I0W3_BACC7	RNA-binding protein Hfq	hfq BCAH187_C0267	-	-	+	+	B7I0W3_BACC7
sp|B7HKD1|HIS7_BACC7	Imidazoleglycerol-phosphate dehydratase (IGPD) (EC 4.2.1.19)	hisB BCAH187_A1566	-	-	-	+	HIS7_BACC7
tr|B7HL28|B7HL28_BACC7	Histidinol-phosphate aminotransferase (EC 2.6.1.9) (Imidazole acetol-phosphate transaminase)	hisC hisC1 BCAH187_A1681	+	-	+	+	B7HL28_BACC7
tr|B7HKD0|B7HKD0_BACC7	Histidinol dehydrogenase (HDH) (EC 1.1.1.23)	hisD BCAH187_A1565	-	-	-	+	B7HKD0_BACC7
sp|B7HKD4|HIS6_BACC7	Imidazole glycerol phosphate synthase subunit HisF (EC 4.3.2.10) (IGP synthase cyclase subunit) (IGP synthase subunit HisF) (ImGP synthase subunit HisF) (IGPS subunit HisF)	hisF BCAH187_A1569	-	-	-	+	HIS6_BACC7
sp|B7HKC9|HIS1_BACC7	ATP phosphoribosyltransferase (ATP-PRT) (ATP-PRTase) (EC 2.4.2.17)	hisG BCAH187_A1564	-	-	-	+	HIS1_BACC7
sp|B7HKD2|HIS5_BACC7	Imidazole glycerol phosphate synthase subunit HisH (EC 4.3.2.10) (IGP synthase glutaminase subunit) (EC 3.5.1.2) (IGP synthase subunit HisH) (ImGP synthase subunit HisH) (IGPS subunit HisH)	hisH BCAH187_A1567	-	-	+	+	HIS5_BACC7
tr|B7HQG1|B7HQG1_BACC7	Histidine--tRNA ligase (EC 6.1.1.21) (Histidyl-tRNA synthetase) (HisRS)	hisS hisS2 BCAH187_A4536	-	-	+	+	B7HQG1_BACC7
tr|B7HKH2|B7HKH2_BACC7	Flavohemoprotein (Flavohemoglobin) (Hemoglobin-like protein) (Nitric oxide dioxygenase) (NO oxygenase) (NOD) (EC 1.14.12.17)	hmp BCAH187_A1610	-	-	+	+	B7HKH2_BACC7
tr|B7HNB5|B7HNB5_BACC7	Homoserine dehydrogenase (EC 1.1.1.3)	hom1 BCAH187_A2073	-	-	-	+	B7HNB5_BACC7
tr|B7HYG5|B7HYG5_BACC7	Homoserine dehydrogenase (EC 1.1.1.3)	hom2 BCAH187_A5583	-	-	+	+	B7HYG5_BACC7
tr|B7HRX9|B7HRX9_BACC7	4-hydroxyphenylpyruvate dioxygenase (EC 1.13.11.27)	hppD BCAH187_A0274	-	+	-	+	B7HRX9_BACC7
sp|B7HZH8|HPR_BACC7	HTH-type transcriptional regulator Hpr (Protease production regulatory protein Hpr)	hpr BCAH187_A1210	+	-	+	+	HPR_BACC7
tr|B7HPX5|B7HPX5_BACC7	Hypoxanthine phosphoribosyltransferase (EC 2.4.2.8)	hpt BCAH187_A0075	+	+	+	+	B7HPX5_BACC7
tr|B7HTS8|B7HTS8_BACC7	Hypoxanthine phosphoribosyltransferase (EC 2.4.2.8)	hpt2 BCAH187_A4958	+	-	+	+	B7HTS8_BACC7
sp|B7HPX8|HSLO_BACC7	33 kDa chaperonin (Heat shock protein 33 homolog) (HSP33)	hslO BCAH187_A0078	-	-	+	+	HSLO_BACC7
sp|B7HLG2|HSLU_BACC7	ATP-dependent protease ATPase subunit HslU (Unfoldase HslU)	hslU BCAH187_A3876	+	-	+	+	HSLU_BACC7
sp|B7HLG3|HSLV_BACC7	ATP-dependent protease subunit HslV (EC 3.4.25.2)	hslV BCAH187_A3877	-	+	+	+	HSLV_BACC7
tr|B7I048|B7I048_BACC7	Serine protease HtrA (EC 3.4.21.-)	htrA BCAH187_A3626	-	-	+	+	B7I048_BACC7
tr|B7HL20|B7HL20_BACC7	DNA-binding protein HU	hup1 BCAH187_A1673	-	-	+	-	B7HL20_BACC7
sp|B7HKJ1|HUTH_BACC7	Histidine ammonia-lyase (Histidase) (EC 4.3.1.3)	hutH BCAH187_A3685	-	+	-	-	HUTH_BACC7
sp|B7HKI9|HUTI_BACC7	Imidazolonepropionase (EC 3.5.2.7) (Imidazolone-5-propionate hydrolase)	hutI BCAH187_A3683	-	+	-	-	HUTI_BACC7
sp|B7HKJ2|HUTP_BACC7	Hut operon positive regulatory protein	hutP BCAH187_A3686	-	-	+	+	HUTP_BACC7
sp|B7HKJ0|HUTU_BACC7	Urocanate hydratase (Urocanase) (EC 4.2.1.49) (Imidazolonepropionate hydrolase)	hutU BCAH187_A3684	-	+	-	-	HUTU_BACC7
sp|B7HLM9|SYI_BACC7	Isoleucine--tRNA ligase (EC 6.1.1.5) (Isoleucyl-tRNA synthetase) (IleRS)	ileS BCAH187_A3947	-	+	+	+	SYI_BACC7
tr|B7HQ07|B7HQ07_BACC7	Isoleucine--tRNA ligase (EC 6.1.1.5) (Isoleucyl-tRNA synthetase) (IleRS)	ileS1 ileS BCAH187_A2323	-	-	-	+	B7HQ07_BACC7
tr|B7HKC1|B7HKC1_BACC7	Acetolactate synthase (EC 2.2.1.6)	ilvB BCAH187_A1556	-	-	-	+	B7HKC1_BACC7
sp|B7HMM7|ILVD_BACC7	Dihydroxy-acid dehydratase (DAD) (EC 4.2.1.9)	ilvD BCAH187_A1969	-	-	+	+	ILVD_BACC7
tr|B7HKC0|B7HKC0_BACC7	Branched-chain-amino-acid aminotransferase (BCAT) (EC 2.6.1.42)	ilvE1 ilvE BCAH187_A1555	-	-	-	+	B7HKC0_BACC7
sp|B7HLE6|IF2_BACC7	Translation initiation factor IF-2	infB BCAH187_A3860	+	-	+	+	IF2_BACC7
tr|B7HRL4|B7HRL4_BACC7	Translation initiation factor IF-3	infC BCAH187_A4699	-	-	+	+	B7HRL4_BACC7
tr|B7HW94|B7HW94_BACC7	Immune inhibitor A metalloprotease (EC 3.4.24.-)	inhA BCAH187_A0800	+	+	+	+	B7HW94_BACC7
sp|B7HR31|IOLA_BACC7	Malonate-semialdehyde dehydrogenase (MSA dehydrogenase) (EC 1.2.1.27) (Methylmalonate-semialdehyde dehydrogenase) (MMSA dehydrogenase) (MSDH)	iolA BCAH187_A2455	+	-	-	+	IOLA_BACC7
sp|B7HRI4|HDOX_BACC7	Heme-degrading monooxygenase (EC 1.14.14.18) (Heme oxygenase) (Iron-regulated surface determinant) (Iron-responsive surface determinant)	isdG BCAH187_A4669	-	-	+	+	HDOX_BACC7
tr|B7HNU1|B7HNU1_BACC7	Geranyltranstransferase (EC 2.5.1.10)	ispA BCAH187_A4308	-	-	+	+	B7HNU1_BACC7
tr|B7HQS0|B7HQS0_BACC7	2-C-methyl-D-erythritol 4-phosphate cytidylyltransferase (EC 2.7.7.60) (4-diphosphocytidyl-2C-methyl-D-erythritol synthase) (MEP cytidylyltransferase) (MCT)	ispD BCAH187_A0116	-	-	+	+	B7HQS0_BACC7
sp|B7HPV6|ISPE_BACC7	4-diphosphocytidyl-2-C-methyl-D-erythritol kinase (CMK) (EC 2.7.1.148) (4-(cytidine-5'-diphospho)-2-C-methyl-D-erythritol kinase)	ispE BCAH187_A0054	-	-	+	+	ISPE_BACC7
sp|B7HQS1|ISPF_BACC7	2-C-methyl-D-erythritol 2,4-cyclodiphosphate synthase (MECDP-synthase) (MECPP-synthase) (MECPS) (EC 4.6.1.12)	ispF BCAH187_A0117	-	-	+	+	ISPF_BACC7
sp|B7HPH8|ISPG_BACC7	4-hydroxy-3-methylbut-2-en-1-yl diphosphate synthase (flavodoxin) (EC 1.17.7.3) (1-hydroxy-2-methyl-2-(E)-butenyl 4-diphosphate synthase)	ispG BCAH187_A4412	-	-	+	+	ISPG_BACC7
tr|B7HZH1|B7HZH1_BACC7	RNA-binding protein KhpB (RNA-binding protein EloR)	jag eloR khpB BCAH187_A5672	-	-	-	+	B7HZH1_BACC7
tr|B7HQ92|B7HQ92_BACC7	L-lysine 2,3-aminomutase (EC 5.4.3.2)	kamA BCAH187_A2408	-	-	-	+	B7HQ92_BACC7
tr|B7HZT0|B7HZT0_BACC7	Catalase (EC 1.11.1.6)	katB BCAH187_A1312	+	+	-	-	B7HZT0_BACC7
sp|B7HWG1|KDPB_BACC7	Potassium-transporting ATPase ATP-binding subunit (EC 7.2.2.6) (ATP phosphohydrolase [potassium-transporting] B chain) (Potassium-binding and translocating subunit B) (Potassium-translocating ATPase B chain)	kdpB BCAH187_A0895	+	-	-	-	KDPB_BACC7
sp|B7HWG2|KDPC_BACC7	Potassium-transporting ATPase KdpC subunit (ATP phosphohydrolase [potassium-transporting] C chain) (Potassium-binding and translocating subunit C) (Potassium-translocating ATPase C chain)	kdpC BCAH187_A0896	+	-	-	-	KDPC_BACC7
tr|B7HTI7|B7HTI7_BACC7	Tryptophan 2,3-dioxygenase (TDO) (EC 1.13.11.11) (Tryptamin 2,3-dioxygenase) (Tryptophan oxygenase) (TO) (TRPO) (Tryptophan pyrrolase) (Tryptophanase)	kynA BCAH187_A2806	-	-	+	+	B7HTI7_BACC7
tr|B7HTI8|B7HTI8_BACC7	Kynurenine formamidase (KFA) (KFase) (EC 3.5.1.9) (Arylformamidase) (N-formylkynurenine formamidase) (FKF)	kynB BCAH187_A2807	-	-	+	+	B7HTI8_BACC7
tr|B7HMT5|B7HMT5_BACC7	L-lactate dehydrogenase (L-LDH) (EC 1.1.1.27)	ldh ldh1 BCAH187_A2028	-	-	-	+	B7HMT5_BACC7
tr|B7HTY2|B7HTY2_BACC7	L-lactate dehydrogenase (L-LDH) (EC 1.1.1.27)	ldh ldh2 BCAH187_A5012	+	-	+	+	B7HTY2_BACC7
tr|B7HUZ0|B7HUZ0_BACC7	L-lactate dehydrogenase (L-LDH) (EC 1.1.1.27)	ldh ldh3 BCAH187_A5142	+	+	+	+	B7HUZ0_BACC7
sp|B7HPL8|LEPA_BACC7	Elongation factor 4 (EF-4) (EC 3.6.5.n1) (Ribosomal back-translocase LepA)	lepA BCAH187_A4452	+	-	+	+	LEPA_BACC7
tr|B7HKC4|B7HKC4_BACC7	2-isopropylmalate synthase (EC 2.3.3.13) (Alpha-IPM synthase) (Alpha-isopropylmalate synthase)	leuA BCAH187_A1559	-	-	-	+	B7HKC4_BACC7
tr|B7HKC5|B7HKC5_BACC7	3-isopropylmalate dehydrogenase (EC 1.1.1.85) (3-IPM-DH) (Beta-IPM dehydrogenase) (IMDH)	leuB BCAH187_A1560	-	-	-	+	B7HKC5_BACC7
sp|B7HSS7|SYL_BACC7	Leucine--tRNA ligase (EC 6.1.1.4) (Leucyl-tRNA synthetase) (LeuRS)	leuS BCAH187_A4875	-	-	+	+	SYL_BACC7
tr|B7HKQ5|B7HKQ5_BACC7	LexA repressor (EC 3.4.21.88)	lexA BCAH187_A3750	-	-	+	-	B7HKQ5_BACC7
sp|B7HWY8|LGT_BACC7	Phosphatidylglycerol--prolipoprotein diacylglyceryl transferase (EC 2.5.1.145)	lgt BCAH187_A5323	+	-	+	+	LGT_BACC7
sp|B7HSW5|DNLJ_BACC7	DNA ligase (EC 6.5.1.2) (Polydeoxyribonucleotide synthase [NAD(+)])	ligA BCAH187_A0378	-	-	+	+	DNLJ_BACC7
sp|B7HUW3|LIPA_BACC7	Lipoyl synthase (EC 2.8.1.8) (Lip-syn) (LS) (Lipoate synthase) (Lipoic acid synthase) (Sulfur insertion protein LipA)	lipA BCAH187_A5114	+	-	+	+	LIPA_BACC7
tr|B7HVB6|B7HVB6_BACC7	L-lactate permease	lldP1 BCAH187_A0739	+	-	-	-	B7HVB6_BACC7
tr|B7HX63|B7HX63_BACC7	L-lactate permease	lldP2 BCAH187_A5400	+	-	-	-	B7HX63_BACC7
tr|B7HNL3|B7HNL3_BACC7	LolS protein	lolS BCAH187_A4229	-	-	+	+	B7HNL3_BACC7
tr|B7HQN0|B7HQN0_BACC7	Lon protease (EC 3.4.21.53) (ATP-dependent protease La)	loN lon BCAH187_A4606	-	-	+	+	B7HQN0_BACC7
sp|B7HLM7|LSPA_BACC7	Lipoprotein signal peptidase (EC 3.4.23.36) (Prolipoprotein signal peptidase) (Signal peptidase II) (SPase II)	lspA BCAH187_A3945	-	-	+	-	LSPA_BACC7
sp|B7I0K9|LUTA_BACC7	Lactate utilization protein A	lutA BCAH187_A1456	+	-	+	+	LUTA_BACC7
sp|B7I0L0|LUTB_BACC7	Lactate utilization protein B	lutB BCAH187_A1457	-	-	+	+	LUTB_BACC7
sp|B7I0L1|LUTC_BACC7	Lactate utilization protein C	lutC BCAH187_A1458	+	-	+	+	LUTC_BACC7
sp|B7HTQ2|LUXS_BACC7	S-ribosylhomocysteine lyase (EC 4.4.1.21) (AI-2 synthesis protein) (Autoinducer-2 production protein LuxS)	luxS BCAH187_A4931	-	-	+	+	LUXS_BACC7
tr|B7HKE3|B7HKE3_BACC7	Diaminopimelate decarboxylase (DAP decarboxylase) (DAPDC) (EC 4.1.1.20)	lysA BCAH187_A1579	-	-	-	+	B7HKE3_BACC7
tr|B7HVT0|B7HVT0_BACC7	Lysine-specific permease	lysP BCAH187_A3102	-	-	+	-	B7HVT0_BACC7
sp|B7HPY8|SYK_BACC7	Lysine--tRNA ligase (EC 6.1.1.6) (Lysyl-tRNA synthetase) (LysRS)	lysS BCAH187_A0088	+	-	+	+	SYK_BACC7
tr|B7HSB4|B7HSB4_BACC7	Lysine--tRNA ligase (EC 6.1.1.6) (Lysyl-tRNA synthetase) (LysRS)	lysS2 lysS BCAH187_A2651	-	-	-	+	B7HSB4_BACC7
sp|B7HQL2|NTPPA_BACC7	dTTP/UTP pyrophosphatase (dTTPase/UTPase) (EC 3.6.1.9) (Nucleoside triphosphate pyrophosphatase) (Nucleotide pyrophosphatase) (Nucleotide PPase)	maf BCAH187_A4588	-	-	+	+	NTPPA_BACC7
tr|B7HMY4|B7HMY4_BACC7	Maltose operon transcriptional repressor	malR BCAH187_A4134	-	-	+	+	B7HMY4_BACC7
tr|B7HMI1|B7HMI1_BACC7	Malate oxidoreductase (Oxaloacetate-decarboxylating) (EC 1.1.1.38)	malS BCAH187_A1922	-	-	+	+	B7HMI1_BACC7
tr|B7HQW6|B7HQW6_BACC7	Methionine aminopeptidase (MAP) (MetAP) (EC 3.4.11.18) (Peptidase M)	maP1 map BCAH187_A0163	-	-	+	+	B7HQW6_BACC7
tr|B7HYB7|B7HYB7_BACC7	Methionine aminopeptidase (MAP) (MetAP) (EC 3.4.11.18) (Peptidase M)	maP3 map BCAH187_A5535	-	-	+	+	B7HYB7_BACC7
sp|B7HRN2|MDH_BACC7	Malate dehydrogenase (EC 1.1.1.37)	mdh BCAH187_A4718	-	+	+	+	MDH_BACC7
tr|B7HTW5|B7HTW5_BACC7	1,4-dihydroxy-2-naphthoyl-CoA synthase (DHNA-CoA synthase) (EC 4.1.3.36)	menB BCAH187_A4995	+	-	+	+	B7HTW5_BACC7
tr|B7HTW2|B7HTW2_BACC7	o-succinylbenzoate synthase (OSB synthase) (OSBS) (EC 4.2.1.113) (4-(2'-carboxyphenyl)-4-oxybutyric acid synthase) (o-succinylbenzoic acid synthase)	menC BCAH187_A4992	-	-	+	+	B7HTW2_BACC7
sp|B7HL23|MENG_BACC7	Demethylmenaquinone methyltransferase (EC 2.1.1.163)	menG BCAH187_A1676	+	-	+	+	MENG_BACC7
sp|B7HYG6|METAA_BACC7	Homoserine O-acetyltransferase (HAT) (EC 2.3.1.31) (Homoserine transacetylase) (HTA)	metAA BCAH187_A5584	-	-	+	+	METAA_BACC7
sp|B7HMX7|METE_BACC7	5-methyltetrahydropteroyltriglutamate--homocysteine methyltransferase (EC 2.1.1.14) (Cobalamin-independent methionine synthase) (Methionine synthase, vitamin-B12 independent isozyme)	metE BCAH187_A4127	+	+	+	+	METE_BACC7
sp|B7HSV6|METK_BACC7	S-adenosylmethionine synthase (AdoMet synthase) (EC 2.5.1.6) (MAT) (Methionine adenosyltransferase)	metK BCAH187_A4904	+	-	+	+	METK_BACC7
tr|B7HPU9|B7HPU9_BACC7	Methionine--tRNA ligase (EC 6.1.1.10) (Methionyl-tRNA synthetase) (MetRS)	metS metG BCAH187_A0047	+	-	+	+	B7HPU9_BACC7
tr|B7HPW4|B7HPW4_BACC7	Transcription-repair-coupling factor (TRCF) (EC 3.6.4.-)	mfd BCAH187_A0062	-	-	+	+	B7HPW4_BACC7
sp|B7HLA6|MIAB_BACC7	tRNA-2-methylthio-N(6)-dimethylallyladenosine synthase (EC 2.8.4.3) ((Dimethylallyl)adenosine tRNA methylthiotransferase MiaB) (tRNA-i(6)A37 methylthiotransferase)	miaB BCAH187_A3819	-	-	+	+	MIAB_BACC7
sp|B7HQK7|MINC_BACC7	Probable septum site-determining protein MinC	minC BCAH187_A4583	-	-	+	+	MINC_BACC7
tr|B7HQK6|B7HQK6_BACC7	Septum site-determining protein MinD (Cell division inhibitor MinD)	minD BCAH187_A4582	-	-	+	+	B7HQK6_BACC7
tr|B7HQE2|B7HQE2_BACC7	Endolytic murein transglycosylase (EC 4.2.2.29) (Peptidoglycan lytic transglycosylase) (Peptidoglycan polymerization terminase)	mltG BCAH187_A4517	+	-	+	+	B7HQE2_BACC7
tr|B7HR26|B7HR26_BACC7	Citrate synthase	mmgD BCAH187_A2450	-	-	-	+	B7HR26_BACC7
tr|B7HR27|B7HR27_BACC7	MmgE protein	mmgE BCAH187_A2451	+	+	+	+	B7HR27_BACC7
tr|B7HZH0|B7HZH0_BACC7	tRNA modification GTPase MnmE (EC 3.6.-.-)	mnmE trmE BCAH187_A5671	-	-	+	+	B7HZH0_BACC7
tr|B7HZG9|B7HZG9_BACC7	tRNA uridine 5-carboxymethylaminomethyl modification enzyme MnmG (Glucose-inhibited division protein A)	mnmG gidA BCAH187_A5670	-	-	+	+	B7HZG9_BACC7
sp|B7HNW6|MNTR_BACC7	HTH-type transcriptional regulator MntR (Manganese transport regulator)	mntR BCAH187_A4333	-	-	+	+	MNTR_BACC7
sp|B7HSR1|MOAC_BACC7	Cyclic pyranopterin monophosphate synthase (EC 4.6.1.17) (Molybdenum cofactor biosynthesis protein C)	moaC BCAH187_A4859	-	-	+	+	MOAC_BACC7
tr|B7HPB1|B7HPB1_BACC7	Molybdopterin synthase catalytic subunit (EC 2.8.1.12) (MPT synthase subunit 2) (Molybdenum cofactor biosynthesis protein E) (Molybdopterin-converting factor large subunit) (Molybdopterin-converting factor subunit 2)	moaE1 BCAH187_A2283	-	-	+	-	B7HPB1_BACC7
tr|B7HRV0|B7HRV0_BACC7	Molybdenum ABC transporter, molybdenum-binding protein	modA BCAH187_A0245	-	-	+	+	B7HRV0_BACC7
sp|B7HVJ1|MQO_BACC7	Probable malate:quinone oxidoreductase (EC 1.1.5.4) (MQO) (Malate dehydrogenase [quinone])	mqo BCAH187_A3012	+	-	+	+	MQO_BACC7
tr|B7HQL0|B7HQL0_BACC7	Cell shape-determining protein MreB	mreB BCAH187_A4586	+	+	+	+	B7HQL0_BACC7
tr|B7HY37|B7HY37_BACC7	Cell shape-determining protein MreB	mreB BCAH187_A5455	+	+	+	+	B7HY37_BACC7
tr|B7HQK9|B7HQK9_BACC7	Cell shape-determining protein MreC (Cell shape protein MreC)	mreC BCAH187_A4585	+	-	+	+	B7HQK9_BACC7
tr|B7HQS5|B7HQS5_BACC7	Mini-ribonuclease 3 (Mini-3) (Mini-RNase 3) (EC 3.1.26.-) (Mini-RNase III) (Mini-III)	mrnC BCAH187_A0121	-	-	+	+	B7HQS5_BACC7
sp|B7HSK8|MSCL_BACC7	Large-conductance mechanosensitive channel	mscL BCAH187_A4806	+	-	+	+	MSCL_BACC7
tr|B7HK53|B7HK53_BACC7	Methylthioribulose-1-phosphate dehydratase (MTRu-1-P dehydratase) (EC 4.2.1.109)	mtnB BCAH187_A1486	-	-	-	+	B7HK53_BACC7
tr|B7HN17|B7HN17_BACC7	Acireductone dioxygenase (1,2-dihydroxy-3-keto-5-methylthiopentene dioxygenase) (DHK-MTPene dioxygenase) (Acireductone dioxygenase (Fe(2+)-requiring)) (ARD') (Fe-ARD) (EC 1.13.11.54) (Acireductone dioxygenase (Ni(2+)-requiring)) (ARD) (Ni-ARD) (EC 1.13.11.53)	mtnD BCAH187_A4170	-	-	+	+	B7HN17_BACC7
sp|B7HQD2|MTNN_BACC7	5'-methylthioadenosine/S-adenosylhomocysteine nucleosidase (MTA/SAH nucleosidase) (MTAN) (EC 3.2.2.9) (5'-deoxyadenosine nucleosidase) (DOA nucleosidase) (dAdo nucleosidase) (5'-methylthioadenosine nucleosidase) (MTA nucleosidase) (S-adenosylhomocysteine nucleosidase) (AdoHcy nucleosidase) (SAH nucleosidase) (SRH nucleosidase)	mtnN BCAH187_A4507	-	-	+	+	MTNN_BACC7
tr|B7HY45|B7HY45_BACC7	UDP-N-acetylglucosamine 1-carboxyvinyltransferase (EC 2.5.1.7) (Enoylpyruvate transferase) (UDP-N-acetylglucosamine enolpyruvyl transferase) (EPT)	murA murA1 BCAH187_A5463	-	-	+	+	B7HY45_BACC7
tr|B7HY94|B7HY94_BACC7	UDP-N-acetylglucosamine 1-carboxyvinyltransferase (EC 2.5.1.7) (Enoylpyruvate transferase) (UDP-N-acetylglucosamine enolpyruvyl transferase) (EPT)	murA murA2 BCAH187_A5512	-	-	+	+	B7HY94_BACC7
tr|B7HVZ9|B7HVZ9_BACC7	UDP-N-acetylenolpyruvoylglucosamine reductase (EC 1.3.1.98) (UDP-N-acetylmuramate dehydrogenase)	murB murB2 BCAH187_A5229	-	-	-	+	B7HVZ9_BACC7
sp|B7HSM3|MURC_BACC7	UDP-N-acetylmuramate--L-alanine ligase (EC 6.3.2.8) (UDP-N-acetylmuramoyl-L-alanine synthetase)	murC BCAH187_A4821	+	-	+	-	MURC_BACC7
sp|B7HM33|MURD_BACC7	UDP-N-acetylmuramoylalanine--D-glutamate ligase (EC 6.3.2.9) (D-glutamic acid-adding enzyme) (UDP-N-acetylmuramoyl-L-alanyl-D-glutamate synthetase)	murD BCAH187_A3965	-	-	+	+	MURD_BACC7
tr|B7HM35|B7HM35_BACC7	UDP-N-acetylmuramoyl-L-alanyl-D-glutamate--2,6-diaminopimelate ligase (EC 6.3.2.13) (Meso-A2pm-adding enzyme) (Meso-diaminopimelate-adding enzyme) (UDP-MurNAc-L-Ala-D-Glu:meso-diaminopimelate ligase) (UDP-MurNAc-tripeptide synthetase) (UDP-N-acetylmuramyl-tripeptide synthetase)	murE BCAH187_A3967	-	-	+	+	B7HM35_BACC7
tr|B7HM31|B7HM31_BACC7	UDP-N-acetylglucosamine--N-acetylmuramyl-(pentapeptide) pyrophosphoryl-undecaprenol N-acetylglucosamine transferase (EC 2.4.1.227) (Undecaprenyl-PP-MurNAc-pentapeptide-UDPGlcNAc GlcNAc transferase)	murG murG1 BCAH187_A3963	-	-	+	+	B7HM31_BACC7
tr|B7HTP9|B7HTP9_BACC7	Antimutator 8-oxo-(dGTP/GTP)ase	mutTA BCAH187_A4928	-	-	+	+	B7HTP9_BACC7
sp|B7HQI6|NADA_BACC7	Quinolinate synthase (EC 2.5.1.72)	nadA BCAH187_A4561	-	-	+	+	NADA_BACC7
tr|B7HQI7|B7HQI7_BACC7	nicotinate-nucleotide diphosphorylase (carboxylating) (EC 2.4.2.19) (Quinolinate phosphoribosyltransferase [decarboxylating])	nadC BCAH187_A4562	-	-	+	+	B7HQI7_BACC7
sp|B7HND7|NADE_BACC7	NH(3)-dependent NAD(+) synthetase (EC 6.3.1.5)	nadE BCAH187_A2095	-	-	+	+	NADE_BACC7
tr|B7I0B3|B7I0B3_BACC7	NAD kinase (EC 2.7.1.23) (ATP-dependent NAD kinase)	nadK BCAH187_A1359	-	-	+	+	B7I0B3_BACC7
tr|B7HSH9|B7HSH9_BACC7	NAD kinase (EC 2.7.1.23) (ATP-dependent NAD kinase)	nadK BCAH187_A4777	-	+	+	+	B7HSH9_BACC7
tr|B7HN33|B7HN33_BACC7	N-acetylglucosamine-6-phosphate deacetylase (EC 3.5.1.25)	nagA2 BCAH187_A4186	-	-	+	+	B7HN33_BACC7
tr|B7HU36|B7HU36_BACC7	Pts system, N-acetylglucosamine-specific iibc component	nagE BCAH187_A0557	+	-	-	-	B7HU36_BACC7
sp|B7HNI1|NAMA_BACC7	NADPH dehydrogenase (EC 1.6.99.1)	namA BCAH187_A2139	-	-	+	+	NAMA_BACC7
tr|B7HPA3|B7HPA3_BACC7	nitrate reductase (quinone) (EC 1.7.5.1)	narG BCAH187_A2275	+	-	-	-	B7HPA3_BACC7
tr|B7HPA4|B7HPA4_BACC7	Respiratory nitrate reductase, beta subunit (EC 1.7.99.4)	narH BCAH187_A2276	+	-	-	-	B7HPA4_BACC7
tr|B7HPA6|B7HPA6_BACC7	Respiratory nitrate reductase, gamma subunit (EC 1.7.99.4)	narI BCAH187_A2278	+	-	-	-	B7HPA6_BACC7
tr|B7HL25|B7HL25_BACC7	Nucleoside diphosphate kinase (NDK) (NDP kinase) (EC 2.7.4.6) (Nucleoside-2-P kinase)	ndk BCAH187_A1678	-	+	+	+	B7HL25_BACC7
tr|B7HPC1|B7HPC1_BACC7	Nitrite reductase [NAD(P)H], large subunit (EC 1.7.1.4)	nirB BCAH187_A2293	+	-	-	-	B7HPC1_BACC7
sp|B7HZG7|NOC_BACC7	Nucleoid occlusion protein (Noc)	noc BCAH187_A5668	-	-	+	+	NOC_BACC7
tr|B7HLE9|B7HLE9_BACC7	Transcription termination/antitermination protein NusA	nusA BCAH187_A3863	-	-	+	+	B7HLE9_BACC7
sp|B7HNU5|NUSB_BACC7	Transcription antitermination protein NusB (Antitermination factor NusB)	nusB BCAH187_A4312	-	-	+	+	NUSB_BACC7
tr|B7HQT0|B7HQT0_BACC7	Transcription termination/antitermination protein NusG	nusG BCAH187_A0126	-	-	+	+	B7HQT0_BACC7
sp|B7I0H2|ODO1_BACC7	2-oxoglutarate dehydrogenase E1 component (EC 1.2.4.2) (Alpha-ketoglutarate dehydrogenase)	odhA BCAH187_A1418	-	-	+	+	ODO1_BACC7
tr|B7I0H1|B7I0H1_BACC7	Dihydrolipoyllysine-residue succinyltransferase component of 2-oxoglutarate dehydrogenase complex (EC 2.3.1.61) (2-oxoglutarate dehydrogenase complex component E2)	odhB BCAH187_A1417	+	-	+	+	B7I0H1_BACC7
tr|B7HPY0|B7HPY0_BACC7	Anthranilate synthase component 1 (EC 4.1.3.27)	pabB trpE BCAH187_A0080	-	-	+	+	B7HPY0_BACC7
tr|B7HQ34|B7HQ34_BACC7	serine-type D-Ala-D-Ala carboxypeptidase (EC 3.4.16.4)	pbpC BCAH187_A2350	+	-	+	+	B7HQ34_BACC7
tr|B7HL83|B7HL83_BACC7	Xanthine permease	pbuX BCAH187_A1738	-	-	-	+	B7HL83_BACC7
sp|B7HSV7|PCKA_BACC7	Phosphoenolpyruvate carboxykinase (ATP) (PCK) (PEP carboxykinase) (PEPCK) (EC 4.1.1.49)	pckA BCAH187_A4906	-	+	+	+	PCKA_BACC7
sp|B7HVU3|PCP_BACC7	Pyrrolidone-carboxylate peptidase (EC 3.4.19.3) (5-oxoprolyl-peptidase) (Pyroglutamyl-peptidase I) (PGP-I) (Pyrase)	pcp BCAH187_A3115	-	-	-	+	PCP_BACC7
sp|B7HSW3|PCRB_BACC7	Heptaprenylglyceryl phosphate synthase (HepGP synthase) (EC 2.5.1.n9) (Glycerol-1-phosphate heptaprenyltransferase)	pcrB BCAH187_A0376	-	-	-	+	PCRB_BACC7
tr|B7HMU2|B7HMU2_BACC7	Pyruvate dehydrogenase E1 component subunit alpha (EC 1.2.4.1)	pdhA BCAH187_A4091	+	+	+	+	B7HMU2_BACC7
tr|B7HMU1|B7HMU1_BACC7	Pyruvate dehydrogenase complex E1 component, beta subunit (EC 1.2.4.1)	pdhB BCAH187_A4090	+	+	+	+	B7HMU1_BACC7
tr|B7HMU0|B7HMU0_BACC7	Dihydrolipoamide acetyltransferase component of pyruvate dehydrogenase complex (EC 2.3.1.-)	pdhC BCAH187_A4089	+	+	+	+	B7HMU0_BACC7
tr|B7HMT9|B7HMT9_BACC7	Dihydrolipoyl dehydrogenase (EC 1.8.1.4)	pdhD BCAH187_A4088	+	+	+	+	B7HMT9_BACC7
sp|B7HPS6|PDXS_BACC7	Pyridoxal 5'-phosphate synthase subunit PdxS (PLP synthase subunit PdxS) (EC 4.3.3.6) (Pdx1)	pdxS BCAH187_A0016	+	+	+	+	PDXS_BACC7
sp|B7HPS7|PDXT_BACC7	Pyridoxal 5'-phosphate synthase subunit PdxT (EC 4.3.3.6) (Pdx2) (Pyridoxal 5'-phosphate synthase glutaminase subunit) (EC 3.5.1.2)	pdxT BCAH187_A0017	-	-	+	+	PDXT_BACC7
sp|B7HUR5|AMPA_BACC7	Probable cytosol aminopeptidase (EC 3.4.11.1) (Leucine aminopeptidase) (LAP) (EC 3.4.11.10) (Leucyl aminopeptidase)	pepA BCAH187_A5066	-	+	+	+	AMPA_BACC7
tr|B7HS50|B7HS50_BACC7	Aminoacyl-histidine dipeptidase	pepD BCAH187_A2587	-	+	+	+	B7HS50_BACC7
tr|B7HZE4|B7HZE4_BACC7	Oligopeptidase F (EC 3.4.24.-)	pepF BCAH187_A5641	-	-	+	+	B7HZE4_BACC7
tr|B7I0A6|B7I0A6_BACC7	Oligopeptidase F (EC 3.4.24.-)	pepF1 BCAH187_A1352	-	+	+	+	B7I0A6_BACC7
tr|B7HZ70|B7HZ70_BACC7	Oligopeptidase F (EC 3.4.24.-)	pepF2 BCAH187_A3517	-	-	+	+	B7HZ70_BACC7
tr|B7HNW1|B7HNW1_BACC7	X-Pro dipeptidase (EC 3.4.13.9)	pepQ1 BCAH187_A4328	-	+	+	+	B7HNW1_BACC7
tr|B7HRQ5|B7HRQ5_BACC7	X-Pro dipeptidase (EC 3.4.13.9)	pepQ2 BCAH187_A4742	-	+	+	+	B7HRQ5_BACC7
sp|B7HRN9|PFKA_BACC7	ATP-dependent 6-phosphofructokinase (ATP-PFK) (Phosphofructokinase) (EC 2.7.1.11) (Phosphohexokinase)	pfkA BCAH187_A4725	-	+	+	+	PFKA_BACC7
tr|B7HU44|B7HU44_BACC7	Formate acetyltransferase (EC 2.3.1.54) (Pyruvate formate-lyase)	pfl BCAH187_A0565	+	+	+	+	B7HU44_BACC7
tr|B7HU45|B7HU45_BACC7	Pyruvate formate-lyase-activating enzyme (EC 1.97.1.4)	pflA BCAH187_A0566	+	-	+	+	B7HU45_BACC7
sp|B7HTY6|G6PI_BACC7	Glucose-6-phosphate isomerase (GPI) (EC 5.3.1.9) (Phosphoglucose isomerase) (PGI) (Phosphohexose isomerase) (PHI)	pgi BCAH187_A5042	-	+	+	+	G6PI_BACC7
sp|B7HW55|PGK_BACC7	Phosphoglycerate kinase (EC 2.7.2.3)	pgk BCAH187_A5287	-	+	+	+	PGK_BACC7
tr|B7HLB6|B7HLB6_BACC7	CDP-diacylglycerol--glycerol-3-phosphate 3-phosphatidyltransferase (EC 2.7.8.5)	pgsA BCAH187_A3829	+	-	-	+	B7HLB6_BACC7
tr|B7I0M3|B7I0M3_BACC7	Poly(3-hydroxyalkanoate) polymerase subunit PhaC (PHB synthase subunit PhaC)	phaC BCAH187_A1471	+	-	+	+	B7I0M3_BACC7
tr|B7I0M2|B7I0M2_BACC7	Acetoacetyl-CoA reductase (EC 1.1.1.36)	phbB BCAH187_A1470	-	+	+	+	B7I0M2_BACC7
sp|B7HRK2|SYFA_BACC7	Phenylalanine--tRNA ligase alpha subunit (EC 6.1.1.20) (Phenylalanyl-tRNA synthetase alpha subunit) (PheRS)	pheS BCAH187_A4687	-	-	+	+	SYFA_BACC7
tr|B7HRK1|B7HRK1_BACC7	Phenylalanine--tRNA ligase beta subunit (EC 6.1.1.20) (Phenylalanyl-tRNA synthetase beta subunit) (PheRS)	pheT BCAH187_A4686	-	-	+	+	B7HRK1_BACC7
tr|B7HRM8|B7HRM8_BACC7	DNA-binding response regulator PhoP	phoP BCAH187_A4714	-	-	+	+	B7HRM8_BACC7
tr|B7HW98|B7HW98_BACC7	Phospholipase C (EC 3.1.4.3) (Phosphatidylcholine cholinephosphohydrolase)	plC BCAH187_A0804	+	+	+	+	B7HW98_BACC7
sp|B7HLI6|PLSX_BACC7	Phosphate acyltransferase (EC 2.3.1.274) (Acyl-ACP phosphotransacylase) (Acyl-[acyl-carrier-protein]--phosphate acyltransferase) (Phosphate-acyl-ACP acyltransferase)	plsX BCAH187_A3901	+	-	+	+	PLSX_BACC7
tr|B7I052|B7I052_BACC7	Glycerol-3-phosphate acyltransferase (Acyl-PO4 G3P acyltransferase) (Acyl-phosphate--glycerol-3-phosphate acyltransferase) (G3P acyltransferase) (GPAT) (EC 2.3.1.275) (Lysophosphatidic acid synthase) (LPA synthase)	plsY BCAH187_A3630	-	-	+	+	B7I052_BACC7
sp|B7HLE0|PNP_BACC7	Polyribonucleotide nucleotidyltransferase (EC 2.7.7.8) (Polynucleotide phosphorylase) (PNPase)	pnp BCAH187_A3854	+	+	+	+	PNP_BACC7
tr|B7HRM6|B7HRM6_BACC7	DNA polymerase I (EC 2.7.7.7)	polA BCAH187_A4712	-	-	+	+	B7HRM6_BACC7
tr|B7HLF1|B7HLF1_BACC7	DNA polymerase III PolC-type (PolIII) (EC 2.7.7.7)	polC BCAH187_A3865	-	-	+	+	B7HLF1_BACC7
tr|B7I0J2|B7I0J2_BACC7	Spermidine/putrescine ABC transporter, ATP-binding protein	potA BCAH187_A1439	+	-	+	+	B7I0J2_BACC7
tr|B7I0J3|B7I0J3_BACC7	Spermidine/putrescine ABC transporter, permease protein	potB BCAH187_A1440	+	-	-	-	B7I0J3_BACC7
tr|B7I0J5|B7I0J5_BACC7	Spermidine/putrescine ABC transporter, spermidine/putrescine-binding protein	potD BCAH187_A1442	+	-	+	+	B7I0J5_BACC7
sp|B7HUD5|PPAC_BACC7	Probable manganese-dependent inorganic pyrophosphatase (EC 3.6.1.1) (Pyrophosphate phospho-hydrolase) (PPase)	ppaC BCAH187_A2875	-	+	+	+	PPAC_BACC7
tr|B7HY89|B7HY89_BACC7	Peptide chain release factor 1 (RF-1)	prfA BCAH187_A5507	-	-	+	+	B7HY89_BACC7
tr|B7HX15|B7HX15_BACC7	Peptide chain release factor 2 (RF-2)	prfB BCAH187_A5351	-	-	+	+	B7HX15_BACC7
sp|B7HPL1|PRMA_BACC7	Ribosomal protein L11 methyltransferase (L11 Mtase) (EC 2.1.1.-)	prmA BCAH187_A4445	-	-	-	+	PRMA_BACC7
sp|B7HVK6|PROA_BACC7	Gamma-glutamyl phosphate reductase (GPR) (EC 1.2.1.41) (Glutamate-5-semialdehyde dehydrogenase) (Glutamyl-gamma-semialdehyde dehydrogenase) (GSA dehydrogenase)	proA BCAH187_A3027	-	-	-	+	PROA_BACC7
tr|B7HRU5|B7HRU5_BACC7	Pyrroline-5-carboxylate reductase (P5C reductase) (P5CR) (EC 1.5.1.2) (PCA reductase)	proC BCAH187_A0240	-	-	+	+	B7HRU5_BACC7
sp|B7HLF2|SYP_BACC7	Proline--tRNA ligase (EC 6.1.1.15) (Prolyl-tRNA synthetase) (ProRS)	proS BCAH187_A3866	+	-	+	+	SYP_BACC7
tr|B7HT92|B7HT92_BACC7	Proline--tRNA ligase (EC 6.1.1.15) (Prolyl-tRNA synthetase) (ProRS)	proS1 proS BCAH187_A0510	-	-	+	+	B7HT92_BACC7
tr|B7HR28|B7HR28_BACC7	Methylisocitrate lyase (EC 4.1.3.30)	prpB BCAH187_A2452	-	-	+	+	B7HR28_BACC7
tr|B7HPW1|B7HPW1_BACC7	Ribose-phosphate pyrophosphokinase (RPPK) (EC 2.7.6.1) (5-phospho-D-ribosyl alpha-1-diphosphate synthase) (Phosphoribosyl diphosphate synthase) (Phosphoribosyl pyrophosphate synthase) (P-Rib-PP synthase) (PRPP synthase) (PRPPase)	prsA prs BCAH187_A0059	+	-	+	+	B7HPW1_BACC7
tr|B7HZH5|B7HZH5_BACC7	Foldase protein PrsA (EC 5.2.1.8)	prsA prsA1 BCAH187_A1207	+	-	+	+	B7HZH5_BACC7
tr|B7HZT8|B7HZT8_BACC7	Foldase protein PrsA (EC 5.2.1.8)	prsA prsA2 BCAH187_A1320	-	-	+	+	B7HZT8_BACC7
tr|B7HQC0|B7HQC0_BACC7	Foldase protein PrsA (EC 5.2.1.8)	prsA prsA3 BCAH187_A2436	-	-	+	+	B7HQC0_BACC7
sp|B7HPN7|PSD_BACC7	Phosphatidylserine decarboxylase proenzyme (EC 4.1.1.65) [Cleaved into: Phosphatidylserine decarboxylase alpha chain; Phosphatidylserine decarboxylase beta chain]	psd BCAH187_A4471	-	-	+	+	PSD_BACC7
tr|B7HYE8|B7HYE8_BACC7	Phosphate acetyltransferase (EC 2.3.1.8) (Phosphotransacetylase)	pta BCAH187_A5566	-	+	-	-	B7HYE8_BACC7
tr|B7HN28|B7HN28_BACC7	PTS system, glucose-specific IIABC component	ptsG BCAH187_A4181	+	+	+	+	B7HN28_BACC7
tr|B7HN26|B7HN26_BACC7	Phosphoenolpyruvate-protein phosphotransferase (EC 2.7.3.9) (Phosphotransferase system, enzyme I)	ptsI BCAH187_A4179	+	-	+	+	B7HN26_BACC7
tr|B7HZF4|B7HZF4_BACC7	Adenylosuccinate synthetase (AMPSase) (AdSS) (EC 6.3.4.4) (IMP--aspartate ligase)	purA BCAH187_A5655	-	+	+	+	B7HZF4_BACC7
tr|B7HS28|B7HS28_BACC7	Adenylosuccinate lyase (ASL) (EC 4.3.2.2) (Adenylosuccinase)	purB BCAH187_A0363	-	-	+	+	B7HS28_BACC7
sp|B7HS29|PUR7_BACC7	Phosphoribosylaminoimidazole-succinocarboxamide synthase (EC 6.3.2.6) (SAICAR synthetase)	purC BCAH187_A0364	-	-	+	+	PUR7_BACC7
tr|B7HS37|B7HS37_BACC7	Phosphoribosylamine--glycine ligase (EC 6.3.4.13) (GARS) (Glycinamide ribonucleotide synthetase) (Phosphoribosylglycinamide synthetase)	purD BCAH187_A0372	-	-	+	+	B7HS37_BACC7
tr|B7HS26|B7HS26_BACC7	N5-carboxyaminoimidazole ribonucleotide mutase (N5-CAIR mutase) (EC 5.4.99.18) (5-(carboxyamino)imidazole ribonucleotide mutase)	purE BCAH187_A0361	-	-	+	+	B7HS26_BACC7
tr|B7HS33|B7HS33_BACC7	Amidophosphoribosyltransferase (ATase) (EC 2.4.2.14) (Glutamine phosphoribosylpyrophosphate amidotransferase) (GPATase)	purF BCAH187_A0368	-	-	+	+	B7HS33_BACC7
sp|B7HS36|PUR9_BACC7	Bifunctional purine biosynthesis protein PurH [Includes: Phosphoribosylaminoimidazolecarboxamide formyltransferase (EC 2.1.2.3) (AICAR transformylase); IMP cyclohydrolase (EC 3.5.4.10) (ATIC) (IMP synthase) (Inosinicase)]	purH BCAH187_A0371	-	-	+	+	PUR9_BACC7
tr|B7HS27|B7HS27_BACC7	N5-carboxyaminoimidazole ribonucleotide synthase (N5-CAIR synthase) (EC 6.3.4.18) (5-(carboxyamino)imidazole ribonucleotide synthetase)	purK BCAH187_A0362	-	-	+	+	B7HS27_BACC7
sp|B7HS32|PURL_BACC7	Phosphoribosylformylglycinamidine synthase subunit PurL (FGAM synthase) (EC 6.3.5.3) (Formylglycinamide ribonucleotide amidotransferase subunit II) (FGAR amidotransferase II) (FGAR-AT II) (Glutamine amidotransferase PurL) (Phosphoribosylformylglycinamidine synthase subunit II)	purL BCAH187_A0367	-	-	+	+	PURL_BACC7
sp|B7HS34|PUR5_BACC7	Phosphoribosylformylglycinamidine cyclo-ligase (EC 6.3.3.1) (AIR synthase) (AIRS) (Phosphoribosyl-aminoimidazole synthetase)	purM BCAH187_A0369	-	-	+	+	PUR5_BACC7
tr|B7HS35|B7HS35_BACC7	Phosphoribosylglycinamide formyltransferase (EC 2.1.2.2) (5'-phosphoribosylglycinamide transformylase) (GAR transformylase) (GART)	purN BCAH187_A0370	-	-	+	+	B7HS35_BACC7
sp|B7HS31|PURQ_BACC7	Phosphoribosylformylglycinamidine synthase subunit PurQ (FGAM synthase) (EC 6.3.5.3) (Formylglycinamide ribonucleotide amidotransferase subunit I) (FGAR amidotransferase I) (FGAR-AT I) (Glutaminase PurQ) (EC 3.5.1.2) (Phosphoribosylformylglycinamidine synthase subunit I)	purQ BCAH187_A0366	-	-	+	+	PURQ_BACC7
tr|B7HPV7|B7HPV7_BACC7	Pur operon repressor	purR BCAH187_A0055	-	-	+	+	B7HPV7_BACC7
tr|B7HS30|B7HS30_BACC7	Phosphoribosylformylglycinamidine synthase subunit PurS (FGAM synthase) (EC 6.3.5.3) (Formylglycinamide ribonucleotide amidotransferase subunit III) (FGAR amidotransferase III) (FGAR-AT III) (Phosphoribosylformylglycinamidine synthase subunit III)	purS BCAH187_A0365	-	-	+	+	B7HS30_BACC7
sp|B7HVU6|PXPA_BACC7	5-oxoprolinase subunit A (5-OPase subunit A) (EC 3.5.2.9) (5-oxoprolinase (ATP-hydrolyzing) subunit A)	pxpA BCAH187_A3118	-	-	+	+	PXPA_BACC7
tr|B7HMD1|B7HMD1_BACC7	Pyruvate carboxylase (EC 6.4.1.1)	pyc BCAH187_A4065	+	-	+	+	B7HMD1_BACC7
tr|B7HRN8|B7HRN8_BACC7	Pyruvate kinase (EC 2.7.1.40)	pyk BCAH187_A4724	+	+	+	+	B7HRN8_BACC7
tr|B7HN65|B7HN65_BACC7	Pyrimidine-nucleoside phosphorylase (EC 2.4.2.2)	pyn2 BCAH187_A4218	-	-	+	+	B7HN65_BACC7
sp|B7HLM2|PYRC_BACC7	Dihydroorotase (DHOase) (EC 3.5.2.3)	pyrC BCAH187_A3937	-	-	+	+	PYRC_BACC7
sp|B7HLL8|PYRDB_BACC7	Dihydroorotate dehydrogenase B (NAD(+)), catalytic subunit (DHOD B) (DHODase B) (DHOdehase B) (EC 1.3.1.14) (Dihydroorotate oxidase B) (Orotate reductase (NADH))	pyrD BCAH187_A3933	-	-	+	+	PYRDB_BACC7
tr|B7HLL6|B7HLL6_BACC7	Orotate phosphoribosyltransferase (OPRT) (OPRTase) (EC 2.4.2.10)	pyrE pyrE2 BCAH187_A3931	+	-	+	+	B7HLL6_BACC7
sp|B7HLL7|PYRF_BACC7	Orotidine 5'-phosphate decarboxylase (EC 4.1.1.23) (OMP decarboxylase) (OMPDCase) (OMPdecase)	pyrF BCAH187_A3932	-	-	+	+	PYRF_BACC7
sp|B7HY98|PYRG_BACC7	CTP synthase (EC 6.3.4.2) (Cytidine 5'-triphosphate synthase) (Cytidine triphosphate synthetase) (CTP synthetase) (CTPS) (UTP--ammonia ligase)	pyrG BCAH187_A5516	+	+	+	+	PYRG_BACC7
tr|B7HLF8|B7HLF8_BACC7	Uridylate kinase (UK) (EC 2.7.4.22) (Uridine monophosphate kinase) (UMP kinase) (UMPK)	pyrH pyrH2 BCAH187_A3872	+	-	+	+	B7HLF8_BACC7
sp|B7HLL9|PYRK_BACC7	Dihydroorotate dehydrogenase B (NAD(+)), electron transfer subunit (Dihydroorotate oxidase B, electron transfer subunit)	pyrK BCAH187_A3934	-	-	+	+	PYRK_BACC7
sp|B7HLM5|PYRR_BACC7	Bifunctional protein PyrR [Includes: Pyrimidine operon regulatory protein; Uracil phosphoribosyltransferase (UPRTase) (EC 2.4.2.9)]	pyrR BCAH187_A3942	-	-	+	+	PYRR_BACC7
tr|B7HL32|B7HL32_BACC7	Menaquinol-cytochrome c reductase, iron-sulfur subunit	qcrA BCAH187_A1685	+	+	-	-	B7HL32_BACC7
tr|B7HL33|B7HL33_BACC7	Menaquinol-cytochrome c reductase, cytochrome b subunit	qcrB BCAH187_A1686	+	-	+	+	B7HL33_BACC7
tr|B7HL34|B7HL34_BACC7	Menaquinol:cytochrome c reductase cytochrome c subunit	qcrC BCAH187_A1687	+	-	-	-	B7HL34_BACC7
tr|B7HWC4|B7HWC4_BACC7	Quinol oxidase subunit 2 (EC 1.10.3.-)	qoxA BCAH187_A0830	+	+	+	+	B7HWC4_BACC7
tr|B7HWC3|B7HWC3_BACC7	Quinol oxidase subunit 1 (EC 1.10.3.-)	qoxB BCAH187_A0829	+	-	+	+	B7HWC3_BACC7
tr|B7HWC2|B7HWC2_BACC7	Quinol oxidase subunit 3 (EC 1.10.3.-)	qoxC BCAH187_A0828	+	-	+	+	B7HWC2_BACC7
sp|B7HQH7|QUEA_BACC7	S-adenosylmethionine:tRNA ribosyltransferase-isomerase (EC 2.4.99.17) (Queuosine biosynthesis protein QueA)	queA BCAH187_A4552	+	-	-	-	QUEA_BACC7
sp|B7HQ80|RACA_BACC7	Chromosome-anchoring protein RacA	racA BCAH187_A2396	-	-	-	+	RACA_BACC7
tr|B7HQP6|B7HQP6_BACC7	Glutamate racemase (EC 5.1.1.3)	racE2 murI BCAH187_A4623	-	-	+	-	B7HQP6_BACC7
sp|B7HLE4|RBFA_BACC7	Ribosome-binding factor A	rbfA BCAH187_A3858	-	-	+	+	RBFA_BACC7
tr|B7HLB4|B7HLB4_BACC7	Protein RecA (Recombinase A)	recA BCAH187_A3827	+	-	+	+	B7HLB4_BACC7
tr|B7I166|B7I166_BACC7	Plasmid replication protein RepX	repX BCAH187_C0096	-	-	+	+	B7I166_BACC7
tr|B7HKY2|B7HKY2_BACC7	Thiol-disulfide oxidoreductase ResA	resA BCAH187_A1634	+	-	+	+	B7HKY2_BACC7
tr|B7HKY4|B7HKY4_BACC7	ResC protein	resC BCAH187_A1636	+	-	-	+	B7HKY4_BACC7
tr|B7HKY5|B7HKY5_BACC7	DNA-binding response regulator ResD	resD BCAH187_A1637	-	-	+	+	B7HKY5_BACC7
sp|B7HS01|REX_BACC7	Redox-sensing transcriptional repressor Rex	rex BCAH187_A0313	+	-	+	+	REX_BACC7
tr|B7I0C9|B7I0C9_BACC7	dTDP-glucose 4,6-dehydratase (EC 4.2.1.46)	rfbB BCAH187_A1375	-	-	-	+	B7I0C9_BACC7
tr|B7HY92|B7HY92_BACC7	Transcription termination factor Rho (EC 3.6.4.-) (ATP-dependent helicase Rho)	rho BCAH187_A5510	-	-	+	+	B7HY92_BACC7
sp|B7HNM8|RIBBA_BACC7	Riboflavin biosynthesis protein RibBA [Includes: 3,4-dihydroxy-2-butanone 4-phosphate synthase (DHBP synthase) (EC 4.1.99.12); GTP cyclohydrolase-2 (EC 3.5.4.25) (GTP cyclohydrolase II)]	ribBA BCAH187_A4245	-	-	+	+	RIBBA_BACC7
tr|B7HNM7|B7HNM7_BACC7	Riboflavin synthase (EC 2.5.1.9)	ribE BCAH187_A4244	-	-	+	+	B7HNM7_BACC7
tr|B7HLE2|B7HLE2_BACC7	Riboflavin biosynthesis protein [Includes: Riboflavin kinase (EC 2.7.1.26) (Flavokinase); FMN adenylyltransferase (EC 2.7.7.2) (FAD pyrophosphorylase) (FAD synthase)]	ribF BCAH187_A3856	-	-	+	+	B7HLE2_BACC7
sp|B7HNM9|RISB_BACC7	6,7-dimethyl-8-ribityllumazine synthase (DMRL synthase) (LS) (Lumazine synthase) (EC 2.5.1.78)	ribH BCAH187_A4246	+	+	+	+	RISB_BACC7
tr|B7HN38|B7HN38_BACC7	RibT protein	ribT BCAH187_A4191	-	-	+	+	B7HN38_BACC7
tr|B7HZE6|B7HZE6_BACC7	Ribosomal RNA large subunit methyltransferase H (EC 2.1.1.177) (23S rRNA (pseudouridine1915-N3)-methyltransferase) (23S rRNA m3Psi1915 methyltransferase) (rRNA (pseudouridine-N3-)-methyltransferase RlmH)	rlmH BCAH187_A5643	-	-	+	+	B7HZE6_BACC7
sp|B7HLJ7|RLMN_BACC7	Probable dual-specificity RNA methyltransferase RlmN (EC 2.1.1.192) (23S rRNA (adenine(2503)-C(2))-methyltransferase) (23S rRNA m2A2503 methyltransferase) (Ribosomal RNA large subunit methyltransferase N) (tRNA (adenine(37)-C(2))-methyltransferase) (tRNA m2A37 methyltransferase)	rlmN BCAH187_A3912	-	-	+	+	RLMN_BACC7
tr|B7HKY1|B7HKY1_BACC7	Pseudouridine synthase (EC 5.4.99.-)	rluB BCAH187_A1633	-	-	-	+	B7HKY1_BACC7
sp|B7HLI2|RNC_BACC7	Ribonuclease 3 (EC 3.1.26.3) (Ribonuclease III) (RNase III)	rnc BCAH187_A3897	+	-	+	+	RNC_BACC7
sp|B7HLH0|RNH2_BACC7	Ribonuclease HII (RNase HII) (EC 3.1.26.4)	rnhB BCAH187_A3884	-	-	+	+	RNH2_BACC7
tr|B7HLD1|B7HLD1_BACC7	Ribonuclease J (RNase J) (EC 3.1.-.-)	rnj BCAH187_A3845	-	-	+	+	B7HLD1_BACC7
tr|B7HMU8|B7HMU8_BACC7	Ribonuclease J (RNase J) (EC 3.1.-.-)	rnj BCAH187_A4097	+	-	+	+	B7HMU8_BACC7
tr|B7HPV1|B7HPV1_BACC7	Ribonuclease M5 (EC 3.1.26.8) (RNase M5) (Ribosomal RNA terminal maturase M5)	rnmV BCAH187_A0049	-	-	+	+	B7HPV1_BACC7
sp|B7HZH3|RNPA_BACC7	Ribonuclease P protein component (RNase P protein) (RNaseP protein) (EC 3.1.26.5) (Protein C5)	rnpA BCAH187_A5674	-	-	+	+	RNPA_BACC7
tr|B7HLB2|B7HLB2_BACC7	Ribonuclease Y (RNase Y) (EC 3.1.-.-)	rny BCAH187_A3825	+	-	-	+	B7HLB2_BACC7
sp|B7HNQ7|RNZ_BACC7	Ribonuclease Z (RNase Z) (EC 3.1.26.11) (tRNA 3 endonuclease) (tRNase Z)	rnz BCAH187_A4274	-	-	+	+	RNZ_BACC7
sp|B7HSW8|ROCA_BACC7	1-pyrroline-5-carboxylate dehydrogenase (P5C dehydrogenase) (EC 1.2.1.88) (L-glutamate gamma-semialdehyde dehydrogenase)	rocA BCAH187_A0381	+	+	+	+	ROCA_BACC7
tr|B7HVK9|B7HVK9_BACC7	RocB protein	rocB BCAH187_A3030	-	-	+	+	B7HVK9_BACC7
tr|B7HZS5|B7HZS5_BACC7	Ornithine aminotransferase (OAT) (EC 2.6.1.13) (Ornithine--oxo-acid aminotransferase)	rocD BCAH187_A1307	+	-	+	+	B7HZS5_BACC7
tr|B7HQY7|B7HQY7_BACC7	Arginase (EC 3.5.3.1)	rocF BCAH187_A0198	+	+	-	+	B7HQY7_BACC7
tr|B7HLJ3|B7HLJ3_BACC7	Ribulose-phosphate 3-epimerase (EC 5.1.3.1)	rpe BCAH187_A3908	-	-	+	+	B7HLJ3_BACC7
sp|B7HQT2|RL1_BACC7	Large ribosomal subunit protein uL1 (50S ribosomal protein L1)	rplA BCAH187_A0128	+	-	+	+	RL1_BACC7
sp|B7HQU7|RL2_BACC7	Large ribosomal subunit protein uL2 (50S ribosomal protein L2)	rplB BCAH187_A0144	+	-	+	+	RL2_BACC7
sp|B7HQU4|RL3_BACC7	Large ribosomal subunit protein uL3 (50S ribosomal protein L3)	rplC BCAH187_A0141	-	-	+	+	RL3_BACC7
sp|B7HQU5|RL4_BACC7	Large ribosomal subunit protein uL4 (50S ribosomal protein L4)	rplD BCAH187_A0142	-	-	+	+	RL4_BACC7
sp|B7HQV6|RL5_BACC7	Large ribosomal subunit protein uL5 (50S ribosomal protein L5)	rplE BCAH187_A0153	+	+	+	+	RL5_BACC7
tr|B7HQV9|B7HQV9_BACC7	Large ribosomal subunit protein uL6	rplF BCAH187_A0156	+	+	+	+	B7HQV9_BACC7
sp|B7HZF6|RL9_BACC7	Large ribosomal subunit protein bL9 (50S ribosomal protein L9)	rplI BCAH187_A5657	-	-	+	+	RL9_BACC7
sp|B7HQT3|RL10_BACC7	Large ribosomal subunit protein uL10 (50S ribosomal protein L10)	rplJ BCAH187_A0130	-	-	+	+	RL10_BACC7
sp|B7HQT1|RL11_BACC7	Large ribosomal subunit protein uL11 (50S ribosomal protein L11)	rplK BCAH187_A0127	-	-	+	+	RL11_BACC7
sp|B7HQT4|RL7_BACC7	Large ribosomal subunit protein bL12 (50S ribosomal protein L7/L12)	rplL BCAH187_A0131	-	-	+	+	RL7_BACC7
sp|B7HQX7|RL13_BACC7	Large ribosomal subunit protein uL13 (50S ribosomal protein L13)	rplM BCAH187_A0175	+	+	+	+	RL13_BACC7
sp|B7HQV4|RL14_BACC7	Large ribosomal subunit protein uL14 (50S ribosomal protein L14)	rplN BCAH187_A0151	-	-	+	+	RL14_BACC7
sp|B7HQW3|RL15_BACC7	Large ribosomal subunit protein uL15 (50S ribosomal protein L15)	rplO BCAH187_A0160	-	-	+	+	RL15_BACC7
sp|B7HQV1|RL16_BACC7	Large ribosomal subunit protein uL16 (50S ribosomal protein L16)	rplP BCAH187_A0148	+	+	+	+	RL16_BACC7
sp|B7HQX2|RL17_BACC7	Large ribosomal subunit protein bL17 (50S ribosomal protein L17)	rplQ BCAH187_A0169	-	-	+	+	RL17_BACC7
sp|B7HLH3|RL19_BACC7	Large ribosomal subunit protein bL19 (50S ribosomal protein L19)	rplS BCAH187_A3887	+	+	+	+	RL19_BACC7
sp|B7HRL2|RL20_BACC7	Large ribosomal subunit protein bL20 (50S ribosomal protein L20)	rplT BCAH187_A4697	+	-	+	+	RL20_BACC7
sp|B7HQK2|RL21_BACC7	Large ribosomal subunit protein bL21 (50S ribosomal protein L21)	rplU BCAH187_A4577	-	-	+	+	RL21_BACC7
sp|B7HQU9|RL22_BACC7	Large ribosomal subunit protein uL22 (50S ribosomal protein L22)	rplV BCAH187_A0146	-	-	+	+	RL22_BACC7
sp|B7HQU6|RL23_BACC7	Large ribosomal subunit protein uL23 (50S ribosomal protein L23)	rplW BCAH187_A0143	+	-	+	+	RL23_BACC7
sp|B7HQV5|RL24_BACC7	Large ribosomal subunit protein uL24 (50S ribosomal protein L24)	rplX BCAH187_A0152	-	-	+	+	RL24_BACC7
sp|B7HLJ1|RL28_BACC7	Large ribosomal subunit protein bL28 (50S ribosomal protein L28)	rpmB BCAH187_A3906	+	-	-	-	RL28_BACC7
sp|B7HY91|RL31B_BACC7	Large ribosomal subunit protein bL31B (50S ribosomal protein L31 type B)	rpmE2 BCAH187_A5509	-	-	+	+	RL31B_BACC7
sp|B7HRL3|RL35_BACC7	Large ribosomal subunit protein bL35 (50S ribosomal protein L35)	rpmI BCAH187_A4698	-	-	+	+	RL35_BACC7
sp|B7HQW8|RL36_BACC7	Large ribosomal subunit protein bL36 (50S ribosomal protein L36)	rpmJ BCAH187_A0165	-	-	+	+	RL36_BACC7
tr|B7HQX1|B7HQX1_BACC7	DNA-directed RNA polymerase subunit alpha (RNAP subunit alpha) (EC 2.7.7.6) (RNA polymerase subunit alpha) (Transcriptase subunit alpha)	rpoA BCAH187_A0168	+	+	+	+	B7HQX1_BACC7
sp|B7HQT6|RPOB_BACC7	DNA-directed RNA polymerase subunit beta (RNAP subunit beta) (EC 2.7.7.6) (RNA polymerase subunit beta) (Transcriptase subunit beta)	rpoB BCAH187_A0133	+	+	+	+	RPOB_BACC7
tr|B7HQT7|B7HQT7_BACC7	DNA-directed RNA polymerase subunit beta' (RNAP subunit beta') (EC 2.7.7.6) (RNA polymerase subunit beta') (Transcriptase subunit beta')	rpoC BCAH187_A0134	+	+	+	+	B7HQT7_BACC7
sp|B7HMU7|RPOY_BACC7	DNA-directed RNA polymerase subunit epsilon (RNAP epsilon subunit) (EC 2.7.7.6) (RNA polymerase epsilon subunit) (Transcriptase subunit epsilon)	rpoY BCAH187_A4096	-	-	-	+	RPOY_BACC7
tr|B7HL08|B7HL08_BACC7	Ribosomal protein S1	rpsA BCAH187_A1661	+	-	+	+	B7HL08_BACC7
sp|B7HLG0|RS2_BACC7	Small ribosomal subunit protein uS2 (30S ribosomal protein S2)	rpsB BCAH187_A3874	+	+	+	+	RS2_BACC7
tr|B7HQV0|B7HQV0_BACC7	Small ribosomal subunit protein uS3	rpsC BCAH187_A0147	+	+	+	+	B7HQV0_BACC7
sp|B7HSJ2|RS4_BACC7	Small ribosomal subunit protein uS4 (30S ribosomal protein S4)	rpsD BCAH187_A4790	+	-	+	+	RS4_BACC7
tr|B7HQW1|B7HQW1_BACC7	Small ribosomal subunit protein uS5	rpsE BCAH187_A0158	+	+	+	+	B7HQW1_BACC7
sp|B7HZG1|RS6_BACC7	Small ribosomal subunit protein bS6 (30S ribosomal protein S6)	rpsF BCAH187_A5662	-	-	+	+	RS6_BACC7
sp|B7HQU0|RS7_BACC7	Small ribosomal subunit protein uS7 (30S ribosomal protein S7)	rpsG BCAH187_A0137	+	+	+	+	RS7_BACC7
sp|B7HQV8|RS8_BACC7	Small ribosomal subunit protein uS8 (30S ribosomal protein S8)	rpsH BCAH187_A0155	+	+	+	+	RS8_BACC7
sp|B7HQX8|RS9_BACC7	Small ribosomal subunit protein uS9 (30S ribosomal protein S9)	rpsI BCAH187_A0176	-	-	+	+	RS9_BACC7
sp|B7HQU3|RS10_BACC7	Small ribosomal subunit protein uS10 (30S ribosomal protein S10)	rpsJ BCAH187_A0140	-	-	+	+	RS10_BACC7
sp|B7HQX0|RS11_BACC7	Small ribosomal subunit protein uS11 (30S ribosomal protein S11)	rpsK BCAH187_A0167	+	-	+	+	RS11_BACC7
sp|B7HQT9|RS12_BACC7	Small ribosomal subunit protein uS12 (30S ribosomal protein S12)	rpsL BCAH187_A0136	+	-	+	+	RS12_BACC7
sp|B7HQW9|RS13_BACC7	Small ribosomal subunit protein uS13 (30S ribosomal protein S13)	rpsM BCAH187_A0166	+	+	+	+	RS13_BACC7
sp|B7HLE1|RS15_BACC7	Small ribosomal subunit protein uS15 (30S ribosomal protein S15)	rpsO BCAH187_A3855	+	+	+	+	RS15_BACC7
sp|B7HQV3|RS17_BACC7	Small ribosomal subunit protein uS17 (30S ribosomal protein S17)	rpsQ BCAH187_A0150	-	-	+	+	RS17_BACC7
sp|B7HZF9|RS18_BACC7	Small ribosomal subunit protein bS18 (30S ribosomal protein S18)	rpsR BCAH187_A5660	+	-	+	+	RS18_BACC7
sp|B7HQU8|RS19_BACC7	Small ribosomal subunit protein uS19 (30S ribosomal protein S19)	rpsS BCAH187_A0145	-	-	+	+	RS19_BACC7
tr|B7HU38|B7HU38_BACC7	DUF2642 domain-containing protein	rrf12 BCAH187_A0559	+	+	-	-	B7HU38_BACC7
tr|B7HPM9|B7HPM9_BACC7	Ribosomal silencing factor RsfS	rsfS BCAH187_A4463	-	-	+	+	B7HPM9_BACC7
tr|B7HLJ4|B7HLJ4_BACC7	Small ribosomal subunit biogenesis GTPase RsgA (EC 3.6.1.-)	rsgA BCAH187_A3909	-	-	-	+	B7HLJ4_BACC7
sp|B7HPV2|RSMA_BACC7	Ribosomal RNA small subunit methyltransferase A (EC 2.1.1.182) (16S rRNA (adenine(1518)-N(6)/adenine(1519)-N(6))-dimethyltransferase) (16S rRNA dimethyladenosine transferase) (16S rRNA dimethylase) (S-adenosylmethionine-6-N', N'-adenosyl(rRNA) dimethyltransferase)	rsmA ksgA BCAH187_A0050	-	-	+	+	RSMA_BACC7
sp|B7HZG8|RSMG_BACC7	Ribosomal RNA small subunit methyltransferase G (EC 2.1.1.-) (16S rRNA 7-methylguanosine methyltransferase) (16S rRNA m7G methyltransferase)	rsmG BCAH187_A5669	-	-	+	+	RSMG_BACC7
sp|B7HM39|RSMH_BACC7	Ribosomal RNA small subunit methyltransferase H (EC 2.1.1.199) (16S rRNA m(4)C1402 methyltransferase) (rRNA (cytosine-N(4)-)-methyltransferase RsmH)	rsmH mraW BCAH187_A3971	-	-	+	+	RSMH_BACC7
tr|B7HPU7|B7HPU7_BACC7	Ribosomal RNA small subunit methyltransferase I (EC 2.1.1.198) (16S rRNA 2'-O-ribose C1402 methyltransferase) (rRNA (cytidine-2'-O-)-methyltransferase RsmI)	rsmI BCAH187_A0045	-	-	-	+	B7HPU7_BACC7
sp|B7HQI0|RUVA_BACC7	Holliday junction branch migration complex subunit RuvA	ruvA BCAH187_A4555	-	-	+	+	RUVA_BACC7
sp|B7HKE6|SAT_BACC7	Sulfate adenylyltransferase (EC 2.7.7.4) (ATP-sulfurylase) (Sulfate adenylate transferase) (SAT)	sat BCAH187_A1583	-	-	+	+	SAT_BACC7
tr|B7HNQ4|B7HNQ4_BACC7	L-serine dehydratase (EC 4.3.1.17)	sdaAA2 BCAH187_A4271	-	-	+	+	B7HNQ4_BACC7
tr|B7HRG0|B7HRG0_BACC7	succinate dehydrogenase (EC 1.3.5.1)	sdhA BCAH187_A4645	+	+	+	+	B7HRG0_BACC7
tr|B7HRF9|B7HRF9_BACC7	succinate dehydrogenase (EC 1.3.5.1)	sdhB BCAH187_A4644	+	+	+	+	B7HRF9_BACC7
tr|B7HRG1|B7HRG1_BACC7	Succinate dehydrogenase, cytochrome b558 subunit	sdhC BCAH187_A4646	+	-	-	+	B7HRG1_BACC7
tr|B7HXP1|B7HXP1_BACC7	Protein translocase subunit SecA (EC 7.4.2.8)	secA secA1 BCAH187_A1061	+	-	-	-	B7HXP1_BACC7
tr|B7HX16|B7HX16_BACC7	Protein translocase subunit SecA (EC 7.4.2.8)	secA secA2 BCAH187_A5352	+	-	+	+	B7HX16_BACC7
tr|B7HQH0|B7HQH0_BACC7	Multifunctional fusion protein [Includes: Protein translocase subunit SecD; Protein-export membrane protein SecF]	secDF secD secF BCAH187_A4545	+	-	+	+	B7HQH0_BACC7
tr|B7HQW4|B7HQW4_BACC7	Protein translocase subunit SecY	secY secY1 BCAH187_A0161	+	-	+	+	B7HQW4_BACC7
sp|B7HZ82|SELO_BACC7	Protein adenylyltransferase SelO (EC 2.7.7.108)	selO BCAH187_A3529	-	-	+	+	SELO_BACC7
sp|B7HM19|SEPF_BACC7	Cell division protein SepF	sepF BCAH187_A3951	-	-	+	+	SEPF_BACC7
tr|B7HXT1|B7HXT1_BACC7	Phosphoserine aminotransferase (EC 2.6.1.52) (Phosphohydroxythreonine aminotransferase) (PSAT)	serC BCAH187_A3294	-	-	+	+	B7HXT1_BACC7
sp|B7HPS8|SYS_BACC7	Serine--tRNA ligase (EC 6.1.1.11) (Seryl-tRNA synthetase) (SerRS) (Seryl-tRNA(Ser/Sec) synthetase)	serS BCAH187_A0018	+	-	+	+	SYS_BACC7
tr|B7HT09|B7HT09_BACC7	Serine--tRNA ligase (EC 6.1.1.11)	serS2 BCAH187_A0424	-	-	+	+	B7HT09_BACC7
tr|B7HPJ2|B7HPJ2_BACC7	RNA polymerase sigma factor SigA	sigA BCAH187_A4426	+	-	+	+	B7HPJ2_BACC7
tr|B7HM25|B7HM25_BACC7	RNA polymerase sigma factor	sigE BCAH187_A3957	-	-	-	+	B7HM25_BACC7
tr|B7HN52|B7HN52_BACC7	RNA polymerase sigma factor	sigF BCAH187_A4205	-	-	-	+	B7HN52_BACC7
tr|B7HQS8|B7HQS8_BACC7	RNA polymerase sigma-30 factor	sigH BCAH187_A0124	-	-	+	+	B7HQS8_BACC7
tr|B7I0I8|B7I0I8_BACC7	Transcriptional regulator SinR	sinR BCAH187_A1435	-	-	+	+	B7I0I8_BACC7
tr|B7HU08|B7HU08_BACC7	Signal peptidase I (EC 3.4.21.89)	sipS1 BCAH187_A0529	-	-	+	+	B7HU08_BACC7
tr|B7HLH2|B7HLH2_BACC7	Signal peptidase I (EC 3.4.21.89)	sipS2 BCAH187_A3886	+	-	+	+	B7HLH2_BACC7
tr|B7HZR3|B7HZR3_BACC7	Signal peptidase I (EC 3.4.21.89)	sipT BCAH187_A1295	-	-	+	+	B7HZR3_BACC7
tr|B7HVV0|B7HVV0_BACC7	Signal peptidase I (EC 3.4.21.89)	sipU BCAH187_A3122	+	-	+	+	B7HVV0_BACC7
sp|B7HW45|SSRP_BACC7	SsrA-binding protein (Small protein B)	smpB BCAH187_A5277	-	-	+	+	SSRP_BACC7
tr|B7HPH5|B7HPH5_BACC7	Superoxide dismutase (EC 1.15.1.1)	sodA1 BCAH187_A4408	+	+	+	+	B7HPH5_BACC7
tr|B7HZD0|B7HZD0_BACC7	Superoxide dismutase (EC 1.15.1.1)	sodA2 BCAH187_A5627	-	-	+	+	B7HZD0_BACC7
tr|B7HZG6|B7HZG6_BACC7	Sporulation initiation inhibitor protein Soj	soJ BCAH187_A5667	-	-	+	+	B7HZG6_BACC7
tr|B7HYD0|B7HYD0_BACC7	Polyamine aminopropyltransferase (Putrescine aminopropyltransferase) (PAPT) (Spermidine synthase) (SPDS) (SPDSY) (EC 2.5.1.16)	speE BCAH187_A5548	-	+	+	+	B7HYD0_BACC7
tr|B7HW99|B7HW99_BACC7	Sphingomyelin phosphodiesterase C (EC 3.1.4.12)	sph BCAH187_A0805	+	+	+	+	B7HW99_BACC7
tr|B7HNT4|B7HNT4_BACC7	Stage 0 sporulation protein A	spo0A BCAH187_A4301	-	-	+	+	B7HNT4_BACC7
tr|B7HY96|B7HY96_BACC7	Sporulation initiation phosphotransferase F (EC 2.7.-.-)	spo0F BCAH187_A5514	-	-	+	+	B7HY96_BACC7
tr|B7HZG5|B7HZG5_BACC7	Stage 0 sporulation protein J	spo0J BCAH187_A5666	-	-	+	+	B7HZG5_BACC7
tr|B7HN54|B7HN54_BACC7	Anti-sigma F factor antagonist (Stage II sporulation protein)	spoIIAA BCAH187_A4207	-	-	-	+	B7HN54_BACC7
tr|B7HY44|B7HY44_BACC7	Stage II sporulation protein D	spoIID BCAH187_A5462	-	-	-	+	B7HY44_BACC7
tr|B7HZH2|B7HZH2_BACC7	Membrane protein insertase YidC (Foldase YidC) (Membrane integrase YidC) (Membrane protein YidC)	spoIIIJ2 yidC BCAH187_A5673	+	-	+	+	B7HZH2_BACC7
tr|B7HN72|B7HN72_BACC7	Stage II sporulation protein M	spoIIM BCAH187_A4225	-	-	-	+	B7HN72_BACC7
tr|B7HNK9|B7HNK9_BACC7	Stage II sporulation protein P	spoIIP BCAH187_A2167	-	-	-	+	B7HNK9_BACC7
tr|B7HPW2|B7HPW2_BACC7	Peptidyl-tRNA hydrolase (Pth) (EC 3.1.1.29)	spoVC pth BCAH187_A0060	-	-	+	+	B7HPW2_BACC7
tr|B7HLD5|B7HLD5_BACC7	Dipicolinate synthase subunit B (DPA synthase subunit B) (EC 1.3.1.-) (Spore dipicolinate synthase subunit B) (Stage V sporulation protein FB)	spoVFB BCAH187_A3849	+	-	-	-	B7HLD5_BACC7
sp|B7HPV9|SP5G_BACC7	Putative septation protein SpoVG (Stage V sporulation protein G)	spoVG BCAH187_A0057	-	-	+	+	SP5G_BACC7
tr|B7HLB0|B7HLB0_BACC7	Stage V sporulation protein S	spoVS2 BCAH187_A3823	-	-	+	+	B7HLB0_BACC7
tr|B7HRI5|B7HRI5_BACC7	Sortase B	srtB BCAH187_A4670	-	-	-	+	B7HRI5_BACC7
sp|B7HLG9|SUCC_BACC7	Succinate--CoA ligase [ADP-forming] subunit beta (EC 6.2.1.5) (Succinyl-CoA synthetase subunit beta) (SCS-beta)	sucC BCAH187_A3883	+	+	+	+	SUCC_BACC7
tr|B7HLG8|B7HLG8_BACC7	Succinate--CoA ligase [ADP-forming] subunit alpha (EC 6.2.1.5) (Succinyl-CoA synthetase subunit alpha) (SCS-alpha)	sucD BCAH187_A3882	-	-	+	+	B7HLG8_BACC7
tr|B7HUW8|B7HUW8_BACC7	FeS assembly protein SufB	sufB BCAH187_A5119	+	-	+	+	B7HUW8_BACC7
tr|B7HUX2|B7HUX2_BACC7	FeS assembly ATPase SufC	sufC BCAH187_A5123	+	-	+	+	B7HUX2_BACC7
tr|B7HUX1|B7HUX1_BACC7	FeS assembly protein SufD	sufD BCAH187_A5122	+	-	+	+	B7HUX1_BACC7
tr|B7HUX0|B7HUX0_BACC7	Cysteine desulfurase (EC 2.8.1.7)	sufS BCAH187_A5121	-	-	+	+	B7HUX0_BACC7
tr|B7HLJ8|B7HLJ8_BACC7	16S rRNA (cytosine(967)-C(5))-methyltransferase (EC 2.1.1.176) (16S rRNA m5C967 methyltransferase) (rRNA (cytosine-C(5)-)-methyltransferase RsmB)	sun BCAH187_A3913	+	-	+	+	B7HLJ8_BACC7
tr|B7HX99|B7HX99_BACC7	Polyisoprenyl-teichoic acid--peptidoglycan teichoic acid transferase TagU (EC 2.7.8.-)	tagU BCAH187_A5436	+	-	+	+	B7HX99_BACC7
tr|B7HW93|B7HW93_BACC7	Probable transaldolase (EC 2.2.1.2)	tal BCAH187_A0799	+	+	+	+	B7HW93_BACC7
tr|B7HYW5|B7HYW5_BACC7	Probable transaldolase (EC 2.2.1.2)	tal BCAH187_A3411	-	-	-	+	B7HYW5_BACC7
tr|B7HRE0|B7HRE0_BACC7	L-threonine dehydratase catabolic TdcB (EC 4.3.1.19) (Threonine deaminase)	tdcB BCAH187_A2565	-	-	+	-	B7HRE0_BACC7
tr|B7HSD0|B7HSD0_BACC7	Aminopyrimidine aminohydrolase (EC 3.5.99.2)	tenA BCAH187_A2668	-	-	+	+	B7HSD0_BACC7
tr|B7HWF1|B7HWF1_BACC7	Regulatory protein TenI	tenI BCAH187_A0883	-	-	+	+	B7HWF1_BACC7
sp|B7HQH6|TGT_BACC7	Queuine tRNA-ribosyltransferase (EC 2.4.2.29) (Guanine insertion enzyme) (tRNA-guanine transglycosylase)	tgt BCAH187_A4551	+	-	+	+	TGT_BACC7
sp|B7HX62|THIC_BACC7	Phosphomethylpyrimidine synthase (EC 4.1.99.17) (Hydroxymethylpyrimidine phosphate synthase) (HMP-P synthase) (HMP-phosphate synthase) (HMPP synthase) (Thiamine biosynthesis protein ThiC)	thiC BCAH187_A5398	-	-	+	+	THIC_BACC7
tr|B7HWF6|B7HWF6_BACC7	Hydroxymethylpyrimidine/phosphomethylpyrimidine kinase (EC 2.7.1.49) (EC 2.7.4.7) (Hydroxymethylpyrimidine kinase) (Hydroxymethylpyrimidine phosphate kinase)	thiD1 BCAH187_A0888	-	-	+	-	B7HWF6_BACC7
tr|B7HZ97|B7HZ97_BACC7	pyridoxal kinase (EC 2.7.1.35) (PN/PL/PM kinase) (Pyridoxal kinase) (Pyridoxamine kinase) (Vitamin B6 kinase)	thiD2 BCAH187_A5593	-	-	+	+	B7HZ97_BACC7
sp|B7HT70|THIE_BACC7	Thiamine-phosphate synthase (TP synthase) (TPS) (EC 2.5.1.3) (Thiamine-phosphate pyrophosphorylase) (TMP pyrophosphorylase) (TMP-PPase)	thiE BCAH187_A0487	-	-	+	+	THIE_BACC7
sp|B7HWF4|THIG_BACC7	Thiazole synthase (EC 2.8.1.10)	thiG BCAH187_A0886	-	-	+	+	THIG_BACC7
sp|B7HSI4|THII_BACC7	Probable tRNA sulfurtransferase (EC 2.8.1.4) (Sulfur carrier protein ThiS sulfurtransferase) (Thiamine biosynthesis protein ThiI) (tRNA 4-thiouridine synthase)	thiI BCAH187_A4782	+	-	+	+	THII_BACC7
sp|B7HT69|THIM_BACC7	Hydroxyethylthiazole kinase (EC 2.7.1.50) (4-methyl-5-beta-hydroxyethylthiazole kinase) (TH kinase) (Thz kinase)	thiM BCAH187_A0486	-	-	+	+	THIM_BACC7
tr|B7HWF2|B7HWF2_BACC7	glycine oxidase (EC 1.4.3.19)	thiO BCAH187_A0884	-	-	+	+	B7HWF2_BACC7
sp|B7HNB7|KHSE_BACC7	Homoserine kinase (HK) (HSK) (EC 2.7.1.39)	thrB BCAH187_A2075	-	-	+	+	KHSE_BACC7
tr|B7HNB6|B7HNB6_BACC7	Threonine synthase (EC 4.2.3.1)	thrC BCAH187_A2074	-	-	+	+	B7HNB6_BACC7
tr|B7HRL5|B7HRL5_BACC7	Threonine--tRNA ligase (EC 6.1.1.3) (Threonyl-tRNA synthetase) (ThrRS)	thrS thrS2 BCAH187_A4701	+	-	+	+	B7HRL5_BACC7
tr|B7HQ32|B7HQ32_BACC7	Thymidylate synthase (TS) (TSase) (EC 2.1.1.45)	thyA BCAH187_A2348	-	-	+	+	B7HQ32_BACC7
sp|B7HQN3|TIG_BACC7	Trigger factor (TF) (EC 5.2.1.8) (PPIase)	tig BCAH187_A4609	+	+	+	+	TIG_BACC7
tr|B7HKP7|B7HKP7_BACC7	Transketolase (EC 2.2.1.1)	tkt2 BCAH187_A3742	+	-	+	+	B7HKP7_BACC7
sp|B7HPU1|KTHY_BACC7	Thymidylate kinase (EC 2.7.4.9) (dTMP kinase)	tmk BCAH187_A0039	-	-	+	+	KTHY_BACC7
tr|B7HLG6|B7HLG6_BACC7	DNA topoisomerase 1 (EC 5.6.2.1) (DNA topoisomerase I)	topA BCAH187_A3880	-	-	+	+	B7HLG6_BACC7
sp|B7HW54|TPIS_BACC7	Triosephosphate isomerase (TIM) (TPI) (EC 5.3.1.1) (Triose-phosphate isomerase)	tpiA BCAH187_A5286	+	+	+	+	TPIS_BACC7
tr|B7HRT7|B7HRT7_BACC7	Thiol peroxidase (Tpx) (EC 1.11.1.24) (Peroxiredoxin tpx) (Prx) (Thioredoxin peroxidase) (Thioredoxin-dependent peroxiredoxin)	tpx BCAH187_A4774	+	-	+	+	B7HRT7_BACC7
tr|B7HVD7|B7HVD7_BACC7	PTS system, trehalose-specific IIBC component	treB BCAH187_A0760	+	-	-	-	B7HVD7_BACC7
tr|B7HVD8|B7HVD8_BACC7	Alpha,alpha-phosphotrehalase (EC 3.2.1.93)	treC BCAH187_A0761	-	+	-	-	B7HVD8_BACC7
sp|B7HMP7|TRHO_BACC7	tRNA uridine(34) hydroxylase (EC 1.14.-.-) (tRNA hydroxylation protein O)	trhO BCAH187_A1989	-	-	+	-	TRHO_BACC7
sp|B7HLH4|TRMD_BACC7	tRNA (guanine-N(1)-)-methyltransferase (EC 2.1.1.228) (M1G-methyltransferase) (tRNA [GM37] methyltransferase)	trmD BCAH187_A3889	-	-	+	+	TRMD_BACC7
sp|B7HLG5|TRMFO_BACC7	Methylenetetrahydrofolate--tRNA-(uracil-5-)-methyltransferase TrmFO (EC 2.1.1.74) (Folate-dependent tRNA (uracil-5-)-methyltransferase) (Folate-dependent tRNA(M-5-U54)-methyltransferase)	trmFO BCAH187_A3879	-	-	+	+	TRMFO_BACC7
tr|B7HQE1|B7HQE1_BACC7	tRNA 5-hydroxyuridine methyltransferase (EC 2.1.1.-) (ho5U methyltransferase)	trmR BCAH187_A4516	-	-	+	+	B7HQE1_BACC7
tr|B7HQF4|B7HQF4_BACC7	tRNA-specific 2-thiouridylase MnmA (EC 2.8.1.13)	trmU mnmA BCAH187_A4529	-	-	+	+	B7HQF4_BACC7
sp|B7I0F3|TRPA_BACC7	Tryptophan synthase alpha chain (EC 4.2.1.20)	trpA BCAH187_A1399	-	-	+	+	TRPA_BACC7
sp|B7I0F2|TRPB_BACC7	Tryptophan synthase beta chain (EC 4.2.1.20)	trpB BCAH187_A1398	-	-	+	+	TRPB_BACC7
sp|B7I0F0|TRPC_BACC7	Indole-3-glycerol phosphate synthase (IGPS) (EC 4.1.1.48)	trpC BCAH187_A1396	-	-	+	+	TRPC_BACC7
sp|B7I0E9|TRPD_BACC7	Anthranilate phosphoribosyltransferase (EC 2.4.2.18)	trpD BCAH187_A1395	-	-	+	+	TRPD_BACC7
tr|B7I0E7|B7I0E7_BACC7	Anthranilate synthase component 1 (EC 4.1.3.27)	trpE BCAH187_A1393	-	-	+	+	B7I0E7_BACC7
sp|B7I0F1|TRPF_BACC7	N-(5'-phosphoribosyl)anthranilate isomerase (PRAI) (EC 5.3.1.24)	trpF BCAH187_A1397	-	-	-	+	TRPF_BACC7
tr|B7HZV4|B7HZV4_BACC7	Tryptophan--tRNA ligase (EC 6.1.1.2) (Tryptophanyl-tRNA synthetase) (TrpRS)	trpS BCAH187_A1336	-	-	+	+	B7HZV4_BACC7
tr|B7HU22|B7HU22_BACC7	tRNA pseudouridine synthase A (EC 5.4.99.12) (tRNA pseudouridine(38-40) synthase) (tRNA pseudouridylate synthase I) (tRNA-uridine isomerase I)	truA truA2 BCAH187_A0543	-	-	+	+	B7HU22_BACC7
tr|B7HRG4|B7HRG4_BACC7	Thioredoxin	trx BCAH187_A4649	-	-	+	+	B7HRG4_BACC7
tr|B7HWY4|B7HWY4_BACC7	Thioredoxin reductase (EC 1.8.1.9)	trxB BCAH187_A5319	-	-	-	+	B7HWY4_BACC7
sp|B7HLF9|EFTS_BACC7	Elongation factor Ts (EF-Ts)	tsf BCAH187_A3873	+	+	+	+	EFTS_BACC7
sp|B7HQU2|EFTU_BACC7	Elongation factor Tu (EF-Tu) (EC 3.6.5.3)	tuf BCAH187_A0139	+	+	+	+	EFTU_BACC7
tr|B7HME1|B7HME1_BACC7	Large ribosomal subunit assembly factor BipA (EC 3.6.5.-) (GTP-binding protein BipA)	typA bipA BCAH187_A4075	+	-	+	+	B7HME1_BACC7
tr|B7HSJ5|B7HSJ5_BACC7	Tyrosine--tRNA ligase (EC 6.1.1.1) (Tyrosyl-tRNA synthetase) (TyrRS)	tyrS tyrS1 BCAH187_A4793	+	-	+	+	B7HSJ5_BACC7
tr|B7HVZ8|B7HVZ8_BACC7	Tyrosine--tRNA ligase (EC 6.1.1.1) (Tyrosyl-tRNA synthetase) (TyrRS)	tyrS tyrS2 BCAH187_A5228	-	-	+	+	B7HVZ8_BACC7
sp|B7HQD8|URK_BACC7	Uridine kinase (EC 2.7.1.48) (Cytidine monophosphokinase) (Uridine monophosphokinase)	udk BCAH187_A4513	-	-	+	+	URK_BACC7
sp|B7HY75|UPP_BACC7	Uracil phosphoribosyltransferase (EC 2.4.2.9) (UMP pyrophosphorylase) (UPRTase)	upp BCAH187_A5493	+	-	+	+	UPP_BACC7
tr|B7HWA4|B7HWA4_BACC7	Undecaprenyl-diphosphatase (EC 3.6.1.27) (Bacitracin resistance protein) (Undecaprenyl pyrophosphate phosphatase)	uppP BCAH187_A0810	+	-	-	-	B7HWA4_BACC7
tr|B7HLF6|B7HLF6_BACC7	Isoprenyl transferase (EC 2.5.1.-)	uppS BCAH187_A3870	-	-	+	+	B7HLF6_BACC7
tr|B7HWZ3|B7HWZ3_BACC7	UvrABC system protein A (UvrA protein) (Excinuclease ABC subunit A)	uvrA BCAH187_A5328	+	-	-	-	B7HWZ3_BACC7
tr|B7HW46|B7HW46_BACC7	Ribonuclease R (RNase R) (EC 3.1.13.1)	vacB rnr BCAH187_A5278	-	-	+	-	B7HW46_BACC7
tr|B7HQL5|B7HQL5_BACC7	Valine--tRNA ligase (EC 6.1.1.9) (Valyl-tRNA synthetase) (ValRS)	valS BCAH187_A4591	-	+	+	+	B7HQL5_BACC7
tr|B7HN69|B7HN69_BACC7	Tyrosine recombinase XerD	xerD BCAH187_A4222	-	-	+	+	B7HN69_BACC7
sp|B7HL82|XPT_BACC7	Xanthine phosphoribosyltransferase (XPRTase) (EC 2.4.2.22)	xpt BCAH187_A1737	-	-	+	+	XPT_BACC7
sp|B7HNU3|EX7L_BACC7	Exodeoxyribonuclease 7 large subunit (EC 3.1.11.6) (Exodeoxyribonuclease VII large subunit) (Exonuclease VII large subunit)	xseA BCAH187_A4310	-	-	+	+	EX7L_BACC7
sp|B7HPU4|YABA_BACC7	Replication initiation control protein YabA	yabA BCAH187_A0042	-	-	+	+	YABA_BACC7
tr|B7HPW9|B7HPW9_BACC7	Sporulation protein YabP	yabP BCAH187_A0067	-	-	-	+	B7HPW9_BACC7
tr|B7HQH5|B7HQH5_BACC7	Preprotein translocase, YajC subunit	yajC BCAH187_A4550	+	+	+	+	B7HQH5_BACC7
sp|B7HPK2|YBEY_BACC7	Endoribonuclease YbeY (EC 3.1.-.-)	ybeY BCAH187_A4436	-	-	+	+	YBEY_BACC7
tr|B7HZG2|B7HZG2_BACC7	Ribosome-binding ATPase YchF	ychF BCAH187_A5663	+	-	+	+	B7HZG2_BACC7
tr|B7HX18|B7HX18_BACC7	Ribosome hibernation promoting factor (HPF)	yfiA hpf BCAH187_A5354	-	+	+	+	B7HX18_BACC7
sp|B7HYS8|YHAM_BACC7	3'-5' exoribonuclease YhaM (EC 3.1.-.-)	yhaM BCAH187_A1180	-	-	+	+	YHAM_BACC7
tr|B7HMB5|B7HMB5_BACC7	ComK regulator	ylbF BCAH187_A4048	-	-	-	+	B7HMB5_BACC7
tr|B7HNS9|B7HNS9_BACC7	Phosphate butyryltransferase (EC 2.3.1.19)	yqiS BCAH187_A4296	-	+	+	+	B7HNS9_BACC7
tr|B7HTY8|B7HTY8_BACC7	General stress protein 13	yugI BCAH187_A5044	-	-	+	+	B7HTY8_BACC7
tr|B7HZF3|B7HZF3_BACC7	Transcriptional regulatory protein WalR	yycF BCAH187_A5650	-	-	+	+	B7HZF3_BACC7
