# Supplementary material for: Bacterial extracellular vesicles as recyclable nutrient reservoirs
Source: Nat Commun. 2026 Apr 6;17:4901. doi: 10.1038/s41467-026-71463-3 (PMC13230831; doi:10.1038/s41467-026-71463-3)
Supplement: Supplementary file 4 — Supplementary Data 2 [file 41467_2026_71463_MOESM4_ESM.xlsx]

## Sheet: Supplementary Data 2
	Statistical significance was determined by multiple two-sided t-tests, with multiple testing correction applied via the Benjamini-Hochberg procedure
			EVs-LB 15 h vs EVs-MOD 15 h				EVs-LB 9 h vs EVs-MOD 9 h				EVs-LB 9 h vs EVs-LB 15 h				EVs-MOD 9 h vs EVs-MOD 15 h
Majority protein IDs	Protein names	Gene name	log2FC	p-value	FDR	group	log2FC	p-value	FDR	group	log2FC	p-value	FDR	group	log2FC	p-value	FDR	group
tr|B7I1C1|B7I1C1_BACC7	Ribonuclease	BCAH187_C0151	1.10731	0.393694	0.534164	Non-significant	4.34513	0.101351	0.179683	Non-significant	4.63034	0.169442	0.439223	Non-significant	1.39252	0.00572344	0.101249	Non-significant
tr|B7HUN6|B7HUN6_BACC7	Aminoglycoside N(3)-acetyltransferase	aacC7 BCAH187_A2976	-0.703433	0.443621	0.579728	Non-significant	-0.449825	0.328859	0.449201	Non-significant	0.689833	0.510578	0.748192	Non-significant	0.436225	0.00784367	0.117541	Non-significant
tr|B7HPU8|B7HPU8_BACC7	Transition state transcriptional regulatory protein AbrB	abrB BCAH187_A0046	1.55228	0.0391987	0.112552	Non-significant	0.427675	0.590087	0.689499	Non-significant	-0.8659	0.259848	0.537485	Non-significant	0.2587	0.715171	0.870471	Non-significant
sp|B7HRP0|ACCA_BACC7	Acetyl-coenzyme A carboxylase carboxyl transferase subunit alpha	accA BCAH187_A4726	-2.53737	0.0600191	0.1481	Non-significant	-1.9473	0.12379	0.211608	Non-significant	-0.185325	0.902546	0.961561	Non-significant	-0.7754	0.310332	0.584021	Non-significant
tr|B7HNU8|B7HNU8_BACC7	Biotin carboxyl carrier protein of acetyl-CoA carboxylase	accB BCAH187_A4315	-1.37209	0.138038	0.262643	Non-significant	-0.3289	0.833199	0.888602	Non-significant	1.66402	0.390936	0.662751	Non-significant	0.620825	0.37723	0.644304	Non-significant
tr|B7HNU7|B7HNU7_BACC7	Biotin carboxylase	accC BCAH187_A4314	-3.61173	0.0283595	0.0888886	Non-significant	1.7505	0.0152398	0.042977	Non-significant	4.76248	0.00814813	0.0950461	Non-significant	-0.59975	0.363309	0.631058	Non-significant
sp|B7HRP1|ACCD_BACC7	Acetyl-coenzyme A carboxylase carboxyl transferase subunit beta	accD BCAH187_A4727	-2.7768	0.152384	0.280076	Non-significant	-2.23087	0.0884532	0.162309	Non-significant	-0.1402	0.944418	0.975671	Non-significant	-0.686125	0.380937	0.647037	Non-significant
tr|B7HRT5|B7HRT5_BACC7	Acetate kinase	ackA BCAH187_A4772	-2.6557	0.000982291	0.00909402	Higher in EVsMOD_15h	-1.87017	0.0307747	0.0726212	Non-significant	1.69365	0.086174	0.326412	Non-significant	0.908125	0.0274724	0.191722	Non-significant
tr|B7I062|B7I062_BACC7	Flavodoxin	acnA BCAH187_A3640	-1.63891	0.0167427	0.0612705	Non-significant	-3.09607	0.0221463	0.056833	Non-significant	-1.27069	0.264121	0.541614	Non-significant	0.186475	0.789553	0.91066	Non-significant
tr|B7HTK4|B7HTK4_BACC7	Dihydrolipoamide acetyltransferase component of pyruvate dehydrogenase complex	acoC BCAH187_A2823	8.64914	0.000125322	0.00233897	Higher in EVsLB_15h	6.13335	0.000223016	0.00210991	Higher in EVsLB_9h	-3.35184	0.0220557	0.165257	Non-significant	-0.83605	0.19543	0.468712	Non-significant
sp|B7HLI3|ACP_BACC7	Acyl carrier protein (ACP)	acpP BCAH187_A3898	-1.19017	0.41886	0.559103	Non-significant	-0.914825	0.352963	0.473307	Non-significant	1.04012	0.562213	0.779354	Non-significant	0.764775	0.0717139	0.295996	Non-significant
tr|B7HSK0|B7HSK0_BACC7	Acetoin utilization protein AcuA	acuA BCAH187_A4798	0.9798	0.471909	0.601757	Non-significant	1.13545	0.0239221	0.0601864	Non-significant	-1.18283	0.342979	0.619838	Non-significant	-1.33848	0.0687234	0.289117	Non-significant
tr|B7HSK1|B7HSK1_BACC7	Acetoin utilization protein AcuB	acuB BCAH187_A4799	-3.02769	0.0053894	0.0288136	Higher in EVsMOD_15h	-2.38302	0.00455809	0.0172653	Higher in EVsMOD_9h	-0.302633	0.727501	0.873427	Non-significant	-0.9473	0.0286528	0.196737	Non-significant
tr|B7HSK2|B7HSK2_BACC7	Acetoin utilization protein AcuC	acuC BCAH187_A4800	-1.49813	0.242774	0.389387	Non-significant	-2.28967	0.00241247	0.0110062	Higher in EVsMOD_9h	-0.0684167	0.958174	0.981903	Non-significant	0.723125	0.00293072	0.0874973	Non-significant
sp|B7HZR5|ADDA_BACC7	ATP-dependent helicase/nuclease subunit A	addA BCAH187_A1297	0.7712	0.16304	0.292844	Non-significant	3.08398	0.00306217	0.012981	Higher in EVsLB_9h	2.49648	0.00159077	0.0432779	Higher in EVsLB_9h	0.1837	0.795469	0.913681	Non-significant
sp|B7HQW5|KAD_BACC7	Adenylate kinase	adk BCAH187_A0162	-1.29472	0.152626	0.280269	Non-significant	-2.76637	0.0266841	0.0650623	Non-significant	-0.79795	0.499601	0.743323	Non-significant	0.6737	0.359	0.628165	Non-significant
tr|B7HVP3|B7HVP3_BACC7	Alkaline D-peptidase	adP2 BCAH187_A3064	7.29049	0.000149839	0.00258504	Higher in EVsLB_15h	-0.206375	0.756548	0.831028	Non-significant	-6.72884	0.00109989	0.0373553	Higher in EVsLB_15h	0.768025	0.0134121	0.14428	Non-significant
tr|B7HT24|B7HT24_BACC7	Alkyl hydroperoxide reductase C	ahpC BCAH187_A0439	2.69002	0.000220122	0.00338448	Higher in EVsLB_15h	-3.30255	0.00984592	0.0314855	Higher in EVsMOD_9h	-4.82684	0.000222995	0.0183124	Higher in EVsLB_15h	1.16572	0.201139	0.472892	Non-significant
tr|B7HT23|B7HT23_BACC7	Alkyl hydroperoxide reductase, F subunit	ahpF BCAH187_A0438	0.00180833	0.997705	0.998748	Non-significant	-2.46525	0.0100882	0.0319124	Higher in EVsMOD_9h	-2.74693	0.00486857	0.0708877	Non-significant	-0.279875	0.696069	0.858277	Non-significant
tr|B7HQE6|B7HQE6_BACC7	Alanine--tRNA ligase	alaS BCAH187_A4521	-3.68665	0.0353652	0.103721	Non-significant	-0.2335	0.746141	0.824007	Non-significant	3.4881	0.0579426	0.276001	Non-significant	0.03495	0.942026	0.977809	Non-significant
tr|B7HRR5|B7HRR5_BACC7	Alanine dehydrogenase	ald2 BCAH187_A4752	8.13402	1.93666e-07	7.95192e-05	Higher in EVsLB_15h	4.52552	0.000255711	0.00231267	Higher in EVsLB_9h	-2.79685	0.00520069	0.0735624	Non-significant	0.81165	0.0636878	0.279981	Non-significant
tr|B7HXW4|B7HXW4_BACC7	Thiol-activated cytolysin	alo BCAH187_A3327	5.28217	0.000784291	0.00781626	Higher in EVsLB_15h	8.3522	1.75418e-05	0.000500185	Higher in EVsLB_9h	2.05011	0.0261611	0.183582	Non-significant	-1.01992	0.211851	0.481301	Non-significant
tr|B7HXM8|B7HXM8_BACC7	Alpha-acetolactate decarboxylase	alsD BCAH187_A1047	0.927525	0.558818	0.671577	Non-significant	-2.0246	0.0535985	0.111424	Non-significant	-2.17638	0.173134	0.444057	Non-significant	0.77575	0.454379	0.70702	Non-significant
tr|B7HXM7|B7HXM7_BACC7	Acetolactate synthase, catabolic	alsS BCAH187_A1046	-4.2682	0.0779693	0.17905	Non-significant	-7.03752	0.000208317	0.00199848	Higher in EVsMOD_9h	-1.4949	0.513906	0.750925	Non-significant	1.27442	0.0302558	0.201672	Non-significant
tr|B7HK97|B7HK97_BACC7	Aminoacylase	amaA BCAH187_A1532	1.03299	0.278517	0.425951	Non-significant	0.202825	0.765164	0.836911	Non-significant	-0.523467	0.643163	0.831619	Non-significant	0.3067	0.4284	0.683907	Non-significant
tr|B7HT21|B7HT21_BACC7	Amidohydrolase amhX	amhX BCAH187_A0436	0.449983	0.609349	0.714037	Non-significant	-0.6779	0.361119	0.482668	Non-significant	-1.89156	0.119236	0.375185	Non-significant	-0.763675	0.164646	0.431696	Non-significant
tr|B7HSY9|B7HSY9_BACC7	Aminopeptidase AmpS	ampS BCAH187_A0403	4.50434	1.91599e-05	0.000742176	Higher in EVsLB_15h	-0.317	0.687221	0.77435	Non-significant	-4.77394	0.00252751	0.0512657	Non-significant	0.0474	0.885951	0.956031	Non-significant
tr|B7HL04|B7HL04_BACC7	L-asparaginase	ansA1 BCAH187_A1657	-1.0322	0.242609	0.389387	Non-significant	0.046175	0.958787	0.971565	Non-significant	1.192	0.368789	0.638881	Non-significant	0.113625	0.761069	0.894375	Non-significant
sp|B7HQG7|APT_BACC7	Adenine phosphoribosyltransferase (APRT)	apt BCAH187_A4542	-4.21369	0.000573795	0.00642897	Higher in EVsMOD_15h	-0.700025	0.690323	0.776991	Non-significant	4.02154	0.105546	0.355105	Non-significant	0.507875	0.0528793	0.261322	Non-significant
sp|B7HRS7|ASSY_BACC7	Argininosuccinate synthase	argG BCAH187_A4764	-0.987158	0.174309	0.306909	Non-significant	-3.42892	0.000850668	0.0052132	Higher in EVsMOD_9h	-1.72999	0.0441462	0.244292	Non-significant	0.711775	0.234546	0.507309	Non-significant
sp|B7HRS6|ARLY_BACC7	Argininosuccinate lyase (ASAL)	argH BCAH187_A4763	-0.0143917	0.978353	0.986456	Non-significant	-0.2687	0.751177	0.828232	Non-significant	0.984442	0.27829	0.550014	Non-significant	1.23875	0.0874406	0.320458	Non-significant
sp|B7HNT8|ARGR_BACC7	Arginine repressor	argR BCAH187_A4305	0.924708	0.49138	0.619658	Non-significant	-3.193	0.00553515	0.0198624	Higher in EVsMOD_9h	-1.50088	0.310456	0.585276	Non-significant	2.61682	0.00667586	0.104623	Non-significant
tr|B7HYC4|B7HYC4_BACC7	Arginine--tRNA ligase	argS argS2 BCAH187_A5542	-0.420908	0.618818	0.721018	Non-significant	-5.75037	1.3893e-05	0.000460037	Higher in EVsMOD_9h	-5.11114	0.00063288	0.0265997	Higher in EVsLB_15h	0.218325	0.715995	0.870471	Non-significant
sp|B7HVH9|AROA_BACC7	3-phosphoshikimate 1-carboxyvinyltransferase	aroA BCAH187_A3000	-3.23707	0.00189917	0.0141268	Higher in EVsMOD_15h	-4.69618	0.000142614	0.00160133	Higher in EVsMOD_9h	-1.26522	0.183696	0.457124	Non-significant	0.193875	0.327383	0.601717	Non-significant
sp|B7HL27|AROB_BACC7	3-dehydroquinate synthase (DHQS)	aroB BCAH187_A1680	1.51428	0.18295	0.318572	Non-significant	1.16932	0.272256	0.388787	Non-significant	0.514525	0.72677	0.87306	Non-significant	0.859475	0.128672	0.393102	Non-significant
tr|B7HL26|B7HL26_BACC7	Chorismate synthase (CS)	aroC aroC1 BCAH187_A1679	0.304308	0.64465	0.741437	Non-significant	-1.7799	0.052956	0.110657	Non-significant	-2.14878	0.0755919	0.303915	Non-significant	-0.064575	0.878296	0.9534	Non-significant
sp|B7HPN3|AROE_BACC7	Shikimate dehydrogenase	aroE BCAH187_A4467	-0.935467	0.236821	0.384411	Non-significant	-3.09912	0.0146362	0.0419666	Higher in EVsMOD_9h	-1.11308	0.416229	0.684163	Non-significant	1.05057	0.00389956	0.090975	Non-significant
sp|B7HNW2|AROQ_BACC7	3-dehydroquinate dehydratase (3-dehydroquinase)	aroQ BCAH187_A4329	2.72798	0.0140154	0.0545989	Non-significant	0.62245	0.364278	0.484995	Non-significant	-2.35413	0.061002	0.280801	Non-significant	-0.2486	0.478326	0.718364	Non-significant
tr|B7HLD4|B7HLD4_BACC7	Aspartate-semialdehyde dehydrogenase	asd asd2 BCAH187_A3848	1.75918	0.172953	0.305834	Non-significant	-1.76257	0.0305882	0.0723474	Non-significant	-3.51653	0.0419963	0.235626	Non-significant	0.005225	0.984895	0.994103	Non-significant
sp|B7HMI7|ASNA_BACC7	Aspartate--ammonia ligase	asnA BCAH187_A1928	-3.9249	6.27144e-05	0.00149713	Higher in EVsMOD_15h	-0.133925	0.798099	0.86146	Non-significant	4.51692	0.000243874	0.0188813	Higher in EVsLB_9h	0.72595	0.114152	0.363847	Non-significant
tr|B7HM07|B7HM07_BACC7	Asparagine synthase (glutamine-hydrolyzing)	asnB BCAH187_A1882	0.243242	0.681518	0.768137	Non-significant	0.623525	0.309054	0.428419	Non-significant	-0.647317	0.365543	0.637063	Non-significant	-1.0276	0.0785534	0.304858	Non-significant
tr|B7HQ45|B7HQ45_BACC7	Asparagine synthase (glutamine-hydrolyzing)	asnO3 BCAH187_A2361	-1.79565	0.3247	0.471236	Non-significant	0.855175	0.156869	0.255597	Non-significant	3.43012	0.102858	0.353088	Non-significant	0.7793	0.0452542	0.245233	Non-significant
tr|B7HRK0|B7HRK0_BACC7	Asparagine--tRNA ligase	asnS BCAH187_A4685	-3.62132	0.00185193	0.0138759	Higher in EVsMOD_15h	-2.31877	0.00283384	0.0123522	Higher in EVsMOD_9h	2.55764	0.0151379	0.133186	Non-significant	1.2551	0.0137759	0.145044	Non-significant
tr|B7HMI0|B7HMI0_BACC7	Aspartate ammonia-lyase	aspA2 BCAH187_A1921	1.49867	0.176521	0.309477	Non-significant	-0.939825	0.148741	0.244683	Non-significant	-1.67074	0.128047	0.384892	Non-significant	0.76775	0.253633	0.530794	Non-significant
tr|B7HL59|B7HL59_BACC7	Aminotransferase	aspB BCAH187_A1712	-4.17163	0.0552545	0.140046	Non-significant	-5.47945	0.0145232	0.0417592	Higher in EVsMOD_9h	-0.448117	0.866731	0.948605	Non-significant	0.8597	0.000106136	0.0217897	Non-significant
sp|B7HQG0|SYDND_BACC7	Aspartate--tRNA(Asp/Asn) ligase	aspS BCAH187_A4535	-2.1068	0.0578839	0.144745	Non-significant	0.801425	0.120014	0.206356	Non-significant	3.38782	0.0163667	0.139423	Non-significant	0.4796	0.127301	0.390656	Non-significant
tr|B7HQ87|B7HQ87_BACC7	Acetate CoA-transferase, subunit A	atoD BCAH187_A2403	1.77597	0.141709	0.26593	Non-significant	-0.050425	0.951997	0.968914	Non-significant	-2.20334	0.161213	0.429249	Non-significant	-0.37695	0.284301	0.556617	Non-significant
sp|B7HY67|ATPA_BACC7	ATP synthase subunit alpha	atpA BCAH187_A5485	1.76592	0.0219051	0.0736025	Non-significant	1.4424	0.0051232	0.018782	Non-significant	0.072	0.911818	0.96518	Non-significant	0.395525	0.116624	0.367846	Non-significant
tr|B7HY71|B7HY71_BACC7	ATP synthase subunit a	atpB BCAH187_A5489	2.53011	0.014289	0.0553496	Non-significant	5.96882	6.05534e-05	0.000999702	Higher in EVsLB_9h	3.12854	0.0206243	0.160385	Non-significant	-0.310175	0.290282	0.563279	Non-significant
sp|B7HY64|ATPB_BACC7	ATP synthase subunit beta	atpD BCAH187_A5482	0.491292	0.458482	0.590505	Non-significant	0.7988	0.0130234	0.0387493	Non-significant	0.626283	0.351358	0.623455	Non-significant	0.318775	0.220953	0.494137	Non-significant
sp|B7HY69|ATPF_BACC7	ATP synthase subunit b	atpF BCAH187_A5487	3.48529	0.00223542	0.0152868	Higher in EVsLB_15h	5.34062	1.93375e-06	0.000180454	Higher in EVsLB_9h	2.10836	0.0134217	0.12447	Non-significant	0.253025	0.500137	0.736717	Non-significant
sp|B7HY65|ATPG_BACC7	ATP synthase gamma chain	atpG BCAH187_A5483	1.03804	0.315719	0.463311	Non-significant	0.2736	0.721348	0.800502	Non-significant	0.0217333	0.986455	0.992742	Non-significant	0.786175	0.0435858	0.24119	Non-significant
sp|B7HY68|ATPD_BACC7	ATP synthase subunit delta	atpH BCAH187_A5486	-0.329667	0.805331	0.863365	Non-significant	-0.037625	0.95741	0.970966	Non-significant	0.824817	0.599696	0.806963	Non-significant	0.532775	0.0657523	0.281015	Non-significant
tr|B7HZ94|B7HZ94_BACC7	FMN dependent NADH:quinone oxidoreductase (EC 1,6,5,-) (Azo-dye reductase) (FMN-dependent NADH-azo compound oxidoreductase) (FMN-dependent NADH-azoreductase) (EC 1,7,1,17)	azoR BCAH187_A5590	1.20997	0.340229	0.484625	Non-significant	4.18968	0.027182	0.0661193	Non-significant	3.21578	0.163441	0.432796	Non-significant	0.236075	0.654855	0.835882	Non-significant
tr|B7HR44|B7HR44_BACC7	2,3-dihydro-2,3-dihydroxybenzoate dehydrogenase	bacA BCAH187_A2468	2.50573	0.0990285	0.2105	Non-significant	5.747	2.67664e-05	0.000615604	Higher in EVsLB_9h	4.60627	0.0124223	0.121199	Non-significant	1.365	0.0491025	0.255322	Non-significant
tr|B7HR47|B7HR47_BACC7	Isochorismatase	bacB BCAH187_A2471	4.09069	0.0482502	0.129318	Non-significant	6.70442	6.45298e-05	0.001035	Higher in EVsLB_9h	3.17756	0.105374	0.355105	Non-significant	0.563825	0.398167	0.660779	Non-significant
tr|B7HR45|B7HR45_BACC7	Isochorismate synthase	bacC BCAH187_A2469	4.23681	1.01031e-05	0.000569671	Higher in EVsLB_15h	2.77655	0.00349379	0.0144031	Higher in EVsLB_9h	-0.526583	0.466922	0.721521	Non-significant	0.933675	0.0149555	0.148889	Non-significant
tr|B7HR46|B7HR46_BACC7	2,3-dihydroxybenzoate-AMP ligase	bacE BCAH187_A2470	-0.704992	0.276452	0.42355	Non-significant	-0.208075	0.852659	0.901859	Non-significant	-1.05643	0.449516	0.70836	Non-significant	-1.55335	0.0138413	0.145044	Non-significant
tr|B7HR48|B7HR48_BACC7	Nonribosomal peptide synthetase DhbF	bacF BCAH187_A2472	-4.31569	0.00295729	0.0187386	Higher in EVsMOD_15h	-5.39207	1.01092e-05	0.00039159	Higher in EVsMOD_9h	-2.03646	0.0356105	0.215659	Non-significant	-0.960075	0.104739	0.349932	Non-significant
tr|B7HPR9|B7HPR9_BACC7	Uncharacterized protein	BCAH187_A0003	-6.38743	4.58726e-05	0.00125569	Higher in EVsMOD_15h	-7.77395	0.00071516	0.00459403	Higher in EVsMOD_9h	-1.77905	0.273167	0.548203	Non-significant	-0.392525	0.385096	0.649632	Non-significant
tr|B7HPS9|B7HPS9_BACC7	Cytoplasmic protein	BCAH187_A0020	-6.12041	0.00465436	0.0258254	Higher in EVsMOD_15h	-7.71975	8.51163e-06	0.000349487	Higher in EVsMOD_9h	-1.63139	0.290219	0.566368	Non-significant	-0.03205	0.914709	0.969988	Non-significant
tr|B7HPT0|B7HPT0_BACC7	Deoxynucleoside kinase family protein	BCAH187_A0021	-0.0605417	0.943861	0.965014	Non-significant	-0.472225	0.304539	0.423017	Non-significant	-1.12273	0.23788	0.512991	Non-significant	-0.71105	0.119376	0.373903	Non-significant
sp|B7HPT5|Y027_BACC7	Nucleoid-associated protein BCAH187_A0027	BCAH187_A0027	-1.149	0.309494	0.457924	Non-significant	-0.125125	0.901334	0.935542	Non-significant	-0.091925	0.940654	0.974577	Non-significant	-1.1158	0.227302	0.500698	Non-significant
tr|B7HPT7|B7HPT7_BACC7	DUF2508 domain-containing protein	BCAH187_A0029	0.436417	0.775369	0.84074	Non-significant	-1.8735	0.00593957	0.0210603	Non-significant	-2.05969	0.202082	0.47306	Non-significant	0.250225	0.661556	0.838485	Non-significant
tr|B7HPU3|B7HPU3_BACC7	PSP1 C-terminal domain-containing protein	BCAH187_A0041	-0.4568	0.664773	0.756713	Non-significant	-1.16812	0.00323234	0.0134878	Non-significant	0.422125	0.662734	0.83832	Non-significant	1.13345	0.0339679	0.213915	Non-significant
sp|B7HPU4|YABA_BACC7	Initiation-control protein YabA	BCAH187_A0042	-0.119733	0.836746	0.888232	Non-significant	2.64775	0.000698745	0.00456832	Higher in EVsLB_9h	3.74703	0.0021449	0.0500395	Non-significant	0.97955	0.0178315	0.156294	Non-significant
tr|B7HPU5|B7HPU5_BACC7	Methyltransferase small domain-containing protein	BCAH187_A0043	-0.431775	0.796201	0.857159	Non-significant	-2.09502	0.00483458	0.0178836	Higher in EVsMOD_9h	-0.866125	0.612681	0.814291	Non-significant	0.797125	0.113945	0.363847	Non-significant
tr|B7HPV0|B7HPV0_BACC7	Deoxyribonuclease, TatD family	BCAH187_A0048	-0.33915	0.430182	0.569415	Non-significant	-2.34692	0.0372629	0.0847184	Non-significant	-1.31577	0.260713	0.538475	Non-significant	0.692	0.0902023	0.32523	Non-significant
tr|B7HPV8|B7HPV8_BACC7	Putative endoribonuclease L-PSP	BCAH187_A0056	3.3846	0.0144407	0.0555182	Non-significant	1.48242	0.177703	0.279131	Non-significant	-2.09812	0.187104	0.458741	Non-significant	-0.19595	0.678996	0.846374	Non-significant
tr|B7HPW7|B7HPW7_BACC7	Tetrapyrrole methylase family protein/MazG family protein	BCAH187_A0065	-0.376917	0.779295	0.843534	Non-significant	0.04975	0.931278	0.955957	Non-significant	-0.101183	0.942802	0.974669	Non-significant	-0.52785	0.26055	0.534374	Non-significant
tr|B7HQR3|B7HQR3_BACC7	UVR domain-containing protein	BCAH187_A0109	-0.441358	0.659727	0.753128	Non-significant	0.869225	0.0275319	0.066812	Non-significant	1.40041	0.21441	0.486928	Non-significant	0.089825	0.640091	0.829175	Non-significant
tr|B7HQR5|B7HQR5_BACC7	Negative regulator of genetic competence ClpC/MecB	BCAH187_A0111	-2.11202	0.00176866	0.0135995	Higher in EVsMOD_15h	-2.8398	0.00332017	0.0137703	Higher in EVsMOD_9h	-0.125308	0.877064	0.952316	Non-significant	0.602475	0.0116767	0.136984	Non-significant
tr|B7HQR8|B7HQR8_BACC7	PIN/TRAM domain-containing protein	BCAH187_A0114	1.80503	0.0805442	0.183222	Non-significant	1.7661	0.0460147	0.0994402	Non-significant	-0.341133	0.519825	0.754998	Non-significant	-0.3022	0.748373	0.888098	Non-significant
tr|B7HQR9|B7HQR9_BACC7	PilT protein domain protein	BCAH187_A0115	0.398108	0.69517	0.778182	Non-significant	2.86505	0.0453925	0.0985103	Non-significant	1.53957	0.290653	0.566463	Non-significant	-0.927375	0.321636	0.597034	Non-significant
tr|B7HQS6|B7HQS6_BACC7	RNA methyltransferase, TrmH family, group 3	BCAH187_A0122	0.87915	0.340394	0.484625	Non-significant	0.549675	0.593372	0.692155	Non-significant	-0.5008	0.711039	0.863995	Non-significant	-0.171325	0.758744	0.893786	Non-significant
tr|B7HQT5|B7HQT5_BACC7	YbxB protein	BCAH187_A0132	-8.75318	0.00189781	0.0141268	Higher in EVsMOD_15h	-3.96532	0.0481239	0.102997	Non-significant	2.03758	0.348926	0.621984	Non-significant	-2.75027	0.0542164	0.266049	Non-significant
tr|B7HQY1|B7HQY1_BACC7	Iron-sulfur cluster carrier protein	BCAH187_A0179	0.925983	0.1259	0.24593	Non-significant	1.74945	0.0670324	0.13144	Non-significant	0.853242	0.392338	0.663484	Non-significant	0.029775	0.94934	0.980873	Non-significant
tr|B7HQY9|B7HQY9_BACC7	YbbR-like domain-containing protein	BCAH187_A0200	0.8112	0.623109	0.723553	Non-significant	4.99735	0.00227654	0.0105265	Higher in EVsLB_9h	2.88052	0.121021	0.376353	Non-significant	-1.30562	0.236138	0.507309	Non-significant
tr|B7HQZ4|B7HQZ4_BACC7	Gluconate kinase	BCAH187_A0206	-0.394267	0.611115	0.715699	Non-significant	-2.45602	0.0355069	0.0815388	Non-significant	-2.50481	0.105237	0.355105	Non-significant	-0.44305	0.109724	0.359909	Non-significant
tr|B7HQZ9|B7HQZ9_BACC7	DoxX family protein	BCAH187_A0211	-3.72397	0.000348195	0.00475976	Higher in EVsMOD_15h	-1.09175	0.151246	0.248208	Non-significant	2.61072	0.0125553	0.121585	Non-significant	-0.0215	0.9663	0.989735	Non-significant
tr|B7HR02|B7HR02_BACC7	Lipoprotein	BCAH187_A0214	-0.456008	0.2875	0.436244	Non-significant	1.55628	0.289056	0.405627	Non-significant	2.76853	0.135633	0.397791	Non-significant	0.75625	0.110455	0.361088	Non-significant
tr|B7HR07|B7HR07_BACC7	Lipoprotein	BCAH187_A0219	-0.963208	0.532899	0.65394	Non-significant	0.091475	0.820281	0.880772	Non-significant	1.67888	0.266935	0.541614	Non-significant	0.6242	0.323539	0.597863	Non-significant
tr|B7HR09|B7HR09_BACC7	Putative lipoprotein	BCAH187_A0222	2.46589	0.00997854	0.0441023	Higher in EVsLB_15h	2.3024	0.00813305	0.0269309	Higher in EVsLB_9h	0.478333	0.601906	0.807655	Non-significant	0.641825	0.0767002	0.304572	Non-significant
tr|B7HR12|B7HR12_BACC7	Conserved domain protein	BCAH187_A0225	3.80124	0.0276649	0.0875132	Non-significant	4.8081	1.25165e-05	0.000428274	Higher in EVsLB_9h	2.37491	0.0993136	0.346753	Non-significant	1.36805	0.0318092	0.206571	Non-significant
tr|B7HR14|B7HR14_BACC7	Putative lipoprotein	BCAH187_A0227	0.4388	0.401121	0.541778	Non-significant	-0.217725	0.460063	0.577328	Non-significant	-0.1342	0.810931	0.921329	Non-significant	0.522325	0.0354463	0.214491	Non-significant
tr|B7HRU0|B7HRU0_BACC7	Putative lipoprotein	BCAH187_A0234	-2.74506	0.00627928	0.0323092	Higher in EVsMOD_15h	-1.16922	0.070072	0.136488	Non-significant	2.94371	0.0107588	0.110994	Non-significant	1.36787	0.0124729	0.142261	Non-significant
tr|B7HRU3|B7HRU3_BACC7	Oligopeptide ABC transporter, oligopeptide-binding protein	BCAH187_A0237	0.03535	0.902636	0.937335	Non-significant	-0.91955	0.181696	0.282807	Non-significant	-0.4197	0.6015	0.807655	Non-significant	0.5352	0.00827154	0.120701	Non-significant
tr|B7HRV1|B7HRV1_BACC7	Putative molybdopterin biosynthesis protein	BCAH187_A0246	2.71568	0.0905847	0.197841	Non-significant	4.5187	0.000862444	0.00523845	Higher in EVsLB_9h	0.695792	0.604551	0.809618	Non-significant	-1.10722	0.206893	0.476899	Non-significant
tr|B7HRV5|B7HRV5_BACC7	Putative 1-acyl-sn-glycerol-3-phosphate acyltransferase	BCAH187_A0250	-2.90913	0.0440193	0.121467	Non-significant	-0.00505	0.986429	0.989803	Non-significant	3.93251	0.0144849	0.129293	Non-significant	1.02842	0.0187852	0.157359	Non-significant
tr|B7HV36|B7HV36_BACC7	Phage terminase, large subunit	BCAH187_A0658	-5.28195	0.00711955	0.0347184	Higher in EVsMOD_15h	4.75957	0.000523397	0.00374402	Higher in EVsLB_9h	1.74723	0.182673	0.456238	Non-significant	-8.2943	4.39148e-05	0.0186565	Higher in EVsMOD_15h
tr|B7HRW3|B7HRW3_BACC7	Invasion protein IagB domain protein	BCAH187_A0258	-1.8711	0.270969	0.418839	Non-significant	-2.96132	0.0523823	0.110154	Non-significant	-0.01	0.996219	0.997896	Non-significant	1.08022	0.0788032	0.305251	Non-significant
tr|B7HRW4|B7HRW4_BACC7	Galactose-1-phosphate uridylyltransferase	BCAH187_A0259	-1.55044	0.153323	0.280619	Non-significant	-0.5606	0.570261	0.67207	Non-significant	0.740092	0.599818	0.806963	Non-significant	-0.24975	0.621099	0.81974	Non-significant
tr|B7HRX0|B7HRX0_BACC7	Oligopeptide-binding protein OppA	BCAH187_A0265	0.0557667	0.931157	0.955833	Non-significant	-0.775725	0.482674	0.596227	Non-significant	-0.0697667	0.959424	0.981903	Non-significant	0.761725	0.0779123	0.304572	Non-significant
tr|B7HRX1|B7HRX1_BACC7	Extracellular solute-binding protein family 5	BCAH187_A0266	-0.862317	0.600089	0.70579	Non-significant	2.8652	0.00303884	0.012981	Higher in EVsLB_9h	4.69737	0.00892189	0.100091	Non-significant	0.96985	0.398785	0.660779	Non-significant
tr|B7HRY0|B7HRY0_BACC7	Fumarylacetoacetate hydrolase family protein	BCAH187_A0275	-0.668133	0.463467	0.594388	Non-significant	-0.93155	0.175221	0.276289	Non-significant	0.418083	0.703009	0.857054	Non-significant	0.6815	0.0837928	0.313346	Non-significant
tr|B7HRY1|B7HRY1_BACC7	Putative homogentisate 1,2-dioxygenase	BCAH187_A0276	-3.38985	0.00596191	0.0313039	Higher in EVsMOD_15h	-2.18098	0.00215003	0.0101007	Higher in EVsMOD_9h	1.54818	0.140573	0.402872	Non-significant	0.3393	0.0249529	0.184274	Non-significant
tr|B7HRZ0|B7HRZ0_BACC7	Putative lipoprotein	BCAH187_A0285	2.44142	0.100951	0.213443	Non-significant	0.4968	0.45027	0.567586	Non-significant	-1.57564	0.223553	0.496787	Non-significant	0.368975	0.62574	0.821901	Non-significant
tr|B7HRZ4|B7HRZ4_BACC7	S1 RNA binding domain protein	BCAH187_A0289	1.55332	0.0446452	0.122445	Non-significant	1.5591	0.000795557	0.00491952	Non-significant	0.372158	0.574183	0.790609	Non-significant	0.366375	0.0842725	0.314227	Non-significant
tr|B7HRZ7|B7HRZ7_BACC7	Gcp-like domain-containing protein	BCAH187_A0309	0.526192	0.323624	0.471236	Non-significant	0.100375	0.757343	0.831458	Non-significant	-0.649992	0.200634	0.471822	Non-significant	-0.224175	0.54534	0.765788	Non-significant
tr|B7HS03|B7HS03_BACC7	CAAX amino terminal protease family protein	BCAH187_A0315	6.90194	0.000116133	0.00226337	Higher in EVsLB_15h	0.523	0.260323	0.376634	Non-significant	-6.09959	0.000305957	0.0191655	Higher in EVsLB_15h	0.27935	0.463991	0.712064	Non-significant
tr|B7HS07|B7HS07_BACC7	Xanthine/uracil permease family protein	BCAH187_A0321	-7.69562	4.89671e-06	0.000346653	Higher in EVsMOD_15h	0.077	0.94083	0.962394	Non-significant	1.90447	0.0208355	0.160466	Non-significant	-5.86815	0.000716961	0.0566124	Non-significant
tr|B7HS11|B7HS11_BACC7	Protein disulfide isomerase	BCAH187_A0329	-1.51228	0.0123966	0.0502473	Non-significant	-1.81782	0.00599424	0.021181	Non-significant	-0.0184417	0.976543	0.986635	Non-significant	0.2871	0.243597	0.516298	Non-significant
tr|B7HSW6|B7HSW6_BACC7	Lipoprotein	BCAH187_A0379	-0.285233	0.815933	0.871033	Non-significant	0.551975	0.24464	0.359003	Non-significant	1.25198	0.366744	0.638073	Non-significant	0.414775	0.00716355	0.109752	Non-significant
tr|B7HSX3|B7HSX3_BACC7	Lipoprotein	BCAH187_A0387	-0.201042	0.81284	0.869599	Non-significant	0.0143	0.978546	0.985058	Non-significant	-0.297333	0.719395	0.868775	Non-significant	-0.512675	0.375473	0.643445	Non-significant
tr|B7HSY2|B7HSY2_BACC7	DAGKc domain-containing protein	BCAH187_A0396	1.77057	0.0600927	0.148104	Non-significant	0.5616	0.0126714	0.0381193	Non-significant	0.178658	0.793267	0.914417	Non-significant	1.38762	0.00573062	0.101249	Non-significant
tr|B7HSY3|B7HSY3_BACC7	Cyclopropane fatty acid synthase family protein	BCAH187_A0397	0.497183	0.480826	0.610852	Non-significant	-0.875575	0.430435	0.548531	Non-significant	-0.633083	0.560519	0.77901	Non-significant	0.739675	0.391076	0.65382	Non-significant
tr|B7HSZ0|B7HSZ0_BACC7	Polysaccharide deacetylase-like protein	BCAH187_A0404	-2.13072	0.121483	0.238894	Non-significant	-2.2926	0.0515573	0.108784	Non-significant	-0.344483	0.837272	0.93276	Non-significant	-0.1826	0.215653	0.487057	Non-significant
tr|B7HSZ1|B7HSZ1_BACC7	Nucleoside transporter, NupC family	BCAH187_A0405	-0.812967	0.415735	0.556574	Non-significant	0.342775	0.554522	0.658921	Non-significant	1.96867	0.0932795	0.340147	Non-significant	0.812925	0.157816	0.424379	Non-significant
tr|B7HSZ3|B7HSZ3_BACC7	tRNA-dihydrouridine synthase	BCAH187_A0408	-1.99171	0.00065762	0.0069054	Non-significant	-0.897575	0.0372146	0.0847024	Non-significant	1.62673	0.00855725	0.0985086	Non-significant	0.5326	0.0651108	0.281015	Non-significant
tr|B7HSZ5|B7HSZ5_BACC7	Acetolactate synthase large subunit	BCAH187_A0410	3.17012	0.0119001	0.0487641	Higher in EVsLB_15h	0.573925	0.456788	0.574582	Non-significant	-1.92507	0.152982	0.421009	Non-significant	0.671125	0.0440226	0.242759	Non-significant
tr|B7HSZ7|B7HSZ7_BACC7	Cytoplasmic protein	BCAH187_A0412 BCAH187_A0430	-3.19337	0.00116138	0.0103217	Higher in EVsMOD_15h	-3.51855	0.000794219	0.00491952	Higher in EVsMOD_9h	0.460492	0.540246	0.769779	Non-significant	0.785675	0.0749156	0.302759	Non-significant
tr|B7HSZ9|B7HSZ9_BACC7	Radical SAM domain protein	BCAH187_A0414	1.02536	0.566506	0.678156	Non-significant	3.94773	0.0178626	0.0480736	Higher in EVsLB_9h	3.11174	0.207639	0.480049	Non-significant	0.189375	0.673945	0.843664	Non-significant
tr|B7HT02|B7HT02_BACC7	Oxidoreductase family, NAD-binding Rossmann fold protein	BCAH187_A0417	1.45357	0.236205	0.383951	Non-significant	-0.139575	0.896708	0.93354	Non-significant	0.27795	0.845583	0.935067	Non-significant	1.8711	0.0498785	0.255322	Non-significant
tr|B7HT05|B7HT05_BACC7	Acetylornithine deacetylase	BCAH187_A0420	3.53463	0.000212603	0.00336597	Higher in EVsLB_15h	2.11242	0.00706993	0.0243125	Higher in EVsLB_9h	-1.6653	0.0327514	0.205623	Non-significant	-0.2431	0.546211	0.765964	Non-significant
tr|B7HT08|B7HT08_BACC7	Transcriptional regulator/TPR domain protein	BCAH187_A0423	0.17205	0.816411	0.871033	Non-significant	-2.33025	0.0333017	0.0775152	Non-significant	-0.842025	0.375912	0.645365	Non-significant	1.66027	0.0636181	0.279981	Non-significant
tr|B7HT11|B7HT11_BACC7	Non-ribosomal peptide synthetase	BCAH187_A0426	-0.533908	0.831825	0.88438	Non-significant	-3.24407	0.180444	0.281421	Non-significant	-1.56399	0.283149	0.557339	Non-significant	1.14617	0.688994	0.853159	Non-significant
tr|B7HT25|B7HT25_BACC7	S-methyl-5-thioribose kinase	BCAH187_A0440	-2.93709	0.0346565	0.102241	Non-significant	-1.15745	0.263674	0.379876	Non-significant	1.48324	0.235422	0.511993	Non-significant	-0.2964	0.745522	0.886766	Non-significant
tr|B7HT33|B7HT33_BACC7	Ferredoxin--NADP reductase	BCAH187_A0448	3.03222	0.00623862	0.0321806	Higher in EVsLB_15h	4.5566	0.000294779	0.00252159	Higher in EVsLB_9h	1.46903	0.143869	0.409776	Non-significant	-0.05535	0.899744	0.96207	Non-significant
tr|B7HT34|B7HT34_BACC7	Group-specific protein	BCAH187_A0449	1.41042	0.249483	0.396739	Non-significant	1.6565	0.0276266	0.0669626	Non-significant	-1.39699	0.245877	0.522068	Non-significant	-1.64307	0.0335132	0.212354	Non-significant
tr|B7HT43|B7HT43_BACC7	Nucleotidyltransferase domain-containing protein	BCAH187_A0459	1.88258	0.185314	0.321869	Non-significant	1.85735	0.0927337	0.168182	Non-significant	0.385192	0.811447	0.921405	Non-significant	0.410425	0.453921	0.70702	Non-significant
tr|B7HT46|B7HT46_BACC7	Fatty acid desaturase	BCAH187_A0462	0.870683	0.0261394	0.0842453	Non-significant	0.7918	0.37814	0.499027	Non-significant	0.197692	0.842376	0.93392	Non-significant	0.276575	0.43959	0.693305	Non-significant
tr|B7HT57|B7HT57_BACC7	Phage infection protein	BCAH187_A0473	-2.04213	0.0154558	0.0581151	Non-significant	-0.615475	0.103757	0.183316	Non-significant	2.36603	0.0116353	0.117095	Non-significant	0.939375	0.0108884	0.135492	Non-significant
tr|B7HT60|B7HT60_BACC7	ABC transporter, permease protein	BCAH187_A0476	0.50045	0.50532	0.6329	Non-significant	-0.3817	0.507413	0.619702	Non-significant	0.0781	0.934748	0.973128	Non-significant	0.96025	0.00588323	0.101249	Non-significant
tr|B7HT62|B7HT62_BACC7	Efflux transporter, RND family, MFP subunit	BCAH187_A0478	3.12194	0.0643876	0.154787	Non-significant	4.56127	1.00439e-05	0.00039159	Higher in EVsLB_9h	2.54471	0.101743	0.351647	Non-significant	1.10537	0.0499589	0.255322	Non-significant
tr|B7HT65|B7HT65_BACC7	Sugar transporter	BCAH187_A0481	-0.908058	0.538141	0.65567	Non-significant	2.68575	0.00125919	0.00687529	Higher in EVsLB_9h	2.27093	0.154292	0.423	Non-significant	-1.32287	0.0417711	0.2371	Non-significant
tr|B7HT66|B7HT66_BACC7	ABC transporter, ATP binding protein	BCAH187_A0482	3.64091	0.0419951	0.117621	Non-significant	5.15875	0.000237883	0.00217247	Higher in EVsLB_9h	2.63804	0.106089	0.355304	Non-significant	1.1202	0.142799	0.414076	Non-significant
tr|B7HT72|B7HT72_BACC7	Anaerobic C4-dicarboxylate membrane transporter	BCAH187_A0489	-0.103192	0.962334	0.9791	Non-significant	4.97668	2.58448e-05	0.000614138	Higher in EVsLB_9h	4.80494	0.0683246	0.295929	Non-significant	-0.274925	0.562943	0.777944	Non-significant
tr|B7HT74|B7HT74_BACC7	Thiamine-binding protein domain-containing protein	BCAH187_A0492	3.23388	0.0196296	0.0681855	Non-significant	3.81873	0.00132123	0.00715693	Higher in EVsLB_9h	1.29697	0.276383	0.549746	Non-significant	0.712125	0.244543	0.516298	Non-significant
tr|B7HT82|B7HT82_BACC7	Thioredoxin domain-containing protein	BCAH187_A0500	-1.81395	0.328542	0.473997	Non-significant	2.03707	8.73627e-05	0.00126117	Higher in EVsLB_9h	4.1574	0.0563828	0.271504	Non-significant	0.306375	0.14967	0.420876	Non-significant
tr|B7HT89|B7HT89_BACC7	Putative membrane protein	BCAH187_A0507	4.02846	7.09498e-05	0.00158326	Higher in EVsLB_15h	1.95145	0.100148	0.178051	Non-significant	-1.66108	0.168101	0.436789	Non-significant	0.415925	0.496766	0.73477	Non-significant
tr|B7HT90|B7HT90_BACC7	Type I phosphodiesterase/nucleotide pyrophosphatase family protein	BCAH187_A0508	0.012625	0.989277	0.994119	Non-significant	-1.62272	0.0304976	0.0722998	Non-significant	-1.107	0.363335	0.635278	Non-significant	0.52835	0.0180758	0.156294	Non-significant
tr|B7HT94|B7HT94_BACC7	ROK family protein	BCAH187_A0512	0.543267	0.153064	0.280619	Non-significant	-0.0064	0.991825	0.992308	Non-significant	-0.561992	0.362401	0.635278	Non-significant	-0.012325	0.979352	0.991179	Non-significant
tr|B7HT95|B7HT95_BACC7	Putative tellurium resistance protein	BCAH187_A0513	0.705583	0.446973	0.581245	Non-significant	0.971325	0.199821	0.305687	Non-significant	0.521092	0.625738	0.8226	Non-significant	0.25535	0.633054	0.827617	Non-significant
tr|B7HT96|B7HT96_BACC7	Tellurium resistance protein	BCAH187_A0514	-1.8318	0.0490628	0.130688	Non-significant	-2.40877	0.0495322	0.105378	Non-significant	-0.0599	0.965182	0.983365	Non-significant	0.517075	0.160672	0.427288	Non-significant
tr|B7HTZ6|B7HTZ6_BACC7	Putative component of 'biosynthetic module' domain-containing protein	BCAH187_A0517	0.80375	0.291334	0.439785	Non-significant	0.5577	0.384798	0.504464	Non-significant	0.619125	0.512374	0.749754	Non-significant	0.865175	0.0565186	0.269217	Non-significant
tr|B7HTZ7|B7HTZ7_BACC7	Tellurite resistance protein	BCAH187_A0518	-1.84115	0.0349061	0.102668	Non-significant	-1.72485	0.00736084	0.0251259	Non-significant	-0.8076	0.116322	0.368395	Non-significant	-0.9239	0.170806	0.440047	Non-significant
tr|B7HTZ8|B7HTZ8_BACC7	Cation-transporting ATPase, E1-E2 family	BCAH187_A0519	0.1708	0.731817	0.807319	Non-significant	-1.99847	0.0138682	0.0403277	Non-significant	-1.8654	0.00623333	0.0794518	Non-significant	0.303875	0.63769	0.8284	Non-significant
tr|B7HU01|B7HU01_BACC7	DUF4075 domain-containing protein	BCAH187_A0522	-4.41154	0.000406158	0.00517915	Higher in EVsMOD_15h	-3.93173	0.00765399	0.0257601	Higher in EVsMOD_9h	0.442117	0.721059	0.869715	Non-significant	-0.0377	0.938487	0.977809	Non-significant
tr|B7HU04|B7HU04_BACC7	Heavy metal-transporting ATPase	BCAH187_A0525	-2.35632	0.186738	0.324068	Non-significant	1.5635	0.000104761	0.00137869	Non-significant	4.63164	0.0294145	0.193699	Non-significant	0.711825	0.0159035	0.148889	Non-significant
tr|B7HU09|B7HU09_BACC7	GTP-binding protein	BCAH187_A0530	4.06492	0.0490797	0.130688	Non-significant	5.02652	5.66138e-06	0.000292758	Higher in EVsLB_9h	0.90755	0.565916	0.782901	Non-significant	-0.05405	0.926876	0.973315	Non-significant
tr|B7HU15|B7HU15_BACC7	YfkD-like protein	BCAH187_A0536	-3.43233	0.0129111	0.0513691	Non-significant	-4.18248	0.00281295	0.0123509	Higher in EVsMOD_9h	-1.95474	0.113575	0.363759	Non-significant	-1.2046	0.166394	0.434061	Non-significant
tr|B7HU16|B7HU16_BACC7	Radical SAM core domain-containing protein	BCAH187_A0537	3.78562	0.0111641	0.0472576	Higher in EVsLB_15h	3.95207	0.00150549	0.00778533	Higher in EVsLB_9h	0.563575	0.64823	0.833323	Non-significant	0.397125	0.425537	0.682763	Non-significant
tr|B7HU27|B7HU27_BACC7	Putative acetylornitine deacetylase	BCAH187_A0548	1.19951	0.432905	0.571321	Non-significant	3.98752	0.00195674	0.0093641	Higher in EVsLB_9h	2.27359	0.131549	0.390275	Non-significant	-0.514425	0.598644	0.806441	Non-significant
tr|B7HRW2|B7HRW2_BACC7	DUF2334 domain-containing protein	BCAH187_A0257	-4.86397	0.00321992	0.0195293	Higher in EVsMOD_15h	1.18945	0.25364	0.369307	Non-significant	-0.42015	0.752265	0.887077	Non-significant	-6.47358	3.69813e-05	0.0186565	Higher in EVsMOD_15h
tr|B7HU37|B7HU37_BACC7	Putative penicillin-binding protein	BCAH187_A0558	1.29672	0.0521026	0.135917	Non-significant	-0.5598	0.138052	0.231743	Non-significant	0.087125	0.858533	0.945077	Non-significant	1.94365	0.00201761	0.0817991	Non-significant
tr|B7HU39|B7HU39_BACC7	Group-specific protein	BCAH187_A0560	0.551342	0.3171	0.464673	Non-significant	-1.15467	0.0136831	0.0400113	Non-significant	-1.57092	0.0240287	0.176813	Non-significant	0.1351	0.705136	0.864782	Non-significant
tr|B7HU40|B7HU40_BACC7	Glycosyl transferase, group 2 family protein	BCAH187_A0561	0.857058	0.141296	0.26593	Non-significant	2.58107	0.0796409	0.150254	Non-significant	1.71829	0.267283	0.541691	Non-significant	-0.005725	0.992229	0.997085	Non-significant
sp|B7HU62|Y583_BACC7	Nucleoside triphosphate/diphosphate phosphatase	BCAH187_A0583	-1.30826	0.272448	0.419922	Non-significant	-2.92365	0.049971	0.106201	Non-significant	-1.36057	0.462228	0.718904	Non-significant	0.254825	0.52657	0.752819	Non-significant
tr|B7HU65|B7HU65_BACC7	Glutamate synthase, large subunit	BCAH187_A0586	6.86434	4.52032e-06	0.000331436	Higher in EVsLB_15h	6.58413	3.45318e-05	0.000701918	Higher in EVsLB_9h	0.185683	0.772134	0.903089	Non-significant	0.4659	0.307499	0.582769	Non-significant
tr|B7HU72|B7HU72_BACC7	Transcriptional regulator, Fur family	BCAH187_A0593	0.815517	0.130995	0.252941	Non-significant	2.76232	0.00145437	0.00757822	Higher in EVsLB_9h	2.21048	0.011976	0.118506	Non-significant	0.263675	0.532938	0.757246	Non-significant
sp|B7HU74|Y615_BACC7	Probable transcriptional regulatory protein BCAH187_A0615	BCAH187_A0615	-1.77407	0.00322477	0.0195293	Non-significant	2.17373	0.00101356	0.00578012	Higher in EVsLB_9h	4.37432	0.000320858	0.0191655	Higher in EVsLB_9h	0.426525	0.0661132	0.281015	Non-significant
tr|B7HU77|B7HU77_BACC7	Thioredoxin-like fold domain-containing protein	BCAH187_A0618	-2.59273	0.11974	0.236826	Non-significant	-1.17803	0.0867448	0.160736	Non-significant	0.0737083	0.954957	0.981245	Non-significant	-1.341	0.133413	0.40102	Non-significant
tr|B7HU81|B7HU81_BACC7	Putative tRNA (cytidine(34)-2'-O)-methyltransferase	BCAH187_A0623	-1.56922	0.0117218	0.0486408	Non-significant	-2.8392	9.6234e-05	0.00131712	Higher in EVsMOD_9h	-1.33018	0.0443851	0.244752	Non-significant	-0.0602	0.762635	0.894616	Non-significant
tr|B7HU83|B7HU83_BACC7	PrkA AAA domain-containing protein	BCAH187_A0625	-0.341708	0.681707	0.768137	Non-significant	0.2348	0.789678	0.855971	Non-significant	0.964883	0.396772	0.668053	Non-significant	0.388375	0.54912	0.768469	Non-significant
tr|B7HP51|B7HP51_BACC7	YopX protein	BCAH187_A0645 BCAH187_A2223	0.856533	0.368492	0.511045	Non-significant	2.2744	0.00011184	0.00140621	Higher in EVsLB_9h	2.07387	0.0505482	0.25687	Non-significant	0.656	0.123122	0.382421	Non-significant
tr|B7HUB0|B7HUB0_BACC7	DNA integration/recombination/invertion protein	BCAH187_A0652	-2.99892	0.0126225	0.0507122	Non-significant	-3.65992	0.00264313	0.0116947	Higher in EVsMOD_9h	0.031125	0.979653	0.988804	Non-significant	0.692125	0.00937228	0.128275	Non-significant
tr|B7HQP5|B7HQP5_BACC7	Germination protein gerM	gerM BCAH187_A4622	-5.12102	7.2919e-05	0.00160971	Higher in EVsMOD_15h	-0.7158	0.208816	0.314758	Non-significant	0.0832417	0.880654	0.954584	Non-significant	-4.32198	6.24475e-05	0.0186565	Higher in EVsMOD_15h
tr|B7HV37|B7HV37_BACC7	Phage portal protein, HK97 family	BCAH187_A0659	2.04151	0.0638645	0.154433	Non-significant	2.93208	0.0672152	0.131673	Non-significant	1.46142	0.427564	0.691308	Non-significant	0.57085	0.258603	0.53358	Non-significant
tr|B7HV38|B7HV38_BACC7	ATP-dependent Clp protease proteolytic subunit clp1	BCAH187_A0660	1.85361	0.238663	0.386484	Non-significant	3.83458	0.0356605	0.0817086	Non-significant	1.44782	0.521147	0.755523	Non-significant	-0.53315	0.320847	0.596208	Non-significant
tr|B7HV39|B7HV39_BACC7	Cps	BCAH187_A0661	8.7372	8.59276e-08	4.41024e-05	Higher in EVsLB_15h	4.87957	0.133275	0.225197	Non-significant	-2.48485	0.484697	0.736009	Non-significant	1.37277	0.0166539	0.151285	Non-significant
tr|B7HV40|B7HV40_BACC7	Gp7	BCAH187_A0662	8.36389	2.76363e-07	9.45623e-05	Higher in EVsLB_15h	6.50085	0.0161671	0.0445517	Higher in EVsLB_9h	-1.35067	0.574966	0.791156	Non-significant	0.512375	0.35723	0.627368	Non-significant
tr|B7HV41|B7HV41_BACC7	Phage head-tail adaptor	BCAH187_A0663	6.1742	2.8468e-08	1.94816e-05	Higher in EVsLB_15h	2.4919	0.3244	0.443995	Non-significant	-2.53422	0.391774	0.663076	Non-significant	1.14807	0.0330552	0.2101	Non-significant
tr|B7HV42|B7HV42_BACC7	Prophage pi2 protein 37	BCAH187_A0664	8.21041	1.55238e-06	0.000265586	Higher in EVsLB_15h	6.11502	0.0502853	0.106759	Non-significant	-1.17273	0.706726	0.860563	Non-significant	0.92265	0.0551188	0.26823	Non-significant
tr|B7HV43|B7HV43_BACC7	Prophage pi2 protein 38	BCAH187_A0665	8.46883	2.29247e-06	0.00029111	Higher in EVsLB_15h	6.40462	0.016403	0.0449604	Higher in EVsLB_9h	-1.05796	0.655402	0.836613	Non-significant	1.00625	0.114666	0.363847	Non-significant
tr|B7HV44|B7HV44_BACC7	Putative prophage LambdaBa01, major tail protein	BCAH187_A0666	7.26238	2.52895e-05	0.000851136	Higher in EVsLB_15h	4.03977	0.0113393	0.034945	Higher in EVsLB_9h	-2.79333	0.0887071	0.331914	Non-significant	0.429275	0.346419	0.622096	Non-significant
tr|B7HV47|B7HV47_BACC7	TMP repeat protein	BCAH187_A0669	9.22381	2.42773e-05	0.000843063	Higher in EVsLB_15h	6.04028	0.0407552	0.0908206	Non-significant	-2.15953	0.45456	0.711128	Non-significant	1.024	0.235584	0.507309	Non-significant
tr|B7HV49|B7HV49_BACC7	Phage tail fiber protein	BCAH187_A0672	6.37051	3.39117e-07	9.78921e-05	Higher in EVsLB_15h	3.2656	0.179455	0.280909	Non-significant	-2.25286	0.408169	0.677461	Non-significant	0.85205	0.0992294	0.338598	Non-significant
tr|B7HV50|B7HV50_BACC7	Phage minor structural protein	BCAH187_A0673	11.2835	1.02668e-05	0.000569671	Higher in EVsLB_15h	5.06867	0.0917772	0.166742	Non-significant	-4.27201	0.206514	0.480049	Non-significant	1.94285	0.0315568	0.206325	Non-significant
tr|B7HP81|B7HP81_BACC7	Uncharacterized protein	BCAH187_A0676 BCAH187_A2253	11.1025	3.33256e-06	0.000305044	Higher in EVsLB_15h	6.95892	0.0410671	0.0912455	Non-significant	-2.82955	0.410976	0.679778	Non-significant	1.31405	0.0442656	0.242759	Non-significant
tr|B7HP83|B7HP83_BACC7	Endolysin	BCAH187_A0678 BCAH187_A2255	12.3436	1.28207e-06	0.00023928	Higher in EVsLB_15h	9.64497	0.00969183	0.0311008	Higher in EVsLB_9h	-2.92355	0.377717	0.646211	Non-significant	-0.224925	0.695012	0.858003	Non-significant
tr|B7HV56|B7HV56_BACC7	Uncharacterized protein	BCAH187_A0679	-2.96589	0.0692121	0.16389	Non-significant	-1.12567	0.651095	0.74579	Non-significant	2.28174	0.488795	0.739497	Non-significant	0.441525	0.235134	0.507309	Non-significant
tr|B7HV70|B7HV70_BACC7	Putative lipoprotein	BCAH187_A0693	-0.762567	0.118522	0.234871	Non-significant	2.91015	2.32013e-05	0.000614138	Higher in EVsLB_9h	4.57417	0.000126165	0.0140104	Higher in EVsLB_9h	0.90145	0.00598837	0.101249	Non-significant
tr|B7HV71|B7HV71_BACC7	Ankyrin repeat domain protein	BCAH187_A0694	-3.2281	0.0360743	0.105349	Non-significant	-3.2804	0.00832583	0.0274365	Higher in EVsMOD_9h	-0.472425	0.741531	0.883041	Non-significant	-0.420125	0.49201	0.730134	Non-significant
tr|B7HV77|B7HV77_BACC7	Glycerol-3-phosphate ABC transporter, glycerol-3-phosphate-binding protein	BCAH187_A0700	1.58775	0.1535	0.280619	Non-significant	-0.272825	0.773216	0.843651	Non-significant	-2.27522	0.138434	0.401988	Non-significant	-0.41465	0.45066	0.705364	Non-significant
tr|B7HV83|B7HV83_BACC7	Group-specific protein	BCAH187_A0706	0.0651417	0.85378	0.901876	Non-significant	1.0544	0.424541	0.54372	Non-significant	-1.78197	0.223575	0.496787	Non-significant	-2.77122	0.00521752	0.0980011	Non-significant
tr|B7HV93|B7HV93_BACC7	Molybdopterin oxidoreductase family protein	BCAH187_A0716	3.77787	0.0142946	0.0553496	Non-significant	4.3742	0.00041795	0.00322576	Higher in EVsLB_9h	0.812875	0.52253	0.755993	Non-significant	0.21655	0.586346	0.79667	Non-significant
tr|B7HV98|B7HV98_BACC7	Amino acid permease family protein	BCAH187_A0721	2.63222	0.0267577	0.0854333	Non-significant	4.79927	4.29125e-05	0.000800902	Higher in EVsLB_9h	2.08216	0.0485995	0.254084	Non-significant	-0.0849	0.873501	0.951787	Non-significant
tr|B7HVA0|B7HVA0_BACC7	Cd(2+)-exporting ATPase	BCAH187_A0723	2.28656	0.106817	0.219956	Non-significant	2.74085	0.00550569	0.0197954	Higher in EVsLB_9h	0.926092	0.506388	0.746249	Non-significant	0.4718	0.322606	0.597863	Non-significant
tr|B7HVA1|B7HVA1_BACC7	Nicotinate phosphoribosyltransferase	BCAH187_A0724	-3.61738	0.0201294	0.0693385	Non-significant	-0.839975	0.346813	0.46781	Non-significant	1.95236	0.103076	0.353088	Non-significant	-0.82505	0.397126	0.660779	Non-significant
tr|B7HVA2|B7HVA2_BACC7	Transcriptional activator	BCAH187_A0725	-2.57224	0.096098	0.206802	Non-significant	3.3852	0.000691788	0.00453751	Higher in EVsLB_9h	4.54584	0.0131845	0.124164	Non-significant	-1.4116	0.0579237	0.27019	Non-significant
tr|B7HVA4|B7HVA4_BACC7	Neutral metalloproteinase	BCAH187_A0727	0.108483	0.912639	0.943903	Non-significant	-6.07617	0.00158175	0.00797872	Higher in EVsMOD_9h	-6.98593	0.00473176	0.0700459	Non-significant	-0.801275	0.242552	0.515486	Non-significant
tr|B7HVA6|B7HVA6_BACC7	Putative lipoprotein	BCAH187_A0729	-1.98116	0.132316	0.2542	Non-significant	0.122575	0.709594	0.791737	Non-significant	2.79051	0.0497269	0.255223	Non-significant	0.686775	0.103498	0.347193	Non-significant
tr|B7HVA7|B7HVA7_BACC7	Group-specific protein	BCAH187_A0730	2.76543	0.0687251	0.162925	Non-significant	-0.034575	0.95026	0.968661	Non-significant	-1.69953	0.259972	0.537485	Non-significant	1.10048	0.000453521	0.0465539	Non-significant
tr|B7HVB9|B7HVB9_BACC7	Proton/peptide symporter family protein	BCAH187_A0742	2.09269	0.0618872	0.151616	Non-significant	3.77895	0.0493275	0.105051	Non-significant	2.63003	0.245639	0.522068	Non-significant	0.943775	0.006224	0.102967	Non-significant
tr|B7HVC4|B7HVC4_BACC7	Uncharacterized protein	BCAH187_A0747	-2.04719	0.139319	0.263514	Non-significant	-3.49363	0.0014347	0.007548	Higher in EVsMOD_9h	-1.02358	0.481158	0.732577	Non-significant	0.42285	0.165578	0.432484	Non-significant
tr|B7HVC5|B7HVC5_BACC7	8-amino-7-oxononanoate synthase	BCAH187_A0748	-1.43969	0.171858	0.305161	Non-significant	-4.58117	0.00535657	0.0194638	Higher in EVsMOD_9h	-2.73266	0.0757512	0.303915	Non-significant	0.408825	0.636257	0.8284	Non-significant
tr|B7HVC6|B7HVC6_BACC7	NAD-dependent epimerase/dehydratase domain-containing protein	BCAH187_A0749	-2.27402	0.0765276	0.176927	Non-significant	-2.62562	0.0260512	0.0640517	Non-significant	0.176742	0.908713	0.965126	Non-significant	0.52835	0.00191949	0.0817991	Non-significant
tr|B7HVD0|B7HVD0_BACC7	Putative norQ protein	BCAH187_A0753	1.95275	0.00124704	0.0106992	Non-significant	3.01225	0.0341107	0.0791247	Non-significant	0.841975	0.540307	0.769779	Non-significant	-0.217525	0.528703	0.754823	Non-significant
tr|B7HVE3|B7HVE3_BACC7	Aminoglycoside phosphotransferase domain-containing protein	BCAH187_A0766	1.18905	0.365716	0.507994	Non-significant	1.14748	0.349366	0.470366	Non-significant	0.065575	0.968624	0.983475	Non-significant	0.10715	0.884846	0.956031	Non-significant
tr|B7HVF0|B7HVF0_BACC7	Osmotically inducible protein C	BCAH187_A0773	-1.45972	0.011951	0.0488709	Non-significant	-1.52055	0.0795907	0.150254	Non-significant	0.3026	0.746109	0.886514	Non-significant	0.363425	0.20165	0.472892	Non-significant
tr|B7HVF3|B7HVF3_BACC7	Group-specific protein	BCAH187_A0776	-0.872825	0.0045189	0.0252915	Non-significant	1.7686	0.153978	0.251939	Non-significant	0.85125	0.320943	0.600088	Non-significant	-1.79017	0.0876934	0.320458	Non-significant
tr|B7HVG5|B7HVG5_BACC7	Nickel import system ATP-binding protein NikE	BCAH187_A0788	1.2315	0.557111	0.670821	Non-significant	3.65437	0.000166765	0.00172044	Higher in EVsLB_9h	2.67008	0.228821	0.504046	Non-significant	0.2472	0.619954	0.81974	Non-significant
tr|B7HW86|B7HW86_BACC7	Multidrug resistance protein	BCAH187_A0792	1.16695	0.438669	0.576832	Non-significant	4.12402	0.000643574	0.0042898	Higher in EVsLB_9h	3.20695	0.0742794	0.303695	Non-significant	0.249875	0.678512	0.846285	Non-significant
tr|B7HW96|B7HW96_BACC7	Oxidoreductase, zinc-binding dehydrogenase family	BCAH187_A0802	5.35402	5.27216e-06	0.000360791	Higher in EVsLB_15h	-0.020175	0.98734	0.990008	Non-significant	-4.59479	0.00124922	0.0387878	Higher in EVsLB_15h	0.7794	0.500905	0.737174	Non-significant
tr|B7HWA5|B7HWA5_BACC7	Methyl-accepting chemotaxis protein	BCAH187_A0811	-2.93206	0.00482784	0.0265725	Higher in EVsMOD_15h	-1.12407	0.0562812	0.11543	Non-significant	2.46446	0.0212983	0.162548	Non-significant	0.656475	0.0776728	0.304572	Non-significant
tr|B7HWA6|B7HWA6_BACC7	3D domain-containing protein	BCAH187_A0812	-3.17017	0.0104366	0.0450135	Higher in EVsMOD_15h	-2.24708	0.00777274	0.0260317	Higher in EVsMOD_9h	1.07712	0.261025	0.538577	Non-significant	0.154025	0.773968	0.900769	Non-significant
tr|B7HWA9|B7HWA9_BACC7	LPXTG-site transpeptidase family protein	BCAH187_A0815	-1.76924	0.165297	0.29509	Non-significant	-2.72645	0.0875912	0.161713	Non-significant	-0.777358	0.697626	0.853024	Non-significant	0.17985	0.569269	0.782792	Non-significant
tr|B7HWB0|B7HWB0_BACC7	YHYH domain-containing protein	BCAH187_A0816	1.23382	0.321362	0.469911	Non-significant	-1.20795	0.0917004	0.166742	Non-significant	-0.674117	0.624801	0.8226	Non-significant	1.76765	0.000424311	0.0465539	Non-significant
tr|B7HWB4|B7HWB4_BACC7	DNA-binding protein	BCAH187_A0820	7.99516	3.79194e-05	0.00109646	Higher in EVsLB_15h	2.56827	0.135674	0.228677	Non-significant	-5.36021	0.0323206	0.205431	Non-significant	0.066675	0.831659	0.933003	Non-significant
tr|B7HWC0|B7HWC0_BACC7	Sodium/hydrogen exchanger family protein/TrkA domain protein	BCAH187_A0826	2.36212	0.00143409	0.0118241	Higher in EVsLB_15h	1.507	0.0416786	0.0923044	Non-significant	0.013075	0.981031	0.989708	Non-significant	0.8682	0.129417	0.394204	Non-significant
tr|B7HWC7|B7HWC7_BACC7	Peptidase C39-like domain-containing protein	BCAH187_A0833	-0.609292	0.512073	0.637142	Non-significant	-2.23555	0.0143303	0.0413203	Higher in EVsMOD_9h	-1.04511	0.376109	0.645365	Non-significant	0.58115	0.165546	0.432484	Non-significant
tr|B7HWD6|B7HWD6_BACC7	Ferrous iron transport protein B, N-region	BCAH187_A0842	-6.49138	0.00168342	0.0131409	Higher in EVsMOD_15h	-5.263	0.00173503	0.00850124	Higher in EVsMOD_9h	0.750633	0.64872	0.833431	Non-significant	-0.47775	0.079323	0.306686	Non-significant
tr|B7HWD7|B7HWD7_BACC7	Putative ferrous iron transport protein A	BCAH187_A0843	-3.10608	3.10722e-06	0.000305044	Higher in EVsMOD_15h	-2.70012	0.000347568	0.00284285	Higher in EVsMOD_9h	0.080025	0.859054	0.945144	Non-significant	-0.325925	0.0650233	0.281015	Non-significant
tr|B7HWD8|B7HWD8_BACC7	Phosphate-binding protein	BCAH187_A0844	1.33977	0.0934056	0.202652	Non-significant	1.21017	0.307649	0.426759	Non-significant	-0.793742	0.582619	0.797943	Non-significant	-0.66415	0.161407	0.428125	Non-significant
tr|B7HWE7|B7HWE7_BACC7	Aminopyrimidine aminohydrolase	BCAH187_A0879	-3.15081	0.0530089	0.13689	Non-significant	-6.00772	2.70649e-05	0.000615604	Higher in EVsMOD_9h	-2.42279	0.131271	0.39005	Non-significant	0.434125	0.221458	0.494189	Non-significant
tr|B7HWF0|B7HWF0_BACC7	Putative ABC transporter, substrate-binding protein	BCAH187_A0882	-6.9087	3.73981e-05	0.00109646	Higher in EVsMOD_15h	-5.92042	1.24825e-05	0.000428274	Higher in EVsMOD_9h	1.60902	0.0594096	0.278465	Non-significant	0.62075	0.0635132	0.279981	Non-significant
tr|B7HWI8|B7HWI8_BACC7	Putative lipoprotein	BCAH187_A0923	0.799625	0.35257	0.496793	Non-significant	-1.90175	0.0393037	0.0883795	Non-significant	-1.1016	0.341907	0.618445	Non-significant	1.59977	0.00852067	0.122328	Non-significant
tr|B7HWJ2|B7HWJ2_BACC7	Group-specific protein	BCAH187_A0927	1.9412	0.203842	0.345857	Non-significant	1.85377	0.109299	0.191623	Non-significant	-0.804975	0.654243	0.835943	Non-significant	-0.71755	0.150964	0.421672	Non-significant
tr|B7HWJ3|B7HWJ3_BACC7	Putative NAD(P)H nitroreductase	BCAH187_A0928	0.680483	0.0115822	0.0484284	Non-significant	0.30265	0.68128	0.768921	Non-significant	-1.41421	0.0784784	0.309839	Non-significant	-1.03637	0.06952	0.290817	Non-significant
tr|B7HXC0|B7HXC0_BACC7	Cytoplasmic protein	BCAH187_A0936	0.865525	0.307324	0.455879	Non-significant	-0.42825	0.490017	0.604207	Non-significant	-0.452975	0.634338	0.827167	Non-significant	0.8408	0.0958681	0.331901	Non-significant
tr|B7HXC9|B7HXC9_BACC7	Group-specific protein	BCAH187_A0945	-1.34113	0.210819	0.355055	Non-significant	-2.82698	0.00429551	0.0166077	Higher in EVsMOD_9h	-1.23612	0.33139	0.610776	Non-significant	0.249725	0.417608	0.676143	Non-significant
tr|B7HXE6|B7HXE6_BACC7	Efflux RND transporter periplasmic adaptor subunit	BCAH187_A0962	0.782817	0.394183	0.534164	Non-significant	-0.655825	0.318314	0.439474	Non-significant	-0.753217	0.521469	0.755523	Non-significant	0.685425	0.00111076	0.0735611	Non-significant
tr|B7HXG3|B7HXG3_BACC7	Purple acid phosphatase/fibronectin domain protein	BCAH187_A0980	2.40675	0.142716	0.267332	Non-significant	5.67465	0.00155293	0.00789151	Higher in EVsLB_9h	3.59682	0.0770697	0.307025	Non-significant	0.328925	0.67848	0.846285	Non-significant
tr|B7HXK4|B7HXK4_BACC7	Putative lipoprotein	BCAH187_A1022	-1.4633	0.075525	0.175681	Non-significant	2.06383	0.0154237	0.043317	Higher in EVsLB_9h	1.62632	0.154912	0.423	Non-significant	-1.9008	2.03036e-06	0.00416833	Non-significant
tr|B7HXK5|B7HXK5_BACC7	NAD(P)H dehydrogenase, quinone family	BCAH187_A1023	-2.64746	0.00105513	0.00950082	Higher in EVsMOD_15h	-2.62687	0.0192401	0.0509677	Non-significant	-0.0883417	0.932669	0.973128	Non-significant	-0.108925	0.725192	0.875439	Non-significant
tr|B7HXL7|B7HXL7_BACC7	Amino acid ABC transporter, permease protein	BCAH187_A1036	1.63974	0.213208	0.357885	Non-significant	2.55575	0.00136835	0.00733479	Higher in EVsLB_9h	1.22686	0.296382	0.572949	Non-significant	0.31085	0.623226	0.820182	Non-significant
tr|B7HXL8|B7HXL8_BACC7	Amino acid ABC transporter, ATP-binding protein	BCAH187_A1037	0.952133	0.330517	0.475269	Non-significant	2.2047	0.000491948	0.00356879	Higher in EVsLB_9h	1.13437	0.246134	0.522068	Non-significant	-0.1182	0.753951	0.891112	Non-significant
sp|B7HXM4|Y1043_BACC7	UPF0342 protein BCAH187_A1043	BCAH187_A1043	0.435483	0.464128	0.594456	Non-significant	-0.4661	0.593027	0.692146	Non-significant	-0.892883	0.44047	0.701833	Non-significant	0.0087	0.977344	0.990369	Non-significant
tr|B7HXM5|B7HXM5_BACC7	Lipoprotein	BCAH187_A1044	-1.16794	0.356358	0.501603	Non-significant	-2.9436	0.0101515	0.0319987	Higher in EVsMOD_9h	-0.890933	0.557283	0.777244	Non-significant	0.884725	0.0583022	0.27019	Non-significant
tr|B7HXN2|B7HXN2_BACC7	Oxygen-independent coproporphyrinogen III oxidase	BCAH187_A1051	-1.45085	0.00805072	0.0379086	Non-significant	0.2219	0.852603	0.901859	Non-significant	1.41817	0.224014	0.496787	Non-significant	-0.254575	0.762057	0.894616	Non-significant
tr|B7HXN9|B7HXN9_BACC7	Group-specific protein	BCAH187_A1059	-1.95852	0.0980746	0.209748	Non-significant	-3.51383	0.00300719	0.0128889	Higher in EVsMOD_9h	-0.877008	0.49978	0.743323	Non-significant	0.6783	0.142711	0.414076	Non-significant
tr|B7HXP0|B7HXP0_BACC7	Conserved domain protein	BCAH187_A1060	-2.85847	0.0596425	0.147525	Non-significant	0.4862	0.553292	0.658117	Non-significant	3.23494	0.0716124	0.301271	Non-significant	-0.109725	0.787958	0.910266	Non-significant
tr|B7HXP4|B7HXP4_BACC7	Crystal protein	BCAH187_A1064	-0.885542	0.101921	0.21417	Non-significant	-3.25207	0.000163898	0.00170804	Higher in EVsMOD_9h	-1.70626	0.0176591	0.146186	Non-significant	0.660275	0.106662	0.352845	Non-significant
tr|B7HXP6|B7HXP6_BACC7	AlgX/AlgJ SGNH hydrolase-like domain-containing protein	BCAH187_A1066	2.74274	0.00133479	0.011185	Higher in EVsLB_15h	1.50285	0.177422	0.278903	Non-significant	-1.59109	0.246987	0.523274	Non-significant	-0.3512	0.145036	0.416446	Non-significant
tr|B7HXP9|B7HXP9_BACC7	SGNH/GDSL hydrolase family protein	BCAH187_A1069	0.213525	0.75637	0.826821	Non-significant	-0.164425	0.866439	0.91095	Non-significant	0.111725	0.93118	0.973128	Non-significant	0.489675	0.170832	0.440047	Non-significant
tr|B7HYG8|B7HYG8_BACC7	Membrane protein	BCAH187_A1070	2.18021	0.0129062	0.0513691	Non-significant	1.32	0.159033	0.257691	Non-significant	-1.51376	0.112934	0.362714	Non-significant	-0.65355	0.376254	0.643737	Non-significant
tr|B7HYH0|B7HYH0_BACC7	Uncharacterized protein	BCAH187_A1072	1.61453	0.102773	0.21486	Non-significant	-0.33665	0.390944	0.51024	Non-significant	-0.416333	0.55424	0.776163	Non-significant	1.53485	0.0296673	0.199977	Non-significant
tr|B7HYH6|B7HYH6_BACC7	Peptidase, family M20/M25/M40 protein	BCAH187_A1078	5.20423	2.76754e-05	0.000887775	Higher in EVsLB_15h	3.8409	0.00805579	0.0267614	Higher in EVsLB_9h	-2.70617	0.00582339	0.0761491	Non-significant	-1.34285	0.188217	0.462863	Non-significant
tr|B7HYH7|B7HYH7_BACC7	Surface-layer N-acetylmuramoyl-L-alanine amidase (EC 3,5,1,28)	BCAH187_A1079	-1.98413	0.103684	0.216104	Non-significant	-4.36698	0.000584134	0.00401079	Higher in EVsMOD_9h	-1.80987	0.149319	0.419009	Non-significant	0.572975	0.366384	0.63262	Non-significant
tr|B7HYH8|B7HYH8_BACC7	Conserved domain protein	BCAH187_A1080	2.17865	0.000276668	0.004	Higher in EVsLB_15h	0.8038	0.440596	0.557672	Non-significant	-1.4688	0.194188	0.464977	Non-significant	-0.09395	0.870164	0.950238	Non-significant
tr|B7HYI2|B7HYI2_BACC7	Uncharacterized protein	BCAH187_A1084	-0.6049	0.376338	0.517042	Non-significant	0.991825	0.148281	0.244319	Non-significant	0.080025	0.927635	0.972643	Non-significant	-1.5167	0.00599339	0.101249	Non-significant
tr|B7HYJ4|B7HYJ4_BACC7	Uncharacterized protein	BCAH187_A1096	0.729858	0.313478	0.461341	Non-significant	1.60537	0.018589	0.0498216	Non-significant	1.42699	0.0390699	0.224679	Non-significant	0.551475	0.39718	0.660779	Non-significant
tr|B7HYK1|B7HYK1_BACC7	Uncharacterized protein	BCAH187_A1103	1.17807	0.225095	0.372397	Non-significant	1.09952	0.375453	0.496338	Non-significant	-0.227242	0.873824	0.951768	Non-significant	-0.1487	0.842983	0.939036	Non-significant
tr|B7HYM0|B7HYM0_BACC7	Carboxylic ester hydrolase	BCAH187_A1122	0.693308	0.417397	0.557619	Non-significant	1.9975	0.0872002	0.161281	Non-significant	1.35174	0.338326	0.615766	Non-significant	0.04755	0.924491	0.97133	Non-significant
tr|B7HYM1|B7HYM1_BACC7	Zinc finger CGNR domain-containing protein	BCAH187_A1123	1.07211	0.0288538	0.0898089	Non-significant	-0.407875	0.556609	0.659533	Non-significant	-1.36593	0.156766	0.425918	Non-significant	0.11405	0.579321	0.790263	Non-significant
tr|B7HYP0|B7HYP0_BACC7	LCI fold domain-containing protein	BCAH187_A1142	5.18902	0.00665792	0.0336596	Higher in EVsLB_15h	-1.31202	0.243867	0.358125	Non-significant	-6.44515	0.0100341	0.108421	Non-significant	0.0559	0.896925	0.960813	Non-significant
tr|B7HYP3|B7HYP3_BACC7	Serine protease	BCAH187_A1145	-2.52368	0.112987	0.227004	Non-significant	-3.60712	0.00406426	0.0159235	Higher in EVsMOD_9h	-0.998917	0.558986	0.77901	Non-significant	0.084525	0.727876	0.876086	Non-significant
tr|B7HYP9|B7HYP9_BACC7	Group-specific protein	BCAH187_A1151	-0.749542	0.609242	0.714037	Non-significant	2.10615	0.0843109	0.157212	Non-significant	2.67037	0.197658	0.468042	Non-significant	-0.185325	0.538898	0.759861	Non-significant
tr|B7HYS1|B7HYS1_BACC7	DUF4352 domain-containing protein	BCAH187_A1173	0.69925	0.254723	0.40134	Non-significant	1.45162	0.0231995	0.0587283	Non-significant	1.50535	0.044536	0.244752	Non-significant	0.752975	0.154322	0.424379	Non-significant
tr|B7HYS4|B7HYS4_BACC7	Group-specific protein	BCAH187_A1176	1.28742	0.0534533	0.137617	Non-significant	-0.0243	0.957724	0.970966	Non-significant	-1.06065	0.140274	0.402773	Non-significant	0.251075	0.49316	0.730913	Non-significant
tr|B7HYT8|B7HYT8_BACC7	Hook-associated protein 2	BCAH187_A1190	2.1512	0.0125611	0.0506709	Non-significant	3.44437	0.00305518	0.012981	Higher in EVsLB_9h	2.2623	0.0651308	0.291951	Non-significant	0.969125	0.0170963	0.15327	Non-significant
tr|B7HYV4|B7HYV4_BACC7	Helicase, UvrD/Rep family	BCAH187_A1206	0.973825	0.352439	0.496793	Non-significant	0.229925	0.830518	0.887855	Non-significant	-0.59455	0.647205	0.832593	Non-significant	0.14935	0.857595	0.946427	Non-significant
tr|B7HZH9|B7HZH9_BACC7	General stress protein	BCAH187_A1211	-0.678058	0.407609	0.548016	Non-significant	-0.6436	0.56077	0.662787	Non-significant	-0.337992	0.81996	0.92595	Non-significant	-0.37245	0.227936	0.501556	Non-significant
tr|B7HZI0|B7HZI0_BACC7	HIT family protein	BCAH187_A1212	-5.66854	0.000351406	0.00475976	Higher in EVsMOD_15h	-4.0087	1.68111e-05	0.000491052	Higher in EVsMOD_9h	2.00819	0.0337721	0.208838	Non-significant	0.34835	0.244052	0.516298	Non-significant
tr|B7HZI9|B7HZI9_BACC7	Uncharacterized protein	BCAH187_A1221	-1.15987	0.240691	0.387559	Non-significant	-0.078125	0.88534	0.92546	Non-significant	0.502942	0.584861	0.799414	Non-significant	-0.5788	0.317223	0.592593	Non-significant
tr|B7HZJ2|B7HZJ2_BACC7	Putative lipoprotein	BCAH187_A1224	-3.10742	9.05169e-05	0.00185962	Higher in EVsMOD_15h	-2.1118	0.015038	0.0427012	Higher in EVsMOD_9h	1.14435	0.111623	0.361801	Non-significant	0.148725	0.747272	0.887818	Non-significant
tr|B7HZL0|B7HZL0_BACC7	Uncharacterized protein	BCAH187_A1242	0.773442	0.563138	0.674718	Non-significant	7.17948	0.0146945	0.0420164	Higher in EVsLB_9h	7.09818	0.0497263	0.255223	Non-significant	0.69215	0.150689	0.421559	Non-significant
tr|B7HZL6|B7HZL6_BACC7	Lipoate--protein ligase	BCAH187_A1248	0.746608	0.628693	0.72734	Non-significant	-0.60675	0.429615	0.548386	Non-significant	-0.641458	0.714544	0.865079	Non-significant	0.7119	0.0237365	0.180924	Non-significant
tr|B7HZN7|B7HZN7_BACC7	Sigma-M negative effector	BCAH187_A1269	-1.08089	0.219387	0.365882	Non-significant	2.10645	0.216621	0.324379	Non-significant	2.24229	0.2669	0.541614	Non-significant	-0.94505	0.20848	0.478635	Non-significant
tr|B7HZP5|B7HZP5_BACC7	Group-specific protein	BCAH187_A1277	1.03831	0.172389	0.305161	Non-significant	-0.622425	0.255297	0.371193	Non-significant	-1.21068	0.200525	0.471822	Non-significant	0.45005	0.132898	0.400972	Non-significant
tr|B7HZP8|B7HZP8_BACC7	Peptidase, M48 family	BCAH187_A1280	-1.11344	0.18036	0.31513	Non-significant	1.7217	0.0538056	0.111691	Non-significant	0.775867	0.477352	0.730961	Non-significant	-2.05927	0.00191245	0.0817991	Non-significant
tr|B7HZQ0|B7HZQ0_BACC7	S-layer protein	BCAH187_A1282	-6.17505	0.0134791	0.0530124	Non-significant	-8.21332	9.60871e-05	0.00131712	Higher in EVsMOD_9h	-2.0308	0.23919	0.514195	Non-significant	0.007475	0.99456	0.997475	Non-significant
tr|B7HZQ2|B7HZQ2_BACC7	Putative S-layer protein	BCAH187_A1284	-5.63828	0.000328605	0.00452769	Higher in EVsMOD_15h	-3.80395	0.0137061	0.0400113	Higher in EVsMOD_9h	-1.76197	0.165719	0.435945	Non-significant	-3.5963	0.00467661	0.0934221	Non-significant
tr|B7HZQ6|B7HZQ6_BACC7	Trifolitoxin immunity domain protein	BCAH187_A1288	0.912758	0.209507	0.353134	Non-significant	0.85505	0.326941	0.447175	Non-significant	1.06604	0.278716	0.550196	Non-significant	1.12375	0.117715	0.37009	Non-significant
sp|B7HZS6|Y1308_BACC7	UPF0344 protein BCAH187_A1308	BCAH187_A1308	2.19353	0.229975	0.377409	Non-significant	-0.162325	0.872252	0.91504	Non-significant	-0.0738583	0.964807	0.983365	Non-significant	2.282	0.0591138	0.272109	Non-significant
sp|B7HZT6|Y1318_BACC7	UPF0234 protein BCAH187_A1318	BCAH187_A1318	0.4281	0.677691	0.765713	Non-significant	-0.037975	0.940004	0.962028	Non-significant	-0.4865	0.679789	0.84531	Non-significant	-0.020425	0.902573	0.963603	Non-significant
tr|B7HZT7|B7HZT7_BACC7	S1 motif domain-containing protein	BCAH187_A1319	-0.645992	0.45527	0.588027	Non-significant	-1.3187	0.0912986	0.166429	Non-significant	-0.465358	0.67706	0.84531	Non-significant	0.20735	0.524047	0.75132	Non-significant
sp|B7HZV3|Y1335_BACC7	UPF0736 protein BCAH187_A1335	BCAH187_A1335	-0.208533	0.769542	0.836498	Non-significant	1.09848	0.316109	0.437018	Non-significant	0.254608	0.821671	0.925971	Non-significant	-1.0524	0.192129	0.462959	Non-significant
tr|B7HZV8|B7HZV8_BACC7	Oligopeptide ABC transporter, permease protein	BCAH187_A1340	1.86398	0.260164	0.408306	Non-significant	4.4112	5.56213e-05	0.000948955	Higher in EVsLB_9h	2.68854	0.128604	0.385999	Non-significant	0.141325	0.744321	0.885849	Non-significant
tr|B7HZW0|B7HZW0_BACC7	Oligopeptide ABC transporter, ATP-binding protein	BCAH187_A1342	0.520267	0.795631	0.856994	Non-significant	3.12315	0.0002682	0.00239398	Higher in EVsLB_9h	2.79106	0.200183	0.471822	Non-significant	0.188175	0.69002	0.85338	Non-significant
tr|B7I098|B7I098_BACC7	Oligopeptide ABC transporter, oligopeptide-binding protein	BCAH187_A1344	6.56915	2.48462e-06	0.00029111	Higher in EVsLB_15h	5.1222	5.18364e-06	0.000292758	Higher in EVsLB_9h	-0.719	0.0175565	0.145957	Non-significant	0.72795	0.0982245	0.336653	Non-significant
tr|B7I0B0|B7I0B0_BACC7	CYTH domain-containing protein	BCAH187_A1356	0.699117	0.250874	0.398642	Non-significant	0.12315	0.863549	0.909629	Non-significant	-0.555617	0.465494	0.720738	Non-significant	0.02035	0.972679	0.989735	Non-significant
tr|B7I0C0|B7I0C0_BACC7	Putative bacteriocin O-metyltransferase	BCAH187_A1366	-1.83669	0.180718	0.315488	Non-significant	1.92495	0.0525286	0.110154	Non-significant	-0.413633	0.678193	0.84531	Non-significant	-4.17527	0.00589415	0.101249	Non-significant
tr|B7I0C4|B7I0C4_BACC7	SAM-dependent methyltransferase	BCAH187_A1370	-1.98418	0.0885831	0.195004	Non-significant	1.03432	0.140025	0.233526	Non-significant	0.208808	0.800043	0.918717	Non-significant	-2.8097	0.00964996	0.128645	Non-significant
sp|B7I0E0|Y1386_BACC7	Putative phosphoesterase BCAH187_A1386	BCAH187_A1386	-7.31049	0.00155014	0.0125788	Higher in EVsMOD_15h	-4.58475	1.58616e-06	0.000180454	Higher in EVsMOD_9h	1.88847	0.167165	0.436789	Non-significant	-0.837275	0.0171903	0.153442	Non-significant
tr|B7I0E5|B7I0E5_BACC7	Sodium/proline symporter (Proline permease)	BCAH187_A1391	0.617775	0.717001	0.796107	Non-significant	3.24768	0.000570654	0.00393138	Higher in EVsLB_9h	2.94035	0.143927	0.409776	Non-significant	0.31045	0.135332	0.403216	Non-significant
tr|B7I0E8|B7I0E8_BACC7	Anthranilate synthase, glutamine amidotransferase component	BCAH187_A1394	0.253575	0.811614	0.86874	Non-significant	-1.65775	0.0113533	0.034945	Non-significant	-1.1313	0.35198	0.62402	Non-significant	0.780025	0.0262898	0.187979	Non-significant
tr|B7I0F6|B7I0F6_BACC7	DUF2278 domain-containing protein	BCAH187_A1402	0.0902083	0.916176	0.945796	Non-significant	0.613825	0.482537	0.596227	Non-significant	-1.17928	0.359844	0.635017	Non-significant	-1.7029	0.00606605	0.101249	Non-significant
tr|B7I0F9|B7I0F9_BACC7	DUF2599 domain-containing protein	BCAH187_A1405	2.97007	0.0315898	0.0962222	Non-significant	-0.512275	0.670253	0.760734	Non-significant	-1.4051	0.363021	0.635278	Non-significant	2.07725	0.038848	0.226576	Non-significant
tr|B7I0G4|B7I0G4_BACC7	Pyridine nucleotide-disulfide oxidoreductase, class I	BCAH187_A1410	1.67774	0.0926607	0.201731	Non-significant	-0.8475	0.273042	0.389008	Non-significant	-2.61927	0.041461	0.235136	Non-significant	-0.094025	0.869597	0.950238	Non-significant
tr|B7I0I5|B7I0I5_BACC7	Spore coat-associated protein N	BCAH187_A1432	1.65959	0.0852995	0.19034	Non-significant	9.93918	2.97766e-06	0.00023512	Higher in EVsLB_9h	6.30246	7.74524e-05	0.0140104	Higher in EVsLB_9h	-1.97713	0.0409763	0.23433	Non-significant
tr|B7I0I6|B7I0I6_BACC7	DUF4047 domain-containing protein	BCAH187_A1433	3.41743	0.0433059	0.120104	Non-significant	6.08842	0.00367738	0.0149498	Higher in EVsLB_9h	2.65497	0.146022	0.413494	Non-significant	-0.016025	0.988805	0.994619	Non-significant
tr|B7I0J0|B7I0J0_BACC7	Immune inhibitor A metalloprotease InhA1	BCAH187_A1437	2.25594	0.0101484	0.0445168	Higher in EVsLB_15h	6.2838	2.50045e-05	0.000614138	Higher in EVsLB_9h	3.12633	0.00110992	0.0373553	Higher in EVsLB_9h	-0.901525	0.186275	0.460749	Non-significant
tr|B7I0J7|B7I0J7_BACC7	Putative transporter	BCAH187_A1444	2.57497	0.0422659	0.118218	Non-significant	2.09015	0.0622059	0.124351	Non-significant	-0.0798	0.954929	0.981245	Non-significant	0.405025	0.390092	0.653474	Non-significant
tr|B7I0L8|B7I0L8_BACC7	MaoC family protein	BCAH187_A1466	-2.54311	0.0125628	0.0506709	Non-significant	-1.0341	0.189885	0.293108	Non-significant	0.448933	0.679472	0.84531	Non-significant	-1.06007	0.00477797	0.0934221	Non-significant
tr|B7I0L9|B7I0L9_BACC7	PhaP protein	BCAH187_A1467	-4.42781	3.67213e-05	0.00109259	Higher in EVsMOD_15h	1.46235	0.0415653	0.0921528	Non-significant	4.91476	0.000558557	0.0258524	Higher in EVsLB_9h	-0.9754	0.0260146	0.187979	Non-significant
tr|B7I0M1|B7I0M1_BACC7	PhaR protein	BCAH187_A1469	0.703408	0.379539	0.520157	Non-significant	2.5196	0.0287728	0.0691304	Non-significant	1.96752	0.158145	0.428642	Non-significant	0.151325	0.710362	0.867131	Non-significant
tr|B7HK52|B7HK52_BACC7	Putative internalin	BCAH187_A1485	-9.01161	0.000986003	0.00909402	Higher in EVsMOD_15h	-9.59162	6.5706e-06	0.000315333	Higher in EVsMOD_9h	-2.56472	0.1125	0.36258	Non-significant	-1.9847	0.0186309	0.157359	Non-significant
tr|B7HK59|B7HK59_BACC7	Oligoendopeptidase F	BCAH187_A1492	3.65611	0.000191949	0.00315257	Higher in EVsLB_15h	-1.1647	0.0242769	0.0607809	Non-significant	-5.29968	5.6678e-05	0.0140104	Higher in EVsLB_15h	-0.478875	0.223947	0.497541	Non-significant
tr|B7HK60|B7HK60_BACC7	DinB-like domain-containing protein	BCAH187_A1493	-1.81139	0.00287979	0.0183609	Non-significant	-3.93425	0.000142582	0.00160133	Higher in EVsMOD_9h	-2.73128	0.0053391	0.074062	Non-significant	-0.608425	0.0361175	0.216871	Non-significant
tr|B7HK71|B7HK71_BACC7	Acetyltransferase, GNAT family	BCAH187_A1505	-2.1142	0.0412976	0.116143	Non-significant	-2.06452	0.0172036	0.0466565	Higher in EVsMOD_9h	0.88625	0.340248	0.617101	Non-significant	0.836575	0.191888	0.462922	Non-significant
tr|B7HK75|B7HK75_BACC7	Ribonucleoside-diphosphate reductase	BCAH187_A1509	-3.74405	0.000127024	0.00234275	Higher in EVsMOD_15h	2.91695	2.4638e-05	0.000614138	Higher in EVsLB_9h	7.1851	1.03906e-06	0.0021332	Higher in EVsLB_9h	0.5241	0.157729	0.424379	Non-significant
tr|B7HK76|B7HK76_BACC7	Ribonucleoside-diphosphate reductase, subunit alpha	BCAH187_A1510	-1.85344	0.00667289	0.0336596	Non-significant	1.74	0.0778084	0.148152	Non-significant	4.01564	0.0104826	0.109232	Non-significant	0.4222	0.15921	0.425044	Non-significant
tr|B7HK78|B7HK78_BACC7	Ribonucleoside-diphosphate reductase, subunit beta	BCAH187_A1513	-1.56286	0.00891718	0.0406109	Non-significant	0.344925	0.756468	0.831028	Non-significant	0.602733	0.441416	0.702501	Non-significant	-1.30505	0.20866	0.478635	Non-significant
tr|B7HK83|B7HK83_BACC7	Putative ABC transporter, permease protein	BCAH187_A1518	4.27048	0.00174032	0.0134319	Higher in EVsLB_15h	3.9929	7.79705e-05	0.00117731	Higher in EVsLB_9h	0.0538417	0.933486	0.973128	Non-significant	0.331425	0.540148	0.76088	Non-significant
tr|B7HK89|B7HK89_BACC7	Conserved domain protein	BCAH187_A1524	1.83594	0.0233557	0.0774513	Non-significant	-1.38825	0.100622	0.178549	Non-significant	-2.90919	0.0326001	0.205623	Non-significant	0.315	0.168987	0.439176	Non-significant
tr|B7HK90|B7HK90_BACC7	LD-carboxypeptidase	BCAH187_A1525	2.6564	0.0207284	0.0707164	Non-significant	0.34895	0.524446	0.633718	Non-significant	-2.32625	0.0548638	0.269095	Non-significant	-0.0188	0.954401	0.983134	Non-significant
tr|B7HK91|B7HK91_BACC7	Probable nitronate monooxygenase	BCAH187_A1526	-1.71441	0.0465024	0.125914	Non-significant	-3.0951	0.00100154	0.00575954	Higher in EVsMOD_9h	-0.570442	0.548347	0.773706	Non-significant	0.81025	0.000296165	0.0451434	Non-significant
tr|B7HKA2|B7HKA2_BACC7	Aminoglycoside phophotransferase family protein	BCAH187_A1537	0.465633	0.534716	0.654605	Non-significant	-0.23095	0.712465	0.794509	Non-significant	0.312567	0.673186	0.845163	Non-significant	1.00915	0.142432	0.414076	Non-significant
tr|B7HKD7|B7HKD7_BACC7	Histidinol-phosphatase	BCAH187_A1572	0.513083	0.631595	0.729693	Non-significant	1.35612	0.0604957	0.121555	Non-significant	-1.03946	0.347789	0.621419	Non-significant	-1.8825	0.0188415	0.157359	Non-significant
tr|B7HKD9|B7HKD9_BACC7	D-isomer specific 2-hydroxyacid dehydrogenase family protein	BCAH187_A1574	3.234	0.00201968	0.0145293	Higher in EVsLB_15h	-2.17382	0.0524789	0.110154	Non-significant	-5.2077	0.00476276	0.0700459	Non-significant	0.200125	0.668578	0.839887	Non-significant
tr|B7HKF2|B7HKF2_BACC7	Precorrin-2 dehydrogenase	BCAH187_A1589	-0.916083	0.21636	0.361421	Non-significant	-0.73375	0.350014	0.470891	Non-significant	0.112858	0.913033	0.965717	Non-significant	-0.069475	0.855848	0.946427	Non-significant
tr|B7HKF3|B7HKF3_BACC7	Putative sodium-dependent transporter	BCAH187_A1590	2.1571	0.266609	0.414343	Non-significant	0.350025	0.786972	0.853489	Non-significant	-1.10572	0.610558	0.812363	Non-significant	0.70135	0.433161	0.687465	Non-significant
tr|B7HKF5|B7HKF5_BACC7	Peptidase, M23/M37 family	BCAH187_A1592	-2.05435	0.147513	0.273079	Non-significant	-3.83078	0.00173965	0.00850359	Higher in EVsMOD_9h	-1.63977	0.274635	0.548469	Non-significant	0.13665	0.798946	0.916386	Non-significant
tr|B7HKF6|B7HKF6_BACC7	Proton/glutamate symporter family protein	BCAH187_A1593	0.870167	0.600498	0.70579	Non-significant	4.49878	8.93564e-05	0.00126516	Higher in EVsLB_9h	4.00283	0.0555801	0.269342	Non-significant	0.374225	0.309589	0.583687	Non-significant
tr|B7HKG0|B7HKG0_BACC7	PspA/IM30 family protein	BCAH187_A1598	-2.67086	0.263285	0.410733	Non-significant	0.194125	0.887208	0.926469	Non-significant	-1.51114	0.552724	0.775098	Non-significant	-4.37612	0.00362829	0.0894703	Non-significant
tr|B7HKG4|B7HKG4_BACC7	DUF3992 domain-containing protein	BCAH187_A1602	7.72692	2.73169e-06	0.000295167	Higher in EVsLB_15h	5.54415	0.00840664	0.0276141	Higher in EVsLB_9h	-2.4732	0.161001	0.429249	Non-significant	-0.290425	0.704026	0.863937	Non-significant
tr|B7HKG8|B7HKG8_BACC7	Ribosomal protein L5 domain protein	BCAH187_A1606	-4.23536	0.0162289	0.0599243	Non-significant	-3.9993	0.00885062	0.0287051	Higher in EVsMOD_9h	-0.603992	0.723241	0.871369	Non-significant	-0.84005	0.148437	0.419664	Non-significant
tr|B7HKH7|B7HKH7_BACC7	DUF47 domain-containing protein	BCAH187_A1615	-3.0365	0.0180616	0.0640423	Non-significant	0.764225	0.108869	0.191197	Non-significant	4.3371	0.00424493	0.067557	Non-significant	0.536375	0.240292	0.513259	Non-significant
tr|B7HKX0|B7HKX0_BACC7	Site-specific recombinase, phage integrase family	BCAH187_A1622	-5.54663	0.00215713	0.0149615	Higher in EVsMOD_15h	-5.54545	5.35927e-05	0.000924587	Higher in EVsMOD_9h	0.601533	0.581836	0.797403	Non-significant	0.60035	0.235416	0.507309	Non-significant
tr|B7HKX3|B7HKX3_BACC7	Conserved domain protein	BCAH187_A1625	-1.89804	0.0756464	0.175681	Non-significant	-0.26945	0.758774	0.831695	Non-significant	-0.159108	0.890688	0.958208	Non-significant	-1.7877	0.023677	0.180924	Non-significant
tr|B7HKX6|B7HKX6_BACC7	DUF3907 domain-containing protein	BCAH187_A1628	-0.453858	0.733816	0.808655	Non-significant	-1.6711	0.0536225	0.111424	Non-significant	-1.47112	0.360657	0.635017	Non-significant	-0.253875	0.444698	0.69959	Non-significant
tr|B7HKY7|B7HKY7_BACC7	Corrinoid adenosyltransferase	BCAH187_A1639	-0.958775	0.325487	0.471578	Non-significant	-0.9271	0.0470943	0.101346	Non-significant	0.223375	0.823439	0.925971	Non-significant	0.1917	0.40875	0.669724	Non-significant
tr|B7HL03|B7HL03_BACC7	Pyridine nucleotide-disulfide oxidoreductase family protein	BCAH187_A1656	0.497558	0.622195	0.72331	Non-significant	0.4798	0.62599	0.721373	Non-significant	0.257567	0.839458	0.93392	Non-significant	0.275325	0.703284	0.863542	Non-significant
tr|B7HL18|B7HL18_BACC7	ABC transporter periplasmic binding protein yphF	BCAH187_A1671	-2.52912	0.00207695	0.0145886	Higher in EVsMOD_15h	-2.1604	0.0245646	0.0612773	Non-significant	0.409692	0.681245	0.846095	Non-significant	0.040975	0.811126	0.922379	Non-significant
tr|B7HL22|B7HL22_BACC7	Putative heptaprenyl diphosphate synthase component I	BCAH187_A1675	1.65292	0.0582695	0.145056	Non-significant	0.474	0.46796	0.583317	Non-significant	-1.16177	0.265893	0.541614	Non-significant	0.01715	0.955232	0.983496	Non-significant
tr|B7HL29|B7HL29_BACC7	TPR domain protein	BCAH187_A1682	2.67022	0.0494734	0.131353	Non-significant	4.84795	0.00845304	0.0276828	Higher in EVsLB_9h	2.68233	0.169896	0.439844	Non-significant	0.5046	0.426352	0.682763	Non-significant
sp|B7HL30|Y1683_BACC7	UPF0302 protein BCAH187_A1683	BCAH187_A1683	-0.766367	0.500589	0.628568	Non-significant	-1.21095	0.157246	0.255804	Non-significant	-1.48861	0.292571	0.568795	Non-significant	-1.04402	0.0646469	0.281015	Non-significant
tr|B7HL31|B7HL31_BACC7	DUF2487 domain-containing protein	BCAH187_A1684	1.34744	0.0407977	0.116118	Non-significant	-1.46995	0.0253984	0.0628227	Non-significant	-2.72809	0.0128461	0.12268	Non-significant	0.0893	0.699337	0.861272	Non-significant
tr|B7HL40|B7HL40_BACC7	Sporulation protein YpjB	BCAH187_A1693	1.43603	0.329947	0.475064	Non-significant	2.20653	0.00282754	0.0123509	Higher in EVsLB_9h	0.1427	0.92358	0.970235	Non-significant	-0.6278	0.0222813	0.176616	Non-significant
tr|B7HL42|B7HL42_BACC7	Neutral zinc metallopeptidase	BCAH187_A1695	0.0149833	0.978504	0.986456	Non-significant	3.44355	0.000154461	0.00164851	Higher in EVsLB_9h	3.59544	0.0017605	0.0451788	Higher in EVsLB_9h	0.166875	0.642517	0.829833	Non-significant
tr|B7HL45|B7HL45_BACC7	NTP pyrophosphohydrolase MazG-like domain-containing protein	BCAH187_A1698	-0.109967	0.924986	0.951878	Non-significant	0.112925	0.82978	0.887855	Non-significant	0.377517	0.768519	0.902098	Non-significant	0.154625	0.604556	0.81004	Non-significant
tr|B7HL49|B7HL49_BACC7	Glycosyl transferase, group 1 family protein	BCAH187_A1702	-0.313517	0.779437	0.843534	Non-significant	-0.386075	0.537645	0.645867	Non-significant	-0.111058	0.922351	0.970084	Non-significant	-0.0385	0.947451	0.980248	Non-significant
tr|B7HL58|B7HL58_BACC7	DUF5590 domain-containing protein	BCAH187_A1711	0.284158	0.630332	0.728644	Non-significant	3.03712	0.0189611	0.050489	Non-significant	2.74287	0.0146731	0.130406	Non-significant	-0.0101	0.990933	0.996271	Non-significant
tr|B7HL63|B7HL63_BACC7	peptidoglycan glycosyltransferase	BCAH187_A1716	-3.34455	0.200034	0.342225	Non-significant	2.32377	0.00117677	0.00652949	Higher in EVsLB_9h	5.41527	0.0627144	0.284222	Non-significant	-0.25305	0.538537	0.759861	Non-significant
tr|B7HL69|B7HL69_BACC7	DUF1798 domain-containing protein	BCAH187_A1722	2.00038	0.243414	0.3895	Non-significant	1.52388	0.0946547	0.170461	Non-significant	-0.8699	0.610547	0.812363	Non-significant	-0.3934	0.552857	0.770491	Non-significant
tr|B7HL75|B7HL75_BACC7	THUMP domain-containing protein	BCAH187_A1729	-2.14937	0.120449	0.237772	Non-significant	-1.30615	0.314554	0.435455	Non-significant	1.54145	0.432157	0.696403	Non-significant	0.698225	0.00849133	0.122328	Non-significant
tr|B7HL77|B7HL77_BACC7	Helicase ATP-binding domain-containing protein	BCAH187_A1731	-1.13768	0.148015	0.273274	Non-significant	3.60802	0.00638658	0.022301	Higher in EVsLB_9h	4.02526	0.00477663	0.0700459	Non-significant	-0.72045	0.386408	0.650776	Non-significant
tr|B7HL78|B7HL78_BACC7	Metal-dependent carboxypeptidase	BCAH187_A1732	1.79392	0.144284	0.268469	Non-significant	-3.8118	0.00298521	0.0128214	Higher in EVsMOD_9h	-6.33402	0.000647825	0.0265997	Higher in EVsLB_15h	-0.7283	0.470477	0.713103	Non-significant
tr|B7HL86|B7HL86_BACC7	Dynamin N-terminal domain-containing protein	BCAH187_A1741	-0.478167	0.600468	0.70579	Non-significant	0.70085	0.668347	0.759334	Non-significant	0.242042	0.890625	0.958208	Non-significant	-0.936975	0.372754	0.642	Non-significant
tr|B7HL89|B7HL89_BACC7	DUF2533 domain-containing protein	BCAH187_A1744	1.16995	0.359779	0.504182	Non-significant	-0.140625	0.783847	0.851449	Non-significant	-0.593925	0.509935	0.748192	Non-significant	0.71665	0.42511	0.682763	Non-significant
tr|B7HL96|B7HL96_BACC7	5'-3' exonuclease family protein	BCAH187_A1754	1.29797	0.274753	0.422314	Non-significant	2.23365	0.0279854	0.0676725	Non-significant	0.699933	0.625865	0.8226	Non-significant	-0.23575	0.489004	0.728244	Non-significant
tr|B7HLP9|B7HLP9_BACC7	Cytoplasmic protein	BCAH187_A1774	0.386383	0.580741	0.689201	Non-significant	-0.5059	0.267158	0.383714	Non-significant	-0.664708	0.442683	0.703428	Non-significant	0.227575	0.181583	0.454325	Non-significant
tr|B7HLQ3|B7HLQ3_BACC7	Adenosylmethionine--8-amino-7-oxononanoate aminotransferase	BCAH187_A1778	-0.154158	0.919888	0.948057	Non-significant	-1.992	0.158594	0.257386	Non-significant	-4.15537	0.00321713	0.056451	Non-significant	-2.31752	0.201315	0.472892	Non-significant
tr|B7HLR3|B7HLR3_BACC7	DUF218 domain-containing protein	BCAH187_A1788	-3.04631	0.0957275	0.206221	Non-significant	-4.26722	0.000916055	0.00547812	Higher in EVsMOD_9h	-0.487367	0.77987	0.908435	Non-significant	0.73355	0.082767	0.310897	Non-significant
tr|B7HLR6|B7HLR6_BACC7	ThiJ/pfpI family protein	BCAH187_A1791	-0.00368333	0.996421	0.998748	Non-significant	0.538275	0.140017	0.233526	Non-significant	0.00175833	0.998242	0.998242	Non-significant	-0.5402	0.176328	0.447469	Non-significant
tr|B7HLS7|B7HLS7_BACC7	HD domain-containing protein	BCAH187_A1802	0.302658	0.71011	0.791452	Non-significant	-2.74037	0.0188562	0.0503405	Non-significant	-2.09588	0.136649	0.398496	Non-significant	0.94715	0.0563143	0.268868	Non-significant
tr|B7HLS8|B7HLS8_BACC7	Chemotaxis protein MotA	BCAH187_A1803	2.45346	0.0947128	0.204249	Non-significant	5.16447	1.0643e-05	0.00040463	Higher in EVsLB_9h	2.55062	0.0873949	0.329073	Non-significant	-0.1604	0.672973	0.842961	Non-significant
tr|B7HLT0|B7HLT0_BACC7	Chemotaxis response regulator	BCAH187_A1805	-0.2359	0.782435	0.846333	Non-significant	-0.8597	0.0982553	0.17556	Non-significant	0.122325	0.899944	0.96086	Non-significant	0.746125	0.0157811	0.148889	Non-significant
tr|B7HLT1|B7HLT1_BACC7	Chemotaxis protein CheA	BCAH187_A1806	3.22052	0.016006	0.0597457	Non-significant	4.34893	0.000151865	0.00164851	Higher in EVsLB_9h	2.04683	0.0956452	0.341786	Non-significant	0.918425	0.0462769	0.247413	Non-significant
tr|B7HLT2|B7HLT2_BACC7	Flagellar motor switch protein	BCAH187_A1807	-0.675008	0.570764	0.68136	Non-significant	-0.13905	0.839841	0.893827	Non-significant	1.12201	0.41086	0.679778	Non-significant	0.58605	0.239633	0.512999	Non-significant
tr|B7HLT7|B7HLT7_BACC7	UDP-N-acetylenolpyruvoylglucosamine reductase	BCAH187_A1812	-0.265225	0.743063	0.816216	Non-significant	0.887725	0.0283992	0.0685907	Non-significant	1.52525	0.105506	0.355105	Non-significant	0.3723	0.254334	0.531719	Non-significant
tr|B7HLT8|B7HLT8_BACC7	Conserved domain protein	BCAH187_A1813	-1.26585	0.177007	0.310064	Non-significant	-0.8111	0.502467	0.614758	Non-significant	1.05115	0.52886	0.760706	Non-significant	0.5964	0.015181	0.148889	Non-significant
tr|B7HLT9|B7HLT9_BACC7	Flagellar hook-associated protein 1	BCAH187_A1814	5.4888	6.20055e-05	0.00149713	Higher in EVsLB_15h	3.1339	0.000323054	0.00268514	Higher in EVsLB_9h	-1.19645	0.0742086	0.303695	Non-significant	1.15845	0.0158176	0.148889	Non-significant
tr|B7HLU0|B7HLU0_BACC7	Flagellar hook-associated protein FlgL	BCAH187_A1815	3.36702	0.00530401	0.028542	Higher in EVsLB_15h	0.77785	0.101822	0.180362	Non-significant	-1.76913	0.00140172	0.0401195	Non-significant	0.82005	0.278111	0.550343	Non-significant
tr|B7HLU1|B7HLU1_BACC7	Flagellar hook-associated protein 2	BCAH187_A1816	0.462183	0.50917	0.63623	Non-significant	-0.8784	0.0722719	0.139976	Non-significant	-0.348533	0.165842	0.435945	Non-significant	0.99205	0.181925	0.454325	Non-significant
tr|B7HLU2|B7HLU2_BACC7	Putative flagellar protein FliS	BCAH187_A1817	0.97395	0.408322	0.548616	Non-significant	-1.46637	0.133653	0.225649	Non-significant	-1.67873	0.29842	0.573533	Non-significant	0.7616	0.015535	0.148889	Non-significant
tr|B7HLU7|B7HLU7_BACC7	Putative flagellar M-ring protein FliF	BCAH187_A1822	7.89184	2.72837e-05	0.000887775	Higher in EVsLB_15h	6.61035	1.0625e-06	0.000171685	Higher in EVsLB_9h	-0.721517	0.135227	0.397169	Non-significant	0.559975	0.25973	0.534374	Non-significant
tr|B7HLV3|B7HLV3_BACC7	Flagellar hook assembly protein family protein	BCAH187_A1828	-0.178333	0.842076	0.892505	Non-significant	-1.40095	0.204303	0.310462	Non-significant	0.0594583	0.967079	0.983365	Non-significant	1.28207	0.0143995	0.148646	Non-significant
tr|B7HLV4|B7HLV4_BACC7	Flagellar hook protein FlgE	BCAH187_A1829	5.86239	3.16131e-05	0.000968683	Higher in EVsLB_15h	3.67987	0.000117751	0.00145628	Higher in EVsLB_9h	-1.37109	0.00825938	0.0957994	Non-significant	0.811425	0.135296	0.403216	Non-significant
tr|B7HLV7|B7HLV7_BACC7	Chemotaxis protein CheV	BCAH187_A1832	0.845108	0.201343	0.34332	Non-significant	1.44885	0.0287903	0.0691304	Non-significant	0.454817	0.371878	0.641568	Non-significant	-0.148925	0.806594	0.920678	Non-significant
tr|B7HLV8|B7HLV8_BACC7	Motility repressor MogR DNA-binding domain-containing protein	BCAH187_A1833	1.53537	0.105129	0.217351	Non-significant	-0.299275	0.670321	0.760734	Non-significant	-0.762925	0.472779	0.727814	Non-significant	1.07173	0.0486155	0.254611	Non-significant
tr|B7HLV9|B7HLV9_BACC7	Flagellin	BCAH187_A1834	7.54955	0.000185023	0.00306332	Higher in EVsLB_15h	2.4224	0.0306379	0.0723817	Non-significant	-4.59705	0.00367012	0.0622707	Non-significant	0.5301	0.515643	0.748137	Non-significant
tr|B7HLX2|B7HLX2_BACC7	Flagellar basal-body rod protein	BCAH187_A1847	6.61686	2.06797e-05	0.000758133	Higher in EVsLB_15h	3.32538	0.0168647	0.0459194	Higher in EVsLB_9h	-2.83338	0.0668011	0.295451	Non-significant	0.4581	0.213618	0.484059	Non-significant
tr|B7HLX4|B7HLX4_BACC7	TrmB family transcriptional regulator	BCAH187_A1849	-1.39463	0.307781	0.455898	Non-significant	-2.6369	0.0913619	0.166429	Non-significant	-0.610017	0.43578	0.697585	Non-significant	0.63225	0.699188	0.861272	Non-significant
tr|B7HLY1|B7HLY1_BACC7	Cell wall surface anchor family protein	BCAH187_A1856	6.30957	0.000646109	0.00687286	Higher in EVsLB_15h	4.7498	0.00186954	0.00901327	Higher in EVsLB_9h	-1.09042	0.398245	0.668517	Non-significant	0.46935	0.433308	0.687465	Non-significant
tr|B7HLY2|B7HLY2_BACC7	Lpxtg-motif cell wall anchor domain protein	BCAH187_A1857	8.0547	1.62018e-05	0.00069393	Higher in EVsLB_15h	7.20235	0.000528522	0.00376755	Higher in EVsLB_9h	-1.27188	0.189787	0.460016	Non-significant	-0.419525	0.660022	0.838485	Non-significant
tr|B7HLY8|B7HLY8_BACC7	Putative lipoprotein	BCAH187_A1863	1.31777	0.0828668	0.186951	Non-significant	-0.229375	0.762807	0.835223	Non-significant	-0.567367	0.595368	0.805729	Non-significant	0.979775	0.0122374	0.14194	Non-significant
tr|B7HLZ6|B7HLZ6_BACC7	Oxidoreductase UcpA	BCAH187_A1871	-3.66216	0.0426898	0.119079	Non-significant	-2.14208	0.127922	0.218126	Non-significant	2.12161	0.297799	0.573449	Non-significant	0.601525	0.379354	0.646527	Non-significant
tr|B7HM02|B7HM02_BACC7	Group-specific protein	BCAH187_A1877	1.99242	0.025303	0.0824557	Non-significant	3.05545	0.00100859	0.00578012	Higher in EVsLB_9h	1.4069	0.0894861	0.333421	Non-significant	0.343875	0.499577	0.736717	Non-significant
tr|B7HM11|B7HM11_BACC7	ECF-type sigma factor negative effector	BCAH187_A1887	0.762592	0.451192	0.585441	Non-significant	0.5035	0.572986	0.67412	Non-significant	-0.620317	0.66554	0.840316	Non-significant	-0.361225	0.0879162	0.320458	Non-significant
tr|B7HM12|B7HM12_BACC7	BNR repeat domain protein	BCAH187_A1888	0.041925	0.974494	0.984565	Non-significant	0.498925	0.405496	0.526555	Non-significant	-0.2251	0.82494	0.925971	Non-significant	-0.6821	0.462813	0.712064	Non-significant
tr|B7HM17|B7HM17_BACC7	Conserved domain protein	BCAH187_A1893	-3.31771	0.0328506	0.0983122	Non-significant	1.44172	0.27177	0.38854	Non-significant	1.25738	0.406572	0.677461	Non-significant	-3.50205	0.0117933	0.137566	Non-significant
tr|B7HMF9|B7HMF9_BACC7	Peptidase E	BCAH187_A1900	-1.20646	0.0101524	0.0445168	Non-significant	-0.571725	0.224265	0.333634	Non-significant	0.498833	0.215658	0.487069	Non-significant	-0.1359	0.740934	0.883868	Non-significant
tr|B7HMG7|B7HMG7_BACC7	DUF445 domain-containing protein	BCAH187_A1908	3.36153	0.0117376	0.0486408	Higher in EVsLB_15h	3.99308	0.000348983	0.0028431	Higher in EVsLB_9h	0.811242	0.254736	0.529325	Non-significant	0.1797	0.817785	0.924802	Non-significant
tr|B7HMH9|B7HMH9_BACC7	Proton/sodium-glutamate symporter	BCAH187_A1920	1.63889	0.038675	0.111426	Non-significant	4.2915	4.14875e-05	0.000788647	Higher in EVsLB_9h	3.09321	0.004501	0.0694778	Non-significant	0.4406	0.260524	0.534374	Non-significant
tr|B7HMJ6|B7HMJ6_BACC7	N-acetylmuramoyl-L-alanine amidase, family 3	BCAH187_A1938	-4.28667	0.0107568	0.0461036	Higher in EVsMOD_15h	-8.7885	0.000164911	0.00170991	Higher in EVsMOD_9h	-3.33148	0.0581928	0.276389	Non-significant	1.17035	0.191395	0.462863	Non-significant
tr|B7HMJ7|B7HMJ7_BACC7	N-acetylmuramoyl-L-alanine amidase, family 4	BCAH187_A1939	0.555742	0.716508	0.795991	Non-significant	-4.7756	0.00163713	0.00819765	Higher in EVsMOD_9h	-2.89494	0.0494044	0.255223	Non-significant	2.4364	0.0826747	0.310897	Non-significant
tr|B7HMK2|B7HMK2_BACC7	Putative carbon starvation protein A	BCAH187_A1944	3.09577	0.0778504	0.178977	Non-significant	3.248	0.0153089	0.0430798	Higher in EVsLB_9h	0.8227	0.656975	0.836635	Non-significant	0.670475	0.147566	0.418728	Non-significant
tr|B7HMK3|B7HMK3_BACC7	Polyphosphate kinase-2-related domain-containing protein	BCAH187_A1945	0.554558	0.535629	0.654656	Non-significant	0.6367	0.604711	0.702985	Non-significant	0.191317	0.864021	0.947994	Non-significant	0.109175	0.918702	0.970358	Non-significant
tr|B7HML0|B7HML0_BACC7	Putative oligopeptide ABC transporter, oligopeptide-binding protein	BCAH187_A1952	-4.17622	0.00166789	0.0130694	Higher in EVsMOD_15h	-3.3273	0.0044168	0.0169377	Higher in EVsMOD_9h	0.515617	0.643208	0.831619	Non-significant	-0.3333	0.357152	0.627368	Non-significant
tr|B7HMM0|B7HMM0_BACC7	Fibronectin-binding protein	BCAH187_A1962	0.0759083	0.942505	0.964587	Non-significant	-0.412025	0.527347	0.635596	Non-significant	-0.281158	0.828191	0.927662	Non-significant	0.206775	0.124712	0.385231	Non-significant
tr|B7HMM9|B7HMM9_BACC7	Capsule synthesis protein CapA domain-containing protein	BCAH187_A1971	4.16404	0.0027226	0.0175219	Higher in EVsLB_15h	-0.56505	0.225058	0.334573	Non-significant	-5.77872	0.000791472	0.0299381	Higher in EVsLB_15h	-1.04962	0.026089	0.187979	Non-significant
tr|B7HMN6|B7HMN6_BACC7	Acetyl-CoA hydrolase/transferase family protein	BCAH187_A1978	-0.000983333	0.997776	0.998748	Non-significant	1.99485	0.0884676	0.162309	Non-significant	1.72833	0.151961	0.420346	Non-significant	-0.2675	0.640924	0.829175	Non-significant
tr|B7HMQ1|B7HMQ1_BACC7	Putative membrane protein	BCAH187_A1994	0.419967	0.15446	0.281873	Non-significant	2.681	0.0420537	0.0928089	Non-significant	2.58363	0.0626727	0.284222	Non-significant	0.3226	0.572066	0.784992	Non-significant
tr|B7HMQ2|B7HMQ2_BACC7	non-haemolytic enterotoxin A	BCAH187_A1995	2.33489	0.00710387	0.0347184	Higher in EVsLB_15h	1.74777	0.00113878	0.00635304	Non-significant	0.621033	0.119701	0.375185	Non-significant	1.20815	0.0401331	0.231441	Non-significant
tr|B7HMQ3|B7HMQ3_BACC7	non-haemolytic enterotoxin B	BCAH187_A1996	0.840167	0.159071	0.287729	Non-significant	2.71095	0.000337863	0.00277453	Higher in EVsLB_9h	2.70976	0.00389952	0.0645622	Non-significant	0.838975	0.0499949	0.255322	Non-significant
tr|B7HMQ4|B7HMQ4_BACC7	non-haemolytic enterotoxin C	BCAH187_A1997	1.53794	0.0522526	0.135949	Non-significant	3.3982	2.58252e-05	0.000614138	Higher in EVsLB_9h	3.08143	0.000642528	0.0265997	Higher in EVsLB_9h	1.22117	0.0441885	0.242759	Non-significant
tr|B7HMQ5|B7HMQ5_BACC7	TPR repeat-containing protein	BCAH187_A1998	-5.26088	0.00304231	0.0189844	Higher in EVsMOD_15h	-1.69485	0.0590016	0.119652	Non-significant	2.50613	0.0249778	0.181394	Non-significant	-1.0599	0.272962	0.546723	Non-significant
tr|B7HMR5|B7HMR5_BACC7	Xaa-Pro aminopeptidase	BCAH187_A2008	5.395	0.000110578	0.00218286	Higher in EVsLB_15h	1.38082	0.255597	0.371366	Non-significant	-5.06075	0.0103177	0.108725	Non-significant	-1.04658	0.0755381	0.302865	Non-significant
tr|B7HMS6|B7HMS6_BACC7	YcnI-like domain-containing protein	BCAH187_A2019	1.48362	0.00408865	0.0235787	Non-significant	1.93732	0.0981044	0.17556	Non-significant	1.22887	0.298806	0.573533	Non-significant	0.775175	0.164468	0.431696	Non-significant
tr|B7HMT7|B7HMT7_BACC7	Cobalamin synthesis protein/P47K family protein	BCAH187_A2030	2.41978	0.0480303	0.129066	Non-significant	2.69747	0.00412786	0.0160806	Higher in EVsLB_9h	0.662825	0.561958	0.779354	Non-significant	0.385125	0.376584	0.643737	Non-significant
tr|B7HMT8|B7HMT8_BACC7	Branched-chain amino acid ABC transporter, branched chain amino acid-binding protein	BCAH187_A2031	-2.63049	0.000116994	0.00226337	Higher in EVsMOD_15h	-0.142275	0.892767	0.929909	Non-significant	-0.244833	0.503211	0.745377	Non-significant	-2.73305	0.0330289	0.2101	Non-significant
tr|B7HN83|B7HN83_BACC7	Bacterial luciferase family protein	BCAH187_A2041	0.651708	0.580769	0.689201	Non-significant	-0.785025	0.0108099	0.0336255	Non-significant	-1.76213	0.177438	0.448069	Non-significant	-0.3254	0.0452719	0.245233	Non-significant
tr|B7HN94|B7HN94_BACC7	Putative lipoprotein	BCAH187_A2052	1.43689	0.11325	0.227053	Non-significant	-0.896525	0.296157	0.413894	Non-significant	-2.98987	0.0195658	0.155066	Non-significant	-0.65645	0.369394	0.637283	Non-significant
tr|B7HN98|B7HN98_BACC7	D-alanyl-D-alanine carboxypeptidase family protein	BCAH187_A2056	-2.1427	0.158735	0.287374	Non-significant	-1.26112	0.418687	0.537564	Non-significant	0.97805	0.664899	0.840023	Non-significant	0.096475	0.738923	0.883269	Non-significant
tr|B7HN99|B7HN99_BACC7	Nitroreductase domain-containing protein	BCAH187_A2057	-0.244708	0.775627	0.84074	Non-significant	-3.07135	0.0103284	0.0323728	Higher in EVsMOD_9h	-1.74427	0.197142	0.467797	Non-significant	1.08238	0.0460602	0.247413	Non-significant
tr|B7HNA1|B7HNA1_BACC7	Cell wall peptidase, NlpC/P60 family	BCAH187_A2059	-3.10459	0.00729602	0.0352441	Higher in EVsMOD_15h	-0.456175	0.389775	0.509038	Non-significant	1.07562	0.0426814	0.237891	Non-significant	-1.5728	0.0660073	0.281015	Non-significant
tr|B7HNA8|B7HNA8_BACC7	O-methyltransferase	BCAH187_A2066	-0.432425	0.71249	0.793244	Non-significant	0.823725	0.332243	0.452918	Non-significant	0.466575	0.65434	0.835943	Non-significant	-0.789575	0.411465	0.67096	Non-significant
tr|B7HNB3|B7HNB3_BACC7	Pyridoxamine 5'-phosphate oxidase putative domain-containing protein	BCAH187_A2071	0.489417	0.031853	0.0965942	Non-significant	-2.01922	0.00346691	0.0143211	Higher in EVsMOD_9h	-1.90694	0.00633394	0.0797766	Non-significant	0.6017	0.077157	0.304572	Non-significant
tr|B7HNC0|B7HNC0_BACC7	Transcription antiterminator, LytR family	BCAH187_A2078	-4.4635	0.00688694	0.0343177	Higher in EVsMOD_15h	-1.03592	0.000385304	0.00304242	Non-significant	3.53037	0.0174364	0.145957	Non-significant	0.1028	0.485762	0.725958	Non-significant
tr|B7HNC2|B7HNC2_BACC7	Putative polysaccharide deacetylase	BCAH187_A2080	3.04077	0.000389671	0.00509026	Higher in EVsLB_15h	1.8811	0.000111553	0.00140621	Non-significant	-0.304092	0.466668	0.721521	Non-significant	0.855575	0.00292964	0.0874973	Non-significant
tr|B7HNC3|B7HNC3_BACC7	Putative lipoprotein	BCAH187_A2081	-4.01844	0.00663906	0.0336543	Higher in EVsMOD_15h	-5.44358	0.00600639	0.0211875	Higher in EVsMOD_9h	0.630542	0.626773	0.822999	Non-significant	2.05567	0.114418	0.363847	Non-significant
tr|B7HND3|B7HND3_BACC7	Conserved domain protein	BCAH187_A2091	0.800892	0.165765	0.29567	Non-significant	-0.941175	0.107103	0.188416	Non-significant	-1.60037	0.0737227	0.303695	Non-significant	0.1417	0.589203	0.798966	Non-significant
tr|B7HND4|B7HND4_BACC7	Putative protease	BCAH187_A2092	-3.40222	0.00586391	0.0308682	Higher in EVsMOD_15h	-3.07735	0.00474625	0.0176204	Higher in EVsMOD_9h	-0.632883	0.315313	0.591039	Non-significant	-0.95775	0.282639	0.55639	Non-significant
tr|B7HND9|B7HND9_BACC7	Transition state transcriptional regulatory protein	BCAH187_A2097	-2.60134	0.00165089	0.0130694	Higher in EVsMOD_15h	-2.80697	0.0100222	0.0317887	Higher in EVsMOD_9h	0.447642	0.643259	0.831619	Non-significant	0.653275	0.0980022	0.336452	Non-significant
tr|B7HNE0|B7HNE0_BACC7	Intracellular serine protease	BCAH187_A2098	-0.0322417	0.940544	0.963542	Non-significant	1.1027	0.312255	0.432564	Non-significant	0.148317	0.898168	0.96086	Non-significant	-0.986625	0.0974708	0.335188	Non-significant
tr|B7HNF4|B7HNF4_BACC7	Endo-alpha-N-acetylgalactosaminidase	BCAH187_A2112	3.25765	0.00314824	0.0194679	Higher in EVsLB_15h	5.96572	0.0162642	0.0447591	Higher in EVsLB_9h	3.32467	0.185444	0.457827	Non-significant	0.6166	0.185661	0.460749	Non-significant
tr|B7HNH7|B7HNH7_BACC7	Putative diamine N-acetyltransferase	BCAH187_A2135	-0.646367	0.348438	0.492321	Non-significant	2.15255	0.00458392	0.0173311	Higher in EVsLB_9h	2.58092	0.00860963	0.0985086	Non-significant	-0.218	0.676317	0.845603	Non-significant
tr|B7HNH8|B7HNH8_BACC7	Putative adhesion lipoprotein	BCAH187_A2136	-3.15799	0.0269461	0.0859013	Non-significant	-1.56312	0.00306663	0.012981	Non-significant	1.95584	0.117667	0.371075	Non-significant	0.360975	0.257207	0.53187	Non-significant
tr|B7HNJ1|B7HNJ1_BACC7	DedA family protein	BCAH187_A2149	0.022975	0.987723	0.993044	Non-significant	2.2103	0.00253476	0.0113576	Higher in EVsLB_9h	2.8081	0.116615	0.368395	Non-significant	0.620775	0.0588955	0.271714	Non-significant
tr|B7HNJ5|B7HNJ5_BACC7	TIGR03943 family protein	BCAH187_A2153	-1.43469	0.239735	0.386811	Non-significant	-1.98355	0.0249953	0.0620499	Non-significant	-0.679733	0.601702	0.807655	Non-significant	-0.130875	0.783713	0.907992	Non-significant
tr|B7HNJ8|B7HNJ8_BACC7	Spore coat protein F	BCAH187_A2156	0.09215	0.904865	0.938701	Non-significant	0.67705	0.426365	0.545375	Non-significant	-0.27085	0.793191	0.914417	Non-significant	-0.85575	0.186117	0.460749	Non-significant
tr|B7HNK7|B7HNK7_BACC7	DUF1572 domain-containing protein	BCAH187_A2165	-0.89615	0.110669	0.2254	Non-significant	1.41867	0.203439	0.309596	Non-significant	1.0324	0.427071	0.691308	Non-significant	-1.28242	0.010327	0.133659	Non-significant
tr|B7HNZ9|B7HNZ9_BACC7	Amidase family protein	BCAH187_A2171	-1.75775	0.0506011	0.133356	Non-significant	-2.3591	0.00467132	0.0174685	Higher in EVsMOD_9h	-0.560225	0.560826	0.77901	Non-significant	0.041125	0.85793	0.946427	Non-significant
tr|B7HP01|B7HP01_BACC7	NfeD-like C-terminal domain-containing protein	BCAH187_A2173	3.11025	0.0173605	0.0624188	Non-significant	5.2984	6.75823e-06	0.000315333	Higher in EVsLB_9h	2.087	0.0829625	0.319478	Non-significant	-0.10115	0.600439	0.808319	Non-significant
tr|B7HP02|B7HP02_BACC7	SPFH domain/Band 7 family protein	BCAH187_A2174	5.72316	0.000735452	0.00743785	Higher in EVsLB_15h	7.7559	8.38409e-10	1.72125e-06	Higher in EVsLB_9h	2.97029	0.00530511	0.074062	Non-significant	0.93755	0.0595595	0.272761	Non-significant
tr|B7HP03|B7HP03_BACC7	Phosphoglycerate mutase family protein	BCAH187_A2175	-0.810867	0.625086	0.725439	Non-significant	-2.9884	0.0205913	0.0537891	Non-significant	-1.90788	0.366345	0.637918	Non-significant	0.26965	0.0725161	0.296802	Non-significant
tr|B7HP10|B7HP10_BACC7	Glycosyltransferase, MGT family	BCAH187_A2182	-3.70033	0.00598867	0.0313118	Higher in EVsMOD_15h	-2.88535	0.00988668	0.0315176	Higher in EVsMOD_9h	0.469558	0.64544	0.832311	Non-significant	-0.345425	0.609894	0.812533	Non-significant
tr|B7HP17|B7HP17_BACC7	Group-specific protein	BCAH187_A2189	-0.662942	0.293534	0.441484	Non-significant	-1.39162	0.169492	0.270415	Non-significant	-0.198183	0.869623	0.949699	Non-significant	0.5305	0.114248	0.363847	Non-significant
tr|B7HP24|B7HP24_BACC7	Oxalate:formate antiporter	BCAH187_A2196	1.45012	0.0738208	0.172221	Non-significant	1.30973	0.192	0.295706	Non-significant	-0.0451917	0.971181	0.984387	Non-significant	0.0952	0.744156	0.885849	Non-significant
tr|B7HP25|B7HP25_BACC7	Group-specific protein	BCAH187_A2197	0.613775	0.485375	0.615107	Non-significant	1.3148	0.0221	0.0567851	Non-significant	1.33942	0.181326	0.453979	Non-significant	0.6384	0.123127	0.382421	Non-significant
tr|B7HP28|B7HP28_BACC7	Methyltransferase type 11 domain-containing protein	BCAH187_A2200	0.785492	0.300356	0.44944	Non-significant	-1.2918	0.0697504	0.136119	Non-significant	-2.70279	0.0077032	0.0930275	Non-significant	-0.6255	0.356418	0.627014	Non-significant
tr|B7HP31|B7HP31_BACC7	ATP-dependent RNA helicase, DEAD/DEAH box family	BCAH187_A2203	-0.556	0.671081	0.760336	Non-significant	1.58835	0.0600475	0.12086	Non-significant	1.84585	0.161252	0.429249	Non-significant	-0.2985	0.725415	0.875439	Non-significant
tr|B7HP35|B7HP35_BACC7	Uncharacterized protein	BCAH187_A2207	-3.12515	0.0198031	0.0685594	Non-significant	-4.19703	0.000207801	0.00199848	Higher in EVsMOD_9h	-0.405275	0.677213	0.84531	Non-significant	0.6666	0.260958	0.534678	Non-significant
tr|B7HP37|B7HP37_BACC7	Putative DNA-binding protein	BCAH187_A2209	1.04335	0.345231	0.489137	Non-significant	-0.312675	0.677005	0.766202	Non-significant	-0.462475	0.59288	0.803421	Non-significant	0.89355	0.344315	0.619526	Non-significant
tr|B7HP68|B7HP68_BACC7	Putative prophage LambdaBa02, major capsid protein	BCAH187_A2240	9.63471	1.76732e-05	0.000711434	Higher in EVsLB_15h	10.5654	3.73425e-05	0.000730135	Higher in EVsLB_9h	0.787567	0.504497	0.745668	Non-significant	-0.14315	0.819537	0.924802	Non-significant
tr|B7HP73|B7HP73_BACC7	Putative prophage LambdaBa02, major tail protein	BCAH187_A2245	8.15454	1.09928e-05	0.000585155	Higher in EVsLB_15h	9.035	7.79906e-05	0.00117731	Higher in EVsLB_9h	1.05473	0.368475	0.638881	Non-significant	0.174275	0.737615	0.883042	Non-significant
tr|B7HP90|B7HP90_BACC7	Putative prophage LambdaBa02, lipoprotein	BCAH187_A2262	-0.856317	0.400728	0.541603	Non-significant	-0.452775	0.466158	0.582131	Non-significant	1.05937	0.276442	0.549746	Non-significant	0.655825	0.352061	0.623336	Non-significant
tr|B7HP92|B7HP92_BACC7	Phospholipase C/D domain-containing protein	BCAH187_A2264	0.212642	0.820141	0.873767	Non-significant	1.2709	0.170899	0.27156	Non-significant	0.258283	0.842484	0.93392	Non-significant	-0.799975	0.0783312	0.304572	Non-significant
tr|B7HPA7|B7HPA7_BACC7	Transcriptional regulator, Crp/Fnr family	BCAH187_A2279	1.62733	0.194339	0.334432	Non-significant	-0.581325	0.378612	0.499027	Non-significant	-0.915158	0.501621	0.744517	Non-significant	1.2935	0.00323906	0.0874973	Non-significant
tr|B7HPC7|B7HPC7_BACC7	N-acetyltransferase family protein	BCAH187_A2299	1.65034	0.302893	0.452247	Non-significant	0.160625	0.837989	0.892783	Non-significant	-1.12357	0.528171	0.760706	Non-significant	0.36615	0.236112	0.507309	Non-significant
tr|B7HPC8|B7HPC8_BACC7	Lipase	BCAH187_A2300	1.55044	0.202909	0.344845	Non-significant	3.51647	0.0481677	0.102997	Non-significant	-0.952417	0.628797	0.823816	Non-significant	-2.91845	0.00306387	0.0874973	Non-significant
tr|B7HPZ1|B7HPZ1_BACC7	HD domain protein	BCAH187_A2307	1.02944	0.371082	0.512624	Non-significant	-1.2728	0.178628	0.280059	Non-significant	-1.52922	0.263028	0.540677	Non-significant	0.773025	0.284223	0.556617	Non-significant
tr|B7HPZ8|B7HPZ8_BACC7	PBS lyase HEAT-like repeat domain protein	BCAH187_A2314	-2.89424	0.00718637	0.0348785	Higher in EVsMOD_15h	-2.44712	0.00394544	0.0156069	Higher in EVsMOD_9h	0.477242	0.498158	0.743323	Non-significant	0.030125	0.957794	0.984653	Non-significant
tr|B7HQ00|B7HQ00_BACC7	BrxA/BrxB family bacilliredoxin	BCAH187_A2316	0.285725	0.835314	0.88717	Non-significant	0.108825	0.900531	0.935542	Non-significant	0.21925	0.89745	0.960618	Non-significant	0.39615	0.109341	0.359738	Non-significant
tr|B7HQ08|B7HQ08_BACC7	Neutral metalloprotease	BCAH187_A2324	0.951683	0.461021	0.59303	Non-significant	-5.9176	0.00023107	0.00216483	Higher in EVsMOD_9h	-7.36866	0.00187928	0.0470228	Higher in EVsLB_15h	-0.499375	0.507592	0.74073	Non-significant
tr|B7HQ22|B7HQ22_BACC7	D,D-heptose 1,7-bisphosphate phosphatase	BCAH187_A2338	1.61955	0.0629432	0.152895	Non-significant	-0.256475	0.58821	0.687697	Non-significant	-1.22947	0.12463	0.380975	Non-significant	0.64655	0.211099	0.481088	Non-significant
tr|B7HQ26|B7HQ26_BACC7	Cell division protein FtsK	BCAH187_A2342	0.409542	0.77074	0.837211	Non-significant	-3.24077	0.000359708	0.00287199	Higher in EVsMOD_9h	-2.55849	0.101606	0.351647	Non-significant	1.09183	0.0939534	0.328115	Non-significant
tr|B7HQ30|B7HQ30_BACC7	Penicillin-binding protein	BCAH187_A2346	6.17462	0.000220906	0.00338448	Higher in EVsLB_15h	0.914175	0.0976461	0.174928	Non-significant	-5.48442	0.000382258	0.0202532	Higher in EVsLB_15h	-0.223975	0.649373	0.833359	Non-significant
tr|B7HQ36|B7HQ36_BACC7	1-acyl-sn-glycerol-3-phosphate acyltransferase	BCAH187_A2352	1.78661	0.271971	0.419501	Non-significant	2.66692	0.000194819	0.0019229	Higher in EVsLB_9h	1.56072	0.315528	0.591039	Non-significant	0.6804	0.185306	0.460574	Non-significant
tr|B7HQ41|B7HQ41_BACC7	DegV family protein	BCAH187_A2357	0.380233	0.732932	0.808115	Non-significant	2.8908	0.00485437	0.0179245	Higher in EVsLB_9h	1.91797	0.17578	0.44663	Non-significant	-0.5926	0.21007	0.480259	Non-significant
tr|B7HQ42|B7HQ42_BACC7	Metallo-beta-lactamase domain-containing protein	BCAH187_A2358	0.346025	0.553956	0.668874	Non-significant	1.04665	0.137125	0.230374	Non-significant	0.674325	0.473274	0.727814	Non-significant	-0.0263	0.905003	0.964796	Non-significant
tr|B7HQ43|B7HQ43_BACC7	SCO1/SenC family lipoprotein	BCAH187_A2359	-2.06377	0.271133	0.418839	Non-significant	0.854675	0.0588384	0.119481	Non-significant	3.56202	0.0802134	0.313852	Non-significant	0.643575	0.230403	0.504283	Non-significant
tr|B7HQ49|B7HQ49_BACC7	Iron compound-binding protein	BCAH187_A2365	-1.25353	0.0525121	0.135949	Non-significant	0.2856	0.647068	0.74214	Non-significant	2.11686	0.03594	0.21613	Non-significant	0.577725	0.162873	0.429333	Non-significant
tr|B7HQ52|B7HQ52_BACC7	Putative lipoprotein	BCAH187_A2368	1.59932	0.0536205	0.137776	Non-significant	0.50345	0.606135	0.703844	Non-significant	-0.656792	0.603824	0.809171	Non-significant	0.439075	0.285132	0.55697	Non-significant
tr|B7HQ54|B7HQ54_BACC7	Isochorismatase family protein	BCAH187_A2370	1.45884	0.275409	0.422583	Non-significant	-1.46342	0.0973613	0.17457	Non-significant	-2.95099	0.101486	0.351647	Non-significant	-0.028725	0.848623	0.941742	Non-significant
tr|B7HQ62|B7HQ62_BACC7	Alcohol dehydrogenase	BCAH187_A2378	0.288592	0.563305	0.674718	Non-significant	0.720075	0.382137	0.501616	Non-significant	0.499708	0.22065	0.493996	Non-significant	0.068225	0.935195	0.97735	Non-significant
tr|B7HQ66|B7HQ66_BACC7	Erythromycin esterase	BCAH187_A2382	1.46491	0.362362	0.505043	Non-significant	0.47505	0.705904	0.788581	Non-significant	-1.74676	0.345636	0.621419	Non-significant	-0.7569	0.468101	0.712443	Non-significant
tr|B7HQ70|B7HQ70_BACC7	Azoreductase	BCAH187_A2386	-3.18486	0.175242	0.30776	Non-significant	-3.12792	0.0408446	0.0908493	Non-significant	-0.303792	0.692389	0.851864	Non-significant	-0.360725	0.862521	0.947571	Non-significant
tr|B7HQ76|B7HQ76_BACC7	LemA domain protein	BCAH187_A2392	-4.51061	0.000601532	0.0065341	Higher in EVsMOD_15h	-1.21082	0.00262738	0.0116501	Non-significant	1.65576	0.0254257	0.181878	Non-significant	-1.64402	0.00256	0.0874973	Non-significant
tr|B7HQ82|B7HQ82_BACC7	Aldehyde dehydrogenase family protein	BCAH187_A2398	-3.43982	0.00294603	0.018725	Higher in EVsMOD_15h	-4.1325	0.000201914	0.0019646	Higher in EVsMOD_9h	-1.02791	0.185114	0.457827	Non-significant	-0.335225	0.516175	0.74838	Non-significant
tr|B7HQ83|B7HQ83_BACC7	DUF1694 domain-containing protein	BCAH187_A2399	-0.450092	0.201311	0.34332	Non-significant	-0.0355	0.966722	0.977457	Non-significant	0.678317	0.447833	0.707474	Non-significant	0.263725	0.61563	0.81858	Non-significant
tr|B7HQ86|B7HQ86_BACC7	Aminotransferase, class III	BCAH187_A2402	1.31508	0.169442	0.301443	Non-significant	1.53353	0.0973589	0.17457	Non-significant	0.920967	0.385733	0.655554	Non-significant	0.702525	0.319451	0.595671	Non-significant
tr|B7HQA0|B7HQA0_BACC7	Putative sporulation-control protein Spo0M	BCAH187_A2416	-1.74359	0.0766976	0.177121	Non-significant	-3.56133	0.00464427	0.0174309	Higher in EVsMOD_9h	-2.30226	0.0105348	0.109232	Non-significant	-0.484525	0.619955	0.81974	Non-significant
tr|B7HR18|B7HR18_BACC7	Group-specific protein	BCAH187_A2442	0.714642	0.477989	0.607624	Non-significant	-0.07785	0.823237	0.882261	Non-significant	-0.765542	0.463011	0.719183	Non-significant	0.02695	0.921503	0.970491	Non-significant
tr|B7HR22|B7HR22_BACC7	YqaE/Pmp3 family membrane protein	BCAH187_A2446	-0.0356083	0.966263	0.980172	Non-significant	-1.6396	0.0118044	0.0359561	Non-significant	-1.34979	0.0682096	0.295929	Non-significant	0.2542	0.710768	0.867131	Non-significant
tr|B7HR29|B7HR29_BACC7	Acyl-CoA dehydrogenase	BCAH187_A2453	-0.58275	0.55563	0.670134	Non-significant	0.290525	0.665513	0.756952	Non-significant	-1.24997	0.248716	0.524783	Non-significant	-2.12325	0.0124044	0.142261	Non-significant
tr|B7HR33|B7HR33_BACC7	3-hydroxyisobutyryl-CoA hydrolase	BCAH187_A2457	-2.19768	0.0231512	0.077033	Non-significant	-3.02355	0.0114797	0.0350762	Higher in EVsMOD_9h	-0.505917	0.63004	0.824392	Non-significant	0.31995	0.604662	0.81004	Non-significant
tr|B7HR37|B7HR37_BACC7	Nuclease SbcCD subunit C	BCAH187_A2461	2.34673	0.0185362	0.0653862	Non-significant	3.13495	0.0231151	0.0586593	Non-significant	0.724617	0.59854	0.806699	Non-significant	-0.0636	0.895563	0.960601	Non-significant
tr|B7HR41|B7HR41_BACC7	Group-specific protein	BCAH187_A2465	-2.88539	0.0107505	0.0461036	Higher in EVsMOD_15h	-2.34112	0.0120139	0.0364322	Higher in EVsMOD_9h	-0.972433	0.340563	0.617101	Non-significant	-1.5167	0.0152771	0.148889	Non-significant
tr|B7HR43|B7HR43_BACC7	Putative oxalate:formate antiporter	BCAH187_A2467	1.78012	0.0790162	0.180245	Non-significant	3.4417	0.000301659	0.00254858	Higher in EVsLB_9h	2.2809	0.0597948	0.278997	Non-significant	0.619325	0.0307281	0.203123	Non-significant
tr|B7HR51|B7HR51_BACC7	4'-phosphopantetheinyl transferase	BCAH187_A2475	-2.32918	0.0813444	0.184559	Non-significant	-4.62325	0.00129037	0.00702687	Higher in EVsMOD_9h	-3.11159	0.0501258	0.255674	Non-significant	-0.817525	0.260314	0.534374	Non-significant
tr|B7HR52|B7HR52_BACC7	Cold-shock protein	BCAH187_A2476	-2.11292	0.0233519	0.0774513	Non-significant	-1.82755	0.00830234	0.0274031	Non-significant	-0.106633	0.864415	0.947994	Non-significant	-0.392	0.485852	0.725958	Non-significant
tr|B7HR55|B7HR55_BACC7	DNA polymerase, DinB family	BCAH187_A2479	2.13491	0.00208206	0.0145886	Higher in EVsLB_15h	2.16747	0.0431806	0.0948126	Non-significant	-0.482383	0.636647	0.827238	Non-significant	-0.51495	0.241083	0.513777	Non-significant
tr|B7HR56|B7HR56_BACC7	Alkaline serine protease, subtilase family	BCAH187_A2480	-1.27358	0.667575	0.758457	Non-significant	-0.284125	0.721963	0.800751	Non-significant	-5.85139	0.0217924	0.165031	Non-significant	-6.84085	0.0133317	0.14428	Non-significant
tr|B7HR76|B7HR76_BACC7	DUF2441 domain-containing protein	BCAH187_A2501	0.664558	0.474904	0.60445	Non-significant	-0.8564	0.0553608	0.114227	Non-significant	-0.793008	0.427156	0.691308	Non-significant	0.72795	0.0229018	0.180334	Non-significant
tr|B7HR78|B7HR78_BACC7	YokE-like PH domain-containing protein	BCAH187_A2503	0.0698417	0.963697	0.9791	Non-significant	0.14725	0.831578	0.887855	Non-significant	0.713558	0.660226	0.837211	Non-significant	0.63615	0.284707	0.55667	Non-significant
tr|B7HR82|B7HR82_BACC7	Membrane protein, MmpL family	BCAH187_A2507	2.70514	0.0730101	0.170523	Non-significant	3.66345	0.00652241	0.0227317	Higher in EVsLB_9h	0.885283	0.598835	0.806699	Non-significant	-0.073025	0.755837	0.892314	Non-significant
tr|B7HRA6|B7HRA6_BACC7	Conserved domain protein	BCAH187_A2531	1.61214	0.111069	0.225764	Non-significant	0.635425	0.515516	0.628104	Non-significant	-1.14172	0.422999	0.689158	Non-significant	-0.165	0.649421	0.833359	Non-significant
tr|B7HRC9|B7HRC9_BACC7	O-methyltransferase family protein	BCAH187_A2554	-3.55094	0.0069748	0.0344596	Higher in EVsMOD_15h	-3.70545	3.93475e-05	0.000754956	Higher in EVsMOD_9h	-1.63626	0.111416	0.361801	Non-significant	-1.48175	0.00140639	0.0780357	Non-significant
tr|B7HRD0|B7HRD0_BACC7	Toxic anion resistance protein	BCAH187_A2555	-4.51087	0.0172252	0.0621499	Non-significant	-3.35535	0.00912849	0.0294667	Higher in EVsMOD_9h	1.37229	0.437204	0.698505	Non-significant	0.216775	0.476762	0.718116	Non-significant
tr|B7HRD1|B7HRD1_BACC7	DUF3974 domain-containing protein	BCAH187_A2556	-0.0332083	0.978768	0.986456	Non-significant	0.427325	0.672608	0.762487	Non-significant	-0.547342	0.726717	0.87306	Non-significant	-1.00787	0.147666	0.418728	Non-significant
tr|B7HRE6|B7HRE6_BACC7	RNA helicase (EC 3,6,4,13)	BCAH187_A2571	1.13617	0.0816614	0.184841	Non-significant	1.00445	0.249425	0.364575	Non-significant	-0.441092	0.593623	0.803897	Non-significant	-0.309375	0.636704	0.8284	Non-significant
tr|B7HS44|B7HS44_BACC7	Putative indolepyruvate decarboxylase	BCAH187_A2581	0.480892	0.543366	0.660184	Non-significant	0.386275	0.65134	0.74579	Non-significant	-0.296167	0.806444	0.920817	Non-significant	-0.20155	0.566433	0.779938	Non-significant
tr|B7HS65|B7HS65_BACC7	DUF1722 domain-containing protein	BCAH187_A2602	1.01152	0.470523	0.600736	Non-significant	2.03175	0.00850829	0.0277262	Higher in EVsLB_9h	0.566683	0.695982	0.852293	Non-significant	-0.45355	0.273642	0.547129	Non-significant
tr|B7HS66|B7HS66_BACC7	Acyl-CoA dehydrogenase	BCAH187_A2603	1.4252	0.0314335	0.0961744	Non-significant	-3.44382	0.011342	0.034945	Higher in EVsMOD_9h	-6.86545	0.00012068	0.0140104	Higher in EVsLB_15h	-1.99642	0.065563	0.281015	Non-significant
tr|B7HS67|B7HS67_BACC7	Putative acetyl-CoA carboxylase, biotin carboxylase	BCAH187_A2604	-4.66685	6.96792e-05	0.00158326	Higher in EVsMOD_15h	-1.9144	0.0418254	0.0925297	Non-significant	0.969875	0.0665067	0.295358	Non-significant	-1.78258	0.0507363	0.257826	Non-significant
tr|B7HS71|B7HS71_BACC7	Carboxyl transferase domain protein	BCAH187_A2608	1.94917	0.212362	0.357067	Non-significant	2.82547	0.00115387	0.00641977	Higher in EVsLB_9h	-0.394017	0.780041	0.908435	Non-significant	-1.27032	0.0562906	0.268868	Non-significant
tr|B7HS86|B7HS86_BACC7	Group-specific protein	BCAH187_A2623	2.24047	0.0587125	0.145752	Non-significant	1.2125	0.146211	0.241294	Non-significant	-1.08969	0.349077	0.621984	Non-significant	-0.061725	0.918585	0.970358	Non-significant
tr|B7HS87|B7HS87_BACC7	Bacillolysin	BCAH187_A2624	1.38563	0.239328	0.386578	Non-significant	0.848625	0.334475	0.455055	Non-significant	0.5526	0.682654	0.846821	Non-significant	1.0896	0.0777986	0.304572	Non-significant
tr|B7HS89|B7HS89_BACC7	Activator of Hsp90 ATPase homologue 1/2-like C-terminal domain-containing protein	BCAH187_A2626	1.32946	0.270416	0.418676	Non-significant	0.042375	0.952396	0.968914	Non-significant	-0.469233	0.693642	0.852293	Non-significant	0.81785	0.235009	0.507309	Non-significant
tr|B7HSA0|B7HSA0_BACC7	Transcriptional regulator, AraC family	BCAH187_A2637	0.0531167	0.962361	0.9791	Non-significant	1.20447	0.130077	0.220884	Non-significant	0.497033	0.692529	0.851864	Non-significant	-0.654325	0.267341	0.541808	Non-significant
tr|B7HSA1|B7HSA1_BACC7	Peptidase M3A/M3B catalytic domain-containing protein	BCAH187_A2638	-0.99255	0.526114	0.648609	Non-significant	-2.1502	0.001401	0.00741305	Higher in EVsMOD_9h	-1.36302	0.407205	0.677461	Non-significant	-0.205375	0.362383	0.63102	Non-significant
tr|B7HSC4|B7HSC4_BACC7	Lipoprotein	BCAH187_A2661	1.42953	0.0326852	0.0979603	Non-significant	1.41612	0.0680877	0.133255	Non-significant	0.270242	0.758071	0.892979	Non-significant	0.28365	0.365377	0.631946	Non-significant
tr|B7HSF2|B7HSF2_BACC7	DUF3959 domain-containing protein	BCAH187_A2690	-2.31003	0.0286071	0.089256	Non-significant	-3.15835	0.00196343	0.00937424	Higher in EVsMOD_9h	0.202633	0.844311	0.934936	Non-significant	1.05095	0.012995	0.14428	Non-significant
tr|B7HSH4|B7HSH4_BACC7	Protein kinase domain-containing protein	BCAH187_A2713	0.463442	0.443513	0.579728	Non-significant	0.464425	0.556732	0.659533	Non-significant	-0.350217	0.715874	0.866052	Non-significant	-0.3512	0.449879	0.70504	Non-significant
tr|B7HTD8|B7HTD8_BACC7	Cytoplasmic protein	BCAH187_A2757	0.020175	0.983041	0.98979	Non-significant	-0.264525	0.629074	0.723929	Non-significant	-1.8044	0.122192	0.377234	Non-significant	-1.5197	0.0115619	0.136984	Non-significant
tr|B7HTE5|B7HTE5_BACC7	Bacterial Pleckstrin homology domain-containing protein	BCAH187_A2764	-2.17157	0.164927	0.29495	Non-significant	-3.89755	0.0207363	0.0539566	Non-significant	-0.0953	0.963422	0.983219	Non-significant	1.63068	0.000313347	0.0451434	Non-significant
sp|B7HTE7|Y2766_BACC7	Putative metal-dependent hydrolase BCAH187_A2766	BCAH187_A2766	-0.00456667	0.99489	0.998294	Non-significant	-1.20052	0.0837573	0.156606	Non-significant	-0.147908	0.873884	0.951768	Non-significant	1.04805	0.0177369	0.156294	Non-significant
tr|B7HTF2|B7HTF2_BACC7	GIY-YIG catalytic domain protein	BCAH187_A2771	-3.73262	0.0132907	0.052625	Non-significant	-0.6963	0.320377	0.441658	Non-significant	2.70839	0.0606023	0.280801	Non-significant	-0.327925	0.511948	0.744621	Non-significant
tr|B7HTG2|B7HTG2_BACC7	DUF4180 domain-containing protein	BCAH187_A2781	0.937717	0.164449	0.294601	Non-significant	1.39367	0.0352647	0.0812258	Non-significant	0.720408	0.397073	0.668053	Non-significant	0.26445	0.354614	0.62545	Non-significant
tr|B7HTG8|B7HTG8_BACC7	Neutral metalloproteinase	BCAH187_A2787	4.16371	0.00241777	0.0160637	Higher in EVsLB_15h	-0.944875	0.518908	0.629672	Non-significant	-3.79663	0.0674319	0.295451	Non-significant	1.31195	0.0804345	0.307377	Non-significant
tr|B7HTH5|B7HTH5_BACC7	Actin-like protein N-terminal domain-containing protein	BCAH187_A2794	-0.740175	0.683315	0.769526	Non-significant	1.31818	0.271046	0.387796	Non-significant	-0.60825	0.685264	0.848101	Non-significant	-2.6666	0.0971061	0.334495	Non-significant
tr|B7HTH7|B7HTH7_BACC7	Cytoplasmic protein	BCAH187_A2796	-0.304892	0.816896	0.871033	Non-significant	-1.60055	6.13491e-05	0.000999702	Non-significant	-1.33411	0.337593	0.614976	Non-significant	-0.03845	0.711276	0.867131	Non-significant
tr|B7HTI1|B7HTI1_BACC7	Lipoprotein	BCAH187_A2800	0.0122	0.986166	0.992451	Non-significant	1.64845	0.0158108	0.0439832	Non-significant	-0.092075	0.912055	0.96518	Non-significant	-1.72832	0.00229651	0.086902	Non-significant
tr|B7HTK1|B7HTK1_BACC7	Lipoprotein	BCAH187_A2820	-2.218	0.0264382	0.0848984	Non-significant	-0.404475	0.217354	0.325239	Non-significant	2.36445	0.0192406	0.154171	Non-significant	0.550925	0.137228	0.404203	Non-significant
tr|B7HTK2|B7HTK2_BACC7	Group-specific protein	BCAH187_A2821	-8.32522	5.43755e-05	0.00137819	Higher in EVsMOD_15h	-7.53562	2.49921e-07	7.87428e-05	Higher in EVsMOD_9h	0.0955417	0.88839	0.957409	Non-significant	-0.69405	0.0681998	0.288095	Non-significant
tr|B7HTM6|B7HTM6_BACC7	Chitinase	BCAH187_A2845	6.88592	0.000688194	0.00703465	Higher in EVsLB_15h	3.78702	0.000123291	0.00149692	Higher in EVsLB_9h	-3.35692	0.0134595	0.12447	Non-significant	-0.258025	0.603523	0.81004	Non-significant
tr|B7HUD6|B7HUD6_BACC7	Putative chitin binding protein	BCAH187_A2876	6.95489	0.000608013	0.00653534	Higher in EVsLB_15h	-0.1012	0.915147	0.947192	Non-significant	-6.51977	0.00458872	0.0697825	Non-significant	0.536325	0.202248	0.472892	Non-significant
tr|B7HUF3|B7HUF3_BACC7	DUF1836 domain-containing protein	BCAH187_A2893	-1.42565	0.0214956	0.0726948	Non-significant	-1.00095	0.353332	0.473493	Non-significant	0.783025	0.548882	0.773706	Non-significant	0.358325	0.20217	0.472892	Non-significant
tr|B7HUF7|B7HUF7_BACC7	NLP/P60 family protein	BCAH187_A2897	-4.72702	0.0404045	0.115369	Non-significant	6.46117	0.00401257	0.0158024	Higher in EVsLB_9h	8.26993	0.00307667	0.0550985	Non-significant	-2.91827	0.111296	0.362685	Non-significant
tr|B7HUG8|B7HUG8_BACC7	Xaa-Pro dipeptidyl-peptidase (EC 3,4,14,11) (X-prolyl-dipeptidyl aminopeptidase)	BCAH187_A2908	-2.63055	0.000228321	0.00347217	Higher in EVsMOD_15h	1.94352	0.0634726	0.126269	Non-significant	3.60335	0.015986	0.137319	Non-significant	-0.970725	0.00773137	0.11671	Non-significant
tr|B7HUH4|B7HUH4_BACC7	Phosphatase, C- region	BCAH187_A2914	0.365142	0.647047	0.742946	Non-significant	0.0582	0.929044	0.95568	Non-significant	0.314833	0.764969	0.899989	Non-significant	0.621775	0.0764268	0.304572	Non-significant
tr|B7HUJ0|B7HUJ0_BACC7	Cytoplasmic protein	BCAH187_A2930	1.56871	0.347229	0.490973	Non-significant	-0.66265	0.15329	0.25116	Non-significant	-1.94353	0.274335	0.548469	Non-significant	0.287825	0.0158505	0.148889	Non-significant
tr|B7HUJ4|B7HUJ4_BACC7	Putative lipoprotein	BCAH187_A2934	-2.53752	0.279519	0.426974	Non-significant	-0.332325	0.652384	0.746569	Non-significant	0.900942	0.691227	0.851794	Non-significant	-1.30425	0.0696771	0.290817	Non-significant
tr|B7HUJ6|B7HUJ6_BACC7	Uncharacterized protein	BCAH187_A2936	2.9215	0.00441229	0.0248858	Higher in EVsLB_15h	-0.76485	0.336987	0.458168	Non-significant	-3.22118	0.0226451	0.169056	Non-significant	0.465175	0.169625	0.439698	Non-significant
tr|B7HUJ7|B7HUJ7_BACC7	Cytosolic protein	BCAH187_A2937	-0.138258	0.71534	0.795554	Non-significant	-3.50587	4.93344e-05	0.000888452	Higher in EVsMOD_9h	-2.41742	0.00223841	0.0505338	Non-significant	0.9502	0.0157911	0.148889	Non-significant
tr|B7HUM1|B7HUM1_BACC7	Putative membrane protein	BCAH187_A2961	-0.274433	0.639113	0.736307	Non-significant	1.3384	0.338239	0.458959	Non-significant	1.38748	0.364209	0.635817	Non-significant	-0.22535	0.758372	0.893786	Non-significant
tr|B7HUM7|B7HUM7_BACC7	Sulfonate ABC transporter, sulfonate-binding protein	BCAH187_A2967	0.610325	0.505888	0.6329	Non-significant	-1.3704	0.0114772	0.0350762	Non-significant	-1.4643	0.122059	0.377234	Non-significant	0.516425	0.314325	0.588785	Non-significant
tr|B7HUM9|B7HUM9_BACC7	Group-specific protein	BCAH187_A2969	-1.16587	0.196633	0.337532	Non-significant	0.40265	0.490593	0.60428	Non-significant	2.06432	0.0920659	0.338247	Non-significant	0.4958	0.0382962	0.225278	Non-significant
tr|B7HUP5|B7HUP5_BACC7	Conserved domain protein	BCAH187_A2985	-0.151467	0.815049	0.871033	Non-significant	-0.7979	0.241991	0.35639	Non-significant	0.215917	0.828683	0.927662	Non-significant	0.86235	4.63406e-05	0.0186565	Non-significant
tr|B7HVG9|B7HVG9_BACC7	Polysaccharide deacetylase	BCAH187_A2990	-2.48776	0.00694227	0.0344596	Higher in EVsMOD_15h	-4.11685	0.000288338	0.0025083	Higher in EVsMOD_9h	-0.476217	0.567307	0.784298	Non-significant	1.15287	0.00962229	0.128645	Non-significant
tr|B7HVH2|B7HVH2_BACC7	Sulfatase	BCAH187_A2993	-1.12889	0.239289	0.386578	Non-significant	-7.55112	0.00253929	0.0113576	Higher in EVsMOD_9h	-7.20433	0.00958185	0.104082	Non-significant	-0.7821	0.348384	0.62241	Non-significant
tr|B7HVH4|B7HVH4_BACC7	Group-specific protein	BCAH187_A2995	1.05393	0.358147	0.502925	Non-significant	0.746925	0.493637	0.606486	Non-significant	-0.760033	0.609572	0.812363	Non-significant	-0.453025	0.517185	0.748962	Non-significant
tr|B7HVH6|B7HVH6_BACC7	Transcriptional regulator, TetR family	BCAH187_A2997	-2.15063	0.0207361	0.0707164	Non-significant	-0.154	0.843783	0.896164	Non-significant	2.24676	0.0947669	0.341786	Non-significant	0.250125	0.0167705	0.151673	Non-significant
tr|B7HVI3|B7HVI3_BACC7	Chorismate mutase/phospho-2-dehydro-3-deoxyheptonate aldolase	BCAH187_A3004	-1.77711	0.334446	0.478479	Non-significant	-2.89805	0.0388949	0.0876523	Non-significant	-1.18632	0.547867	0.773706	Non-significant	-0.065375	0.942925	0.977809	Non-significant
tr|B7HVJ8|B7HVJ8_BACC7	Carbohydrate kinase, FGGY family	BCAH187_A3019	1.47935	0.508527	0.635814	Non-significant	1.2974	0.191907	0.295706	Non-significant	-2.1005	0.212123	0.483877	Non-significant	-1.91855	0.255013	0.531832	Non-significant
tr|B7HVK0|B7HVK0_BACC7	3-hydroxy-5-phosphonooxypentane-2,4-dione thiolase	BCAH187_A3021	0.915083	0.196177	0.337031	Non-significant	-0.187775	0.844997	0.896386	Non-significant	-2.57318	0.0870747	0.328611	Non-significant	-1.47032	0.00127191	0.0778197	Non-significant
tr|B7HVK2|B7HVK2_BACC7	ABM domain-containing protein	BCAH187_A3023	-2.60664	0.0230078	0.076805	Non-significant	-2.5502	0.00440342	0.0169293	Higher in EVsMOD_9h	-0.274758	0.790686	0.914417	Non-significant	-0.3312	0.348261	0.62241	Non-significant
tr|B7HVL0|B7HVL0_BACC7	Transcriptional regulator, IclR family	BCAH187_A3031	1.49366	0.123856	0.242631	Non-significant	0.19895	0.749709	0.827057	Non-significant	-1.39821	0.159754	0.429249	Non-significant	-0.1035	0.858359	0.946427	Non-significant
tr|B7HVL2|B7HVL2_BACC7	3'-phosphate/5'-hydroxy nucleic acid ligase	BCAH187_A3033	0.784808	0.0870693	0.193456	Non-significant	-0.780125	0.123662	0.211565	Non-significant	-1.11186	0.129129	0.386042	Non-significant	0.453075	0.0178095	0.156294	Non-significant
tr|B7HVL4|B7HVL4_BACC7	Immune inhibitor A	BCAH187_A3035	-1.39667	0.0648582	0.155554	Non-significant	2.67532	5.1694e-05	0.000914894	Higher in EVsLB_9h	3.96577	0.00128474	0.0387878	Higher in EVsLB_9h	-0.106225	0.662266	0.838761	Non-significant
tr|B7HVL6|B7HVL6_BACC7	DUF2975 domain-containing protein	BCAH187_A3037	1.22837	0.317959	0.4656	Non-significant	1.469	0.173763	0.275046	Non-significant	0.622283	0.68184	0.846322	Non-significant	0.38165	0.524852	0.75141	Non-significant
tr|B7HVL9|B7HVL9_BACC7	Putative lipoprotein	BCAH187_A3040	-0.337158	0.809742	0.867189	Non-significant	-0.4313	0.522658	0.632302	Non-significant	0.599208	0.69477	0.852293	Non-significant	0.69335	0.154425	0.424379	Non-significant
tr|B7HVN5|B7HVN5_BACC7	Acetylornithine aminotransferase	BCAH187_A3056	-0.721333	0.263146	0.410733	Non-significant	-0.7117	0.144551	0.239133	Non-significant	1.64758	0.0477803	0.250877	Non-significant	1.63795	0.00384942	0.090975	Non-significant
tr|B7HVP7|B7HVP7_BACC7	ATPase, AAA family	BCAH187_A3068	1.10022	0.0215287	0.0726948	Non-significant	1.2738	0.0933855	0.169038	Non-significant	-0.807317	0.334221	0.613187	Non-significant	-0.9809	0.0134333	0.14428	Non-significant
tr|B7HVS5|B7HVS5_BACC7	Phosphatase family protein	BCAH187_A3096	0.599658	0.598261	0.70507	Non-significant	0.645375	0.0164784	0.0450469	Non-significant	0.0615917	0.956936	0.981903	Non-significant	0.015875	0.878633	0.9534	Non-significant
tr|B7HVV2|B7HVV2_BACC7	Putative stage II sporulation protein P	BCAH187_A3124	0.356642	0.735038	0.808822	Non-significant	1.59947	0.0885693	0.162351	Non-significant	0.450658	0.733813	0.877924	Non-significant	-0.792175	0.133088	0.400972	Non-significant
tr|B7HWJ9|B7HWJ9_BACC7	Acyl-CoA dehydrogenase, short-chain specific	BCAH187_A3128	-1.39526	0.40212	0.542692	Non-significant	-0.70745	0.547214	0.653537	Non-significant	0.694908	0.18725	0.458741	Non-significant	0.0071	0.996719	0.997609	Non-significant
tr|B7HWK9|B7HWK9_BACC7	Membrane protein	BCAH187_A3138	0.0780333	0.867952	0.911927	Non-significant	0.372	0.720842	0.800373	Non-significant	-0.876183	0.266558	0.541614	Non-significant	-1.17015	0.232716	0.50607	Non-significant
tr|B7HWP0|B7HWP0_BACC7	Response regulator	BCAH187_A3169	0.0646167	0.94688	0.967137	Non-significant	-2.35807	0.00172072	0.00847157	Higher in EVsMOD_9h	-1.82429	0.14411	0.409776	Non-significant	0.5984	0.000435026	0.0465539	Non-significant
tr|B7HWQ2|B7HWQ2_BACC7	5'-nucleotidase	BCAH187_A3181	1.38305	0.428264	0.567609	Non-significant	5.95252	0.00328659	0.0136586	Higher in EVsLB_9h	4.54087	0.077317	0.307025	Non-significant	-0.0286	0.967112	0.989735	Non-significant
tr|B7HWR2|B7HWR2_BACC7	Alpha/beta hydrolase fold-5 domain-containing protein	BCAH187_A3191	0.834967	0.502787	0.630943	Non-significant	1.12122	0.0822258	0.154588	Non-significant	0.623058	0.649522	0.833782	Non-significant	0.3368	0.206556	0.476899	Non-significant
tr|B7HWW2|B7HWW2_BACC7	Peptidase M20 domain-containing protein 2	BCAH187_A3241	-0.756217	0.598807	0.705308	Non-significant	-0.980975	0.2947	0.412701	Non-significant	-1.33591	0.422975	0.689158	Non-significant	-1.11115	0.109919	0.359909	Non-significant
tr|B7HWW4|B7HWW4_BACC7	Glyoxylase family protein	BCAH187_A3244	0.949108	0.213894	0.357885	Non-significant	0.3284	0.741436	0.819251	Non-significant	-0.867433	0.474548	0.729227	Non-significant	-0.246725	0.678279	0.846285	Non-significant
tr|B7HWX3|B7HWX3_BACC7	YwbE family protein	BCAH187_A3253	0.0845083	0.79216	0.854374	Non-significant	1.11365	0.379605	0.499027	Non-significant	1.80087	0.243815	0.521408	Non-significant	0.771725	0.0650465	0.281015	Non-significant
tr|B7HWY0|B7HWY0_BACC7	Lipoprotein	BCAH187_A3260	1.70854	0.0560435	0.141002	Non-significant	0.14285	0.854569	0.903414	Non-significant	-1.05472	0.347582	0.621419	Non-significant	0.510975	0.244946	0.516298	Non-significant
tr|B7HXR1|B7HXR1_BACC7	Putative hemin transport system permease protein HrtB	BCAH187_A3274	-0.703875	0.745056	0.817095	Non-significant	2.76115	0.000178048	0.00180957	Higher in EVsLB_9h	4.22972	0.0931708	0.340147	Non-significant	0.7647	0.0770418	0.304572	Non-significant
tr|B7HXS1|B7HXS1_BACC7	Membrane protein	BCAH187_A3284	1.98544	0.113051	0.227004	Non-significant	1.7026	0.129282	0.219915	Non-significant	-0.0159167	0.992024	0.996392	Non-significant	0.266925	0.328497	0.602618	Non-significant
tr|B7HXS2|B7HXS2_BACC7	ATP F0F1 synthase subunit alpha	BCAH187_A3285	-1.64651	0.0820524	0.185466	Non-significant	-2.72812	0.00391116	0.0155816	Higher in EVsMOD_9h	-0.678442	0.444458	0.704377	Non-significant	0.403175	0.484976	0.725958	Non-significant
tr|B7HXS9|B7HXS9_BACC7	DUF1015 domain-containing protein	BCAH187_A3292	1.33067	0.0672084	0.160351	Non-significant	0.5397	0.440899	0.557711	Non-significant	-1.18104	0.228504	0.503918	Non-significant	-0.390075	0.32314	0.597863	Non-significant
tr|B7HXT0|B7HXT0_BACC7	D-3-phosphoglycerate dehydrogenase	BCAH187_A3293	-2.05093	0.075069	0.174934	Non-significant	-0.3706	0.626501	0.721373	Non-significant	0.451308	0.724119	0.871477	Non-significant	-1.22903	0.00448239	0.0929529	Non-significant
tr|B7HXT3|B7HXT3_BACC7	Hydrolase	BCAH187_A3296	4.57147	0.00234435	0.0157024	Higher in EVsLB_15h	2.58165	0.00362076	0.0148076	Higher in EVsLB_9h	-1.4179	0.176354	0.446982	Non-significant	0.571925	0.242113	0.515085	Non-significant
tr|B7HXT7|B7HXT7_BACC7	Beta-lactam antibiotic acylase family protein	BCAH187_A3300	-1.73592	0.323817	0.471236	Non-significant	0.899525	0.473993	0.587274	Non-significant	0.1296	0.942861	0.974669	Non-significant	-2.50585	0.0518738	0.259749	Non-significant
tr|B7HXT8|B7HXT8_BACC7	Molybdate metabolism regulator	BCAH187_A3301	-0.850133	0.23705	0.384411	Non-significant	2.709	0.0511783	0.108319	Non-significant	2.99506	0.068693	0.296275	Non-significant	-0.564075	0.364828	0.631528	Non-significant
tr|B7HXU2|B7HXU2_BACC7	DNA alkylation repair protein	BCAH187_A3305	-0.537525	0.234699	0.382714	Non-significant	-1.05905	0.184974	0.287255	Non-significant	-0.357675	0.706545	0.860563	Non-significant	0.16385	0.436797	0.691689	Non-significant
tr|B7HXV0|B7HXV0_BACC7	3-Oxoadipate enol-lactonase	BCAH187_A3313	0.897075	0.296167	0.444467	Non-significant	4.13837	0.00540558	0.019565	Higher in EVsLB_9h	1.47672	0.194475	0.464977	Non-significant	-1.76458	0.0758985	0.303151	Non-significant
tr|B7HXV3|B7HXV3_BACC7	Putative 6-aminohexanoate-dimer hydrolase	BCAH187_A3316	4.86685	0.00101472	0.00928023	Higher in EVsLB_15h	-0.55395	0.379563	0.499027	Non-significant	-5.88192	0.00120773	0.0387878	Higher in EVsLB_15h	-0.461125	0.253327	0.530694	Non-significant
tr|B7HXX5|B7HXX5_BACC7	Lipoprotein	BCAH187_A3339	-0.746483	0.125699	0.245912	Non-significant	-1.462	0.116205	0.200984	Non-significant	-1.04549	0.273077	0.548203	Non-significant	-0.329975	0.523692	0.75132	Non-significant
tr|B7HXY8|B7HXY8_BACC7	Cys-tRNA(Pro)/Cys-tRNA(Cys) deacylase	BCAH187_A3353	-1.83602	0.0411328	0.116143	Non-significant	-2.16027	1.90137e-06	0.000180454	Higher in EVsMOD_9h	-0.07935	0.910032	0.96518	Non-significant	0.2449	0.120413	0.375695	Non-significant
tr|B7HXZ6|B7HXZ6_BACC7	Lipoprotein	BCAH187_A3361	-4.51986	0.000301776	0.00424347	Higher in EVsMOD_15h	-7.45072	0.000126672	0.00150368	Higher in EVsMOD_9h	-5.23772	0.000187259	0.0167149	Higher in EVsLB_15h	-2.30685	0.0341477	0.214093	Non-significant
tr|B7HXZ9|B7HXZ9_BACC7	ABC transporter permease	BCAH187_A3364	2.18915	0.0853886	0.19034	Non-significant	3.33297	0.000185249	0.00187348	Higher in EVsLB_9h	1.13685	0.353572	0.625223	Non-significant	-0.006975	0.970275	0.989735	Non-significant
tr|B7HY06|B7HY06_BACC7	Protein-tyrosine phosphatase-like protein	BCAH187_A3371	1.66252	4.22757e-06	0.000321452	Non-significant	0.085475	0.899362	0.935355	Non-significant	-1.12614	0.188915	0.45953	Non-significant	0.4509	0.0458567	0.247413	Non-significant
tr|B7HY15|B7HY15_BACC7	Group-specific protein	BCAH187_A3380	1.10871	0.169711	0.301659	Non-significant	0.0827	0.902796	0.936324	Non-significant	0.238967	0.787376	0.912751	Non-significant	1.26497	0.0475214	0.250915	Non-significant
tr|B7HY26|B7HY26_BACC7	Lipoprotein	BCAH187_A3392	-0.165817	0.825257	0.878525	Non-significant	-1.79352	0.0828945	0.155418	Non-significant	-0.944958	0.465299	0.720738	Non-significant	0.68275	0.0582533	0.27019	Non-significant
sp|B7HY28|Y3394_BACC7	UPF0316 protein BCAH187_A3394	BCAH187_A3394	5.00807	1.71458e-05	0.000711434	Higher in EVsLB_15h	4.02465	2.6292e-05	0.000614138	Higher in EVsLB_9h	-0.886492	0.0649427	0.291745	Non-significant	0.096925	0.759674	0.894165	Non-significant
tr|B7HY31|B7HY31_BACC7	Putative transcriptional regulator	BCAH187_A3397	1.69155	0.226567	0.373609	Non-significant	0.116975	0.770194	0.841515	Non-significant	-1.10247	0.422176	0.689158	Non-significant	0.4721	0.157048	0.424379	Non-significant
tr|B7HYW2|B7HYW2_BACC7	6-phosphogluconolactonase	BCAH187_A3408	1.55931	0.102327	0.214364	Non-significant	0.44385	0.611538	0.708114	Non-significant	-1.08313	0.334934	0.613353	Non-significant	0.032325	0.960181	0.986613	Non-significant
tr|B7HYY1|B7HYY1_BACC7	Serine/threonine transporter family protein	BCAH187_A3427	3.1814	0.0393909	0.112946	Non-significant	4.44815	2.68485e-07	7.87428e-05	Higher in EVsLB_9h	2.63455	0.0582934	0.276389	Non-significant	1.3678	0.0114542	0.136984	Non-significant
tr|B7HYZ7|B7HYZ7_BACC7	Metallo-beta-lactamase family protein	BCAH187_A3444	-2.41789	3.38204e-05	0.00102108	Higher in EVsMOD_15h	-1.3104	0.0285502	0.0687954	Non-significant	0.987017	0.133769	0.395148	Non-significant	-0.120475	0.327021	0.60159	Non-significant
tr|B7HZ18|B7HZ18_BACC7	Conserved domain protein	BCAH187_A3465	0.0618583	0.893576	0.931697	Non-significant	-0.934275	0.375192	0.496338	Non-significant	0.0843167	0.937563	0.974245	Non-significant	1.08045	0.113693	0.363847	Non-significant
tr|B7HZ22|B7HZ22_BACC7	Cytoplasmic protein	BCAH187_A3469	-0.2982	0.717808	0.796143	Non-significant	-1.1307	0.0103886	0.0325119	Non-significant	-0.55725	0.514728	0.751056	Non-significant	0.27525	0.359708	0.628165	Non-significant
tr|B7HZ23|B7HZ23_BACC7	Transcription regulator PadR N-terminal domain-containing protein	BCAH187_A3470	1.93111	0.0331795	0.0988162	Non-significant	-0.8185	0.0641517	0.12676	Non-significant	-1.92096	0.0329085	0.205958	Non-significant	0.82865	0.0652851	0.281015	Non-significant
tr|B7HZ25|B7HZ25_BACC7	MFS transporter	BCAH187_A3472	0.371717	0.312137	0.460027	Non-significant	1.9098	0.0175817	0.0474313	Non-significant	1.76283	0.0556265	0.269342	Non-significant	0.22475	0.41053	0.6705	Non-significant
tr|B7HZ37|B7HZ37_BACC7	Group-specific protein	BCAH187_A3484	0.427583	0.52468	0.647726	Non-significant	0.52635	0.379679	0.499027	Non-significant	-0.584683	0.444653	0.704377	Non-significant	-0.68345	0.206384	0.476899	Non-significant
tr|B7HZ39|B7HZ39_BACC7	DUF4097 domain-containing protein	BCAH187_A3486	0.960875	0.445561	0.580416	Non-significant	0.202275	0.673584	0.762846	Non-significant	-0.571175	0.663277	0.838489	Non-significant	0.187425	0.535513	0.758213	Non-significant
tr|B7HZ42|B7HZ42_BACC7	Zinc-type alcohol dehydrogenase-like protein	BCAH187_A3489	-1.88721	0.0768152	0.177193	Non-significant	-0.403125	0.678061	0.766553	Non-significant	0.705683	0.505296	0.745774	Non-significant	-0.7784	0.381006	0.647037	Non-significant
tr|B7HZ49|B7HZ49_BACC7	Bacillithiol biosynthesis deacetylase BshB2	BCAH187_A3496	-1.13492	0.131539	0.253567	Non-significant	0.09285	0.857385	0.904993	Non-significant	-1.03136	0.210191	0.481408	Non-significant	-2.25913	0.00133583	0.0778197	Non-significant
tr|B7HZ50|B7HZ50_BACC7	DUF1806 domain-containing protein	BCAH187_A3497	-2.03346	0.17831	0.31208	Non-significant	-3.48355	0.000830127	0.00511787	Higher in EVsMOD_9h	-2.38679	0.129182	0.386042	Non-significant	-0.9367	0.132199	0.400668	Non-significant
tr|B7HZ59|B7HZ59_BACC7	DUF4003 domain-containing protein	BCAH187_A3506	-0.922125	0.37805	0.518477	Non-significant	0.8075	0.0748664	0.143378	Non-significant	2.20777	0.0769981	0.307025	Non-significant	0.47815	0.152065	0.423447	Non-significant
tr|B7HZ61|B7HZ61_BACC7	Damage-inducible protein DinB	BCAH187_A3508	-1.97542	0.0642971	0.154787	Non-significant	-0.530725	0.547934	0.654017	Non-significant	-0.149833	0.901044	0.960958	Non-significant	-1.59452	0.0197421	0.162774	Non-significant
tr|B7HZ62|B7HZ62_BACC7	DUF2690 domain-containing protein	BCAH187_A3509	2.5293	0.0319638	0.0967872	Non-significant	0.442725	0.491057	0.60428	Non-significant	-3.0811	0.0333621	0.207553	Non-significant	-0.994525	0.0161725	0.148889	Non-significant
tr|B7HZ66|B7HZ66_BACC7	Phosphoglycerate mutase	BCAH187_A3513	-1.07976	0.0108145	0.0461585	Non-significant	-1.3016	0.223818	0.333212	Non-significant	0.538858	0.657327	0.836635	Non-significant	0.7607	0.00902871	0.126095	Non-significant
tr|B7HZ78|B7HZ78_BACC7	Glycerophosphoryl diester phosphodiesterase	BCAH187_A3525	8.4654	8.53473e-05	0.00182519	Higher in EVsLB_15h	4.55865	0.000439321	0.0032917	Higher in EVsLB_9h	-3.7775	0.00935674	0.102724	Non-significant	0.12925	0.786008	0.909947	Non-significant
tr|B7HZ83|B7HZ83_BACC7	Tetratricopeptide domain protein	BCAH187_A3530	-3.32754	0.0277497	0.0876462	Non-significant	-5.60207	0.00282568	0.0123509	Higher in EVsMOD_9h	-2.37438	0.215147	0.486987	Non-significant	-0.09985	0.815425	0.924802	Non-significant
tr|B7HZ89|B7HZ89_BACC7	D-lactate dehydrogenase (cytochrome)	BCAH187_A3536	-2.85089	0.0673866	0.160459	Non-significant	-1.56565	0.0206196	0.0537891	Non-significant	0.739467	0.571162	0.788167	Non-significant	-0.545775	0.324452	0.59901	Non-significant
tr|B7HZW5|B7HZW5_BACC7	Microbial collagenase	BCAH187_A3542	0.877925	0.527583	0.648942	Non-significant	-1.05135	0.0482628	0.102997	Non-significant	-2.40767	0.124748	0.380975	Non-significant	-0.4784	0.272609	0.546723	Non-significant
tr|B7HZX0|B7HZX0_BACC7	Bacterial extracellular solute-binding protein, family 3	BCAH187_A3547	0.29075	0.751868	0.822782	Non-significant	-2.09645	0.0203212	0.053418	Non-significant	-2.75595	0.0363192	0.21613	Non-significant	-0.36875	0.536245	0.758273	Non-significant
tr|B7HZX3|B7HZX3_BACC7	Putative lipoprotein	BCAH187_A3551	-2.62487	0.0477129	0.128549	Non-significant	-1.77893	0.00138951	0.00739034	Non-significant	1.24337	0.282699	0.556988	Non-significant	0.397425	0.159986	0.42656	Non-significant
tr|B7HZY1|B7HZY1_BACC7	Flavodoxin	BCAH187_A3559	-2.61112	0.00180643	0.0137866	Higher in EVsMOD_15h	-3.02657	0.00146808	0.00761103	Higher in EVsMOD_9h	-0.291725	0.683772	0.847696	Non-significant	0.123725	0.718648	0.871976	Non-significant
tr|B7HZY7|B7HZY7_BACC7	Oxidoreductase, short-chain dehydrogenase/reductase family	BCAH187_A3565	-2.00411	0.0701035	0.165238	Non-significant	-2.8928	0.0139758	0.0405036	Higher in EVsMOD_9h	-0.895092	0.507202	0.746249	Non-significant	-0.0064	0.986554	0.994351	Non-significant
tr|B7HZZ0|B7HZZ0_BACC7	beta-lactamase	BCAH187_A3568	-0.940642	0.532339	0.653643	Non-significant	1.80192	0.0261811	0.0640889	Non-significant	2.20422	0.210013	0.481408	Non-significant	-0.53835	0.147654	0.418728	Non-significant
tr|B7HZZ6|B7HZZ6_BACC7	Group-specific protein	BCAH187_A3574	-4.24232	6.74805e-05	0.00158326	Higher in EVsMOD_15h	-3.73022	7.58651e-05	0.00117731	Higher in EVsMOD_9h	0.217867	0.592509	0.803421	Non-significant	-0.294225	0.456318	0.707035	Non-significant
tr|B7HZZ7|B7HZZ7_BACC7	Uncharacterized protein	BCAH187_A3575	-0.322325	0.486189	0.61538	Non-significant	0.02675	0.972025	0.981105	Non-significant	0.76845	0.410979	0.679778	Non-significant	0.419375	0.308746	0.583661	Non-significant
tr|B7I002|B7I002_BACC7	3-oxoacyl-[acyl-carrier-protein] reductase	BCAH187_A3580	-1.37936	0.225107	0.372397	Non-significant	-2.51415	0.061197	0.122693	Non-significant	-0.767367	0.656087	0.836613	Non-significant	0.367425	0.065962	0.281015	Non-significant
tr|B7I018|B7I018_BACC7	Na+-translocating membrane potential-generating system MpsC domain-containing protein	BCAH187_A3596	0.555617	0.703087	0.78405	Non-significant	0.58845	0.327519	0.447668	Non-significant	0.350883	0.824256	0.925971	Non-significant	0.31805	0.211135	0.481088	Non-significant
tr|B7I025|B7I025_BACC7	Phosphonate ABC transporter permease	BCAH187_A3603	-1.32452	0.490304	0.618681	Non-significant	1.14522	0.303539	0.421913	Non-significant	-0.275725	0.858154	0.945077	Non-significant	-2.74547	0.0843348	0.314227	Non-significant
tr|B7I026|B7I026_BACC7	VWA domain-containing protein	BCAH187_A3604	2.80964	0.00235495	0.0157024	Higher in EVsLB_15h	1.25568	0.242564	0.356722	Non-significant	-2.01917	0.140152	0.402773	Non-significant	-0.4652	0.295272	0.570266	Non-significant
tr|B7I033|B7I033_BACC7	Oligopeptide transporter, periplasmic-binding protein	BCAH187_A3611	-1.12654	0.00549592	0.0293068	Non-significant	-0.64955	0.169832	0.270702	Non-significant	-0.0808333	0.749756	0.886665	Non-significant	-0.557825	0.229541	0.502945	Non-significant
tr|B7I036|B7I036_BACC7	Anti-sigma factor	BCAH187_A3614	-0.850458	0.320454	0.468917	Non-significant	1.3422	0.261027	0.377387	Non-significant	0.348058	0.746862	0.886515	Non-significant	-1.8446	0.0926017	0.327572	Non-significant
tr|B7I051|B7I051_BACC7	Putative anaerobic ribonucleoside-triphosphate reductase	BCAH187_A3629	3.14772	0.00231297	0.0156202	Higher in EVsLB_15h	4.8449	0.000155777	0.00164851	Higher in EVsLB_9h	1.93897	0.0219452	0.165031	Non-significant	0.2418	0.67495	0.844407	Non-significant
tr|B7I054|B7I054_BACC7	Putative 4-hydroxybenzoyl-CoA thioesterase	BCAH187_A3632	-0.308392	0.805263	0.863365	Non-significant	1.2508	0.161745	0.260442	Non-significant	1.59684	0.323685	0.603018	Non-significant	0.03765	0.908754	0.96717	Non-significant
tr|B7I060|B7I060_BACC7	AhpC/TSA family protein	BCAH187_A3638	1.46825	0.338789	0.483346	Non-significant	-0.247975	0.385122	0.504567	Non-significant	-1.91107	0.228275	0.503918	Non-significant	-0.19485	0.466679	0.712336	Non-significant
tr|B7I0C9|B7I0C9_BACC7	dTDP-glucose 4,6-dehydratase	rfbB BCAH187_A1375	-2.64867	0.0554057	0.140084	Non-significant	1.5643	0.0729763	0.140941	Non-significant	0.09985	0.941192	0.974577	Non-significant	-4.11313	3.78022e-05	0.0186565	Higher in EVsMOD_15h
tr|B7I070|B7I070_BACC7	HNH endonuclease	BCAH187_A3648	4.14978	8.70967e-05	0.0018434	Higher in EVsLB_15h	5.28287	6.9804e-06	0.000315976	Higher in EVsLB_9h	1.45044	0.00540507	0.0744738	Non-significant	0.31735	0.456235	0.707035	Non-significant
tr|B7I076|B7I076_BACC7	SAP domain-containing protein	BCAH187_A3654	0.994092	0.336618	0.481252	Non-significant	0.2519	0.794839	0.859297	Non-significant	0.260333	0.842217	0.93392	Non-significant	1.00252	0.156106	0.424379	Non-significant
tr|B7I081|B7I081_BACC7	Biotin transporter	BCAH187_A3659	-0.380417	0.51068	0.636981	Non-significant	-0.67525	0.085	0.158209	Non-significant	0.393467	0.496916	0.743323	Non-significant	0.6883	0.0805006	0.307377	Non-significant
tr|B7I087|B7I087_BACC7	N-acetyltransferase domain-containing protein	BCAH187_A3665	1.94716	0.000397378	0.00509886	Non-significant	-0.0365	0.968126	0.978132	Non-significant	-1.32203	0.121777	0.377234	Non-significant	0.661625	0.360132	0.628165	Non-significant
tr|B7I090|B7I090_BACC7	Putative blasticidin S deaminase	BCAH187_A3668	0.679883	0.229419	0.376798	Non-significant	0.880075	0.159749	0.258443	Non-significant	-0.150733	0.816571	0.923647	Non-significant	-0.350925	0.46843	0.712443	Non-significant
tr|B7HKI1|B7HKI1_BACC7	Phospholipase/carboxylesterase family protein	BCAH187_A3675	0.792625	0.423816	0.563168	Non-significant	-0.847975	0.0342411	0.0791995	Non-significant	-0.2342	0.800197	0.918717	Non-significant	1.4064	0.00922808	0.128008	Non-significant
tr|B7HKI6|B7HKI6_BACC7	NADH-dependent flavin oxidoreductase, Oye family	BCAH187_A3680	-0.112892	0.874627	0.916475	Non-significant	-0.460725	0.591488	0.690742	Non-significant	-0.737483	0.275906	0.549746	Non-significant	-0.38965	0.664685	0.839749	Non-significant
tr|B7HKL0|B7HKL0_BACC7	Thermostable carboxypeptidase 1	BCAH187_A3705	-0.084325	0.939801	0.963261	Non-significant	0.202625	0.664185	0.756952	Non-significant	-0.33785	0.614734	0.815278	Non-significant	-0.6248	0.489162	0.728244	Non-significant
tr|B7HKL1|B7HKL1_BACC7	Bacitracin transport permease ABC transporter, permease	BCAH187_A3706	2.00741	0.202069	0.343701	Non-significant	3.52805	0.000100799	0.00135255	Higher in EVsLB_9h	1.39967	0.350755	0.623115	Non-significant	-0.120975	0.775935	0.902035	Non-significant
tr|B7HKL2|B7HKL2_BACC7	Bacitracin transport ATP-binding protein	BCAH187_A3707	2.348	0.0300315	0.0925746	Non-significant	3.40022	0.00239916	0.0109699	Higher in EVsLB_9h	0.6244	0.480139	0.731794	Non-significant	-0.427825	0.531995	0.757159	Non-significant
tr|B7HKM1|B7HKM1_BACC7	N-acetylmuramoyl-L-alanine amidase	BCAH187_A3716	-4.03542	0.00275857	0.0176979	Higher in EVsMOD_15h	-4.74083	4.45143e-05	0.000823314	Higher in EVsMOD_9h	0.270117	0.721444	0.869715	Non-significant	0.975525	0.0860889	0.316588	Non-significant
tr|B7HKM3|B7HKM3_BACC7	NERD domain-containing protein	BCAH187_A3718	1.29487	0.327789	0.473576	Non-significant	1.19625	0.204952	0.310988	Non-significant	0.353183	0.818284	0.925076	Non-significant	0.4518	0.359489	0.628165	Non-significant
tr|B7HKM6|B7HKM6_BACC7	Lipoprotein	BCAH187_A3721	1.09206	0.3271	0.473247	Non-significant	-0.612175	0.247165	0.362191	Non-significant	-1.26066	0.300595	0.573533	Non-significant	0.443575	0.206974	0.476899	Non-significant
sp|B7HKP5|Y3740_BACC7	UPF0154 protein BCAH187_A3740	BCAH187_A3740	-0.410333	0.77277	0.838972	Non-significant	0.145575	0.837172	0.892375	Non-significant	0.616958	0.70292	0.857054	Non-significant	0.06105	0.844109	0.939291	Non-significant
tr|B7HKR1|B7HKR1_BACC7	Aluminum resistance protein	BCAH187_A3756	0.439367	0.419123	0.559103	Non-significant	1.00402	0.000312823	0.00261068	Non-significant	1.42513	0.0207656	0.160466	Non-significant	0.860475	0.0152735	0.148889	Non-significant
tr|B7HKS1|B7HKS1_BACC7	Conserved domain protein	BCAH187_A3766	-1.75762	0.0382909	0.110876	Non-significant	-5.44882	0.00101352	0.00578012	Higher in EVsMOD_9h	-5.62997	0.00523142	0.0735624	Non-significant	-1.93877	0.0010543	0.0721493	Non-significant
tr|B7HKS2|B7HKS2_BACC7	PTS system, fructose-specific IIABC component	BCAH187_A3767	2.50557	0.0963896	0.207212	Non-significant	5.30912	2.36999e-05	0.000614138	Higher in EVsLB_9h	3.43316	0.03007	0.19598	Non-significant	0.6296	0.324962	0.599413	Non-significant
tr|B7HKS5|B7HKS5_BACC7	Alcohol dehydrogenase, iron-containing	BCAH187_A3770	-0.698683	0.600592	0.70579	Non-significant	-2.5784	0.0131214	0.038928	Higher in EVsMOD_9h	-1.78547	0.160553	0.429249	Non-significant	0.09425	0.920813	0.970491	Non-significant
tr|B7HKT7|B7HKT7_BACC7	Conserved domain protein	BCAH187_A3782	-0.25	0.855842	0.902437	Non-significant	1.7296	0.0939889	0.169668	Non-significant	-1.07892	0.410644	0.679778	Non-significant	-3.05852	0.0199007	0.163424	Non-significant
tr|B7HKT8|B7HKT8_BACC7	IroE protein	BCAH187_A3783	-1.81556	0.140879	0.265831	Non-significant	-3.36492	0.000107313	0.00138752	Higher in EVsMOD_9h	-1.70719	0.158599	0.428642	Non-significant	-0.157825	0.699895	0.861442	Non-significant
tr|B7HKU8|B7HKU8_BACC7	Group-specific protein	BCAH187_A3793	0.652392	0.278642	0.425951	Non-significant	-3.7568	0.0185422	0.0497609	Higher in EVsMOD_9h	-5.23957	0.00882	0.100041	Non-significant	-0.830375	0.26166	0.535047	Non-significant
tr|B7HKV6|B7HKV6_BACC7	1-phosphatidylinositol phosphodiesterase	BCAH187_A3801	6.85129	0.000414799	0.00520912	Higher in EVsLB_15h	3.33792	0.00372372	0.0150488	Higher in EVsLB_9h	-2.82809	0.0590644	0.277481	Non-significant	0.685275	0.023109	0.180391	Non-significant
tr|B7HKV7|B7HKV7_BACC7	Putative cell wall hydrolase	BCAH187_A3802	-0.563158	0.567563	0.67863	Non-significant	0.285075	0.660412	0.754075	Non-significant	0.731983	0.54314	0.771479	Non-significant	-0.11625	0.706275	0.865479	Non-significant
tr|B7HLA5|B7HLA5_BACC7	Master regulator for biofilm formation	BCAH187_A3818	-3.81168	3.09944e-05	0.000968683	Higher in EVsMOD_15h	-5.1698	0.000601897	0.0040782	Higher in EVsMOD_9h	-0.986342	0.298925	0.573533	Non-significant	0.371775	0.381666	0.647037	Non-significant
tr|B7HLA7|B7HLA7_BACC7	Pyruvate ferredoxin oxidoreductase, beta subunit	BCAH187_A3820	-3.19062	0.0657136	0.157421	Non-significant	-6.14437	0.00130123	0.00706724	Higher in EVsMOD_9h	-2.45507	0.245134	0.522068	Non-significant	0.498675	0.00319769	0.0874973	Non-significant
tr|B7HLA8|B7HLA8_BACC7	Putative pyruvate ferredoxin oxidoreductase, alpha subunit	BCAH187_A3821	-0.6698	0.128851	0.250098	Non-significant	-5.22248	2.78866e-05	0.000615604	Higher in EVsMOD_9h	-4.58202	0.000336073	0.0191655	Higher in EVsLB_15h	-0.02935	0.932133	0.976362	Non-significant
tr|B7HLB1|B7HLB1_BACC7	Phosphoesterase family protein	BCAH187_A3824	-0.429775	0.3334	0.477648	Non-significant	-2.51575	0.0194978	0.0515838	Non-significant	-1.58377	0.176916	0.447302	Non-significant	0.5022	0.015052	0.148889	Non-significant
tr|B7HLB3|B7HLB3_BACC7	Protein RecA	BCAH187_A3826	2.21113	0.04114	0.116143	Non-significant	2.5042	0.0835011	0.15627	Non-significant	1.23552	0.445112	0.70456	Non-significant	0.94245	0.156122	0.424379	Non-significant
tr|B7HLB7|B7HLB7_BACC7	Cytoskeleton protein RodZ-like C-terminal domain-containing protein	BCAH187_A3830	0.954183	0.0253596	0.0825092	Non-significant	2.4361	0.000488773	0.00355834	Higher in EVsLB_9h	0.743717	0.0701788	0.29853	Non-significant	-0.7382	0.0754294	0.302865	Non-significant
tr|B7HLB8|B7HLB8_BACC7	ACT domain protein	BCAH187_A3831	0.225908	0.89451	0.932198	Non-significant	-0.713025	0.523525	0.632979	Non-significant	-2.19741	0.263096	0.540677	Non-significant	-1.25848	0.211932	0.481301	Non-significant
tr|B7HLC2|B7HLC2_BACC7	Peptidase M16 C-terminal domain-containing protein	BCAH187_A3835	-0.604425	0.5197	0.643512	Non-significant	-0.755075	0.626316	0.721373	Non-significant	-0.7048	0.442596	0.703428	Non-significant	-0.55415	0.721588	0.873994	Non-significant
tr|B7HLC4|B7HLC4_BACC7	Sugar ABC transporter, permease protein	BCAH187_A3837	4.93241	0.000237428	0.00355795	Higher in EVsLB_15h	4.99195	8.49027e-05	0.00123621	Higher in EVsLB_9h	-0.0873333	0.907536	0.964874	Non-significant	-0.146875	0.685564	0.850431	Non-significant
tr|B7HLC5|B7HLC5_BACC7	Sugar ABC transporter, ATP-binding protein	BCAH187_A3838	-0.102792	0.967258	0.980632	Non-significant	3.55535	4.36018e-06	0.000291588	Higher in EVsLB_9h	3.80489	0.170458	0.440744	Non-significant	0.14675	0.594434	0.803934	Non-significant
tr|B7HLC6|B7HLC6_BACC7	Lipoprotein, Bmp family	BCAH187_A3839	-0.622375	0.168362	0.300041	Non-significant	-0.447325	0.251814	0.367169	Non-significant	1.10235	0.0674389	0.295451	Non-significant	0.9273	0.0131367	0.14428	Non-significant
tr|B7HLC7|B7HLC7_BACC7	Transcriptional regulator, GntR family	BCAH187_A3840	-3.91682	0.00300729	0.0188773	Higher in EVsMOD_15h	-2.70925	0.0930271	0.168565	Non-significant	1.60552	0.392964	0.663996	Non-significant	0.39795	0.284409	0.556617	Non-significant
tr|B7HLD8|B7HLD8_BACC7	Zinc protease, insulinase family	BCAH187_A3852	3.16365	0.000571336	0.00642897	Higher in EVsLB_15h	-2.5014	0.0439656	0.0957173	Non-significant	-4.54648	0.00411586	0.0670624	Non-significant	1.11857	0.163326	0.429333	Non-significant
tr|B7HLE7|B7HLE7_BACC7	Ribosomal protein L7A family	BCAH187_A3861	-0.308733	0.686535	0.772304	Non-significant	1.07542	0.142123	0.236067	Non-significant	-0.617467	0.352565	0.624091	Non-significant	-2.00163	0.0319149	0.206571	Non-significant
tr|B7HLF3|B7HLF3_BACC7	Zinc metalloprotease	BCAH187_A3867	0.455017	0.861179	0.905738	Non-significant	3.31815	2.13583e-05	0.000584647	Higher in EVsLB_9h	2.76548	0.313339	0.589088	Non-significant	-0.09765	0.758825	0.893786	Non-significant
tr|B7HLH1|B7HLH1_BACC7	Ribosome biogenesis GTPase A	BCAH187_A3885	-2.91206	0.0284084	0.0889063	Non-significant	-1.22805	0.0463371	0.100032	Non-significant	2.46543	0.0741983	0.303695	Non-significant	0.781425	0.00570441	0.101249	Non-significant
sp|B7HLH9|Y3894_BACC7	UPF0122 protein BCAH187_A3894	BCAH187_A3894	-0.393783	0.66981	0.759316	Non-significant	0.069775	0.919687	0.951193	Non-significant	1.37388	0.216058	0.487325	Non-significant	0.910325	0.152218	0.423447	Non-significant
tr|B7HLI9|B7HLI9_BACC7	Putative phosphatase	BCAH187_A3904	-4.12757	0.00183146	0.01379	Higher in EVsMOD_15h	1.5886	0.0335333	0.0779658	Non-significant	5.89814	0.00121695	0.0387878	Higher in EVsLB_9h	0.181975	0.582116	0.793022	Non-significant
tr|B7HLJ0|B7HLJ0_BACC7	Asp23/Gls24 family envelope stress response protein	BCAH187_A3905	-3.19091	0.020573	0.0705115	Non-significant	1.10442	0.00253696	0.0113576	Non-significant	2.73528	0.0278582	0.18917	Non-significant	-1.56005	0.00529865	0.0980011	Non-significant
tr|B7HLJ2|B7HLJ2_BACC7	Thiamine pyrophosphokinase	BCAH187_A3907	-0.12915	0.895502	0.932758	Non-significant	-0.443875	0.491016	0.60428	Non-significant	0.075325	0.949982	0.978582	Non-significant	0.39005	0.157577	0.424379	Non-significant
tr|B7HLJ5|B7HLJ5_BACC7	Serine/threonine protein kinase	BCAH187_A3910	2.88071	0.0924436	0.201472	Non-significant	5.10503	1.79525e-06	0.000180454	Higher in EVsLB_9h	2.15024	0.159473	0.429092	Non-significant	-0.074075	0.885497	0.956031	Non-significant
tr|B7HLJ6|B7HLJ6_BACC7	protein-serine/threonine phosphatase	BCAH187_A3911	-2.52406	0.0163212	0.0601569	Non-significant	-1.2558	0.164307	0.26374	Non-significant	1.35703	0.253602	0.527503	Non-significant	0.088775	0.848474	0.941742	Non-significant
sp|B7HLK5|Y3920_BACC7	Putative regulatory protein BCAH187_A3920	BCAH187_A3920	2.05118	0.164069	0.294378	Non-significant	-0.958825	0.25475	0.37066	Non-significant	-2.48977	0.0790816	0.311621	Non-significant	0.520225	0.581185	0.79228	Non-significant
tr|B7HLK6|B7HLK6_BACC7	YicC family protein	BCAH187_A3921	0.0969667	0.886542	0.926245	Non-significant	-0.71555	0.510548	0.62279	Non-significant	-0.430242	0.685339	0.848101	Non-significant	0.382275	0.646823	0.833079	Non-significant
tr|B7HLL0|B7HLL0_BACC7	Integrase	BCAH187_A3925	-2.16826	0.0210175	0.0714387	Non-significant	-1.7241	0.104497	0.184306	Non-significant	-0.979067	0.427541	0.691308	Non-significant	-1.42322	0.0188555	0.157359	Non-significant
tr|B7HLN2|B7HLN2_BACC7	YlmG protein	BCAH187_A3950	0.851558	0.510797	0.636981	Non-significant	3.11567	0.00145862	0.00758113	Higher in EVsLB_9h	2.08202	0.170779	0.441019	Non-significant	-0.1821	0.642847	0.829833	Non-significant
tr|B7HM20|B7HM20_BACC7	Pyridoxal phosphate homeostasis protein (PLP homeostasis protein)	BCAH187_A3952	-3.13664	0.0226547	0.0758073	Non-significant	-3.98615	0.000611523	0.00411625	Higher in EVsMOD_9h	0.340617	0.661681	0.837504	Non-significant	1.19012	0.191103	0.462863	Non-significant
tr|B7HM21|B7HM21_BACC7	Purine nucleoside phosphorylase	BCAH187_A3953	-0.460792	0.785673	0.84894	Non-significant	-0.50965	0.40956	0.529155	Non-significant	0.796167	0.65686	0.836635	Non-significant	0.845025	0.0644972	0.281015	Non-significant
sp|B7HM42|Y3974_BACC7	Uncharacterized N-acetyltransferase BCAH187_A3974	BCAH187_A3974	0.939767	0.454597	0.588027	Non-significant	0.333875	0.665179	0.756952	Non-significant	-0.537317	0.712678	0.864411	Non-significant	0.068575	0.862003	0.947571	Non-significant
tr|B7HM45|B7HM45_BACC7	DUF177 domain-containing protein	BCAH187_A3977	-0.69815	0.254647	0.40134	Non-significant	0.57225	0.400735	0.521693	Non-significant	0.94945	0.347083	0.621419	Non-significant	-0.32095	0.0290005	0.197801	Non-significant
tr|B7HM50|B7HM50_BACC7	Lipoprotein	BCAH187_A3982	-2.42782	0.0628027	0.152895	Non-significant	-3.64102	0.000904025	0.00542679	Higher in EVsMOD_9h	-0.92425	0.449583	0.70836	Non-significant	0.28895	0.534065	0.757633	Non-significant
tr|B7HM65|B7HM65_BACC7	Phage major tail protein, Phi13 family	BCAH187_A3997	5.02347	0.0118103	0.0486878	Higher in EVsLB_15h	3.63515	0.0570241	0.116372	Non-significant	-1.15594	0.62697	0.822999	Non-significant	0.232375	0.243252	0.516298	Non-significant
tr|B7HM70|B7HM70_BACC7	Phage major capsid protein, HK97 family	BCAH187_A4002	9.20314	3.95366e-06	0.000316495	Higher in EVsLB_15h	9.1785	1.35183e-06	0.000180454	Higher in EVsLB_9h	-0.843517	0.158819	0.428642	Non-significant	-0.818875	0.0990396	0.338598	Non-significant
tr|B7HMA3|B7HMA3_BACC7	DUF3800 domain-containing protein	BCAH187_A4035	2.65234	0.0102526	0.0447284	Higher in EVsLB_15h	0.35085	0.680581	0.768554	Non-significant	-2.22889	0.0748374	0.303915	Non-significant	0.0726	0.892811	0.960148	Non-significant
tr|B7HMA6|B7HMA6_BACC7	endopeptidase La	BCAH187_A4038	-0.584058	0.715111	0.795554	Non-significant	-1.4644	0.145732	0.24089	Non-significant	-0.551217	0.770861	0.903079	Non-significant	0.329125	0.348436	0.62241	Non-significant
tr|B7HMB0|B7HMB0_BACC7	Putative methyltransferase	BCAH187_A4042	-0.638292	0.321827	0.469922	Non-significant	-1.42197	0.240853	0.354969	Non-significant	-1.20503	0.427648	0.691308	Non-significant	-0.42135	0.0846692	0.314902	Non-significant
tr|B7HMB1|B7HMB1_BACC7	Methylthioribose kinase	BCAH187_A4044	-0.367883	0.389817	0.530347	Non-significant	-0.44305	0.487139	0.60102	Non-significant	-0.276842	0.743977	0.884927	Non-significant	-0.201675	0.0660141	0.281015	Non-significant
tr|B7HMB4|B7HMB4_BACC7	DUF2129 domain-containing protein	BCAH187_A4047	-1.09649	0.129869	0.251658	Non-significant	-1.88152	0.013252	0.0391459	Non-significant	-0.556508	0.489498	0.739965	Non-significant	0.228525	0.585366	0.796392	Non-significant
tr|B7HMB9|B7HMB9_BACC7	SCP-like extracellular	BCAH187_A4052	0.09515	0.922788	0.950237	Non-significant	0.81215	0.437353	0.55425	Non-significant	0.945275	0.54141	0.770814	Non-significant	0.228275	0.471175	0.713103	Non-significant
tr|B7HMC0|B7HMC0_BACC7	Cytoplasmic protein	BCAH187_A4053	0.404025	0.555888	0.670134	Non-significant	-1.41502	0.10017	0.178051	Non-significant	-2.06225	0.0948059	0.341786	Non-significant	-0.2432	0.483281	0.724745	Non-significant
tr|B7HMC1|B7HMC1_BACC7	Formamidase	BCAH187_A4054	2.62598	0.00775403	0.0369351	Higher in EVsLB_15h	-0.213825	0.695349	0.780936	Non-significant	-3.52151	0.00555168	0.0749842	Non-significant	-0.6817	0.106591	0.352845	Non-significant
sp|B7HMD4|Y4068_BACC7	UPF0358 protein BCAH187_A4068	BCAH187_A4068	0.242058	0.816623	0.871033	Non-significant	-2.99235	0.000841554	0.00517278	Higher in EVsMOD_9h	-2.28131	0.0500049	0.255674	Non-significant	0.9531	0.170199	0.440047	Non-significant
tr|B7HMD6|B7HMD6_BACC7	PhoH family protein	BCAH187_A4070	-2.35233	0.0491772	0.130778	Non-significant	-0.3082	0.601823	0.700024	Non-significant	0.117133	0.902055	0.961536	Non-significant	-1.927	0.0144084	0.148646	Non-significant
tr|B7HME3|B7HME3_BACC7	Inositol monophosphatase family protein	BCAH187_A4077	-2.64962	0.0118585	0.0487117	Higher in EVsMOD_15h	-1.0642	0.277997	0.393334	Non-significant	1.21109	0.191959	0.462006	Non-significant	-0.374325	0.663893	0.839749	Non-significant
sp|B7HME5|Y4079_BACC7	UPF0637 protein BCAH187_A4079	BCAH187_A4079	-0.350733	0.79325	0.854878	Non-significant	-0.26555	0.694083	0.780368	Non-significant	0.708658	0.642003	0.831619	Non-significant	0.623475	0.0902782	0.32523	Non-significant
tr|B7HMF2|B7HMF2_BACC7	DUF3055 domain-containing protein	BCAH187_A4086	-0.618225	0.304527	0.453498	Non-significant	1.43475	0.0302591	0.0719836	Non-significant	-0.185075	0.800853	0.918717	Non-significant	-2.23805	0.00067189	0.0551756	Non-significant
tr|B7HMU9|B7HMU9_BACC7	Potassium uptake protein, TrkA family	BCAH187_A4098	-1.93371	0.000683111	0.00703465	Non-significant	-1.1763	0.200412	0.306363	Non-significant	0.891408	0.394845	0.666078	Non-significant	0.134	0.607895	0.810922	Non-significant
sp|B7HMV1|DAPEL_BACC7	N-acetyldiaminopimelate deacetylase	BCAH187_A4100	0.6231	0.535961	0.654656	Non-significant	0.99625	0.27662	0.39207	Non-significant	0.536775	0.677873	0.84531	Non-significant	0.163625	0.760018	0.894165	Non-significant
tr|B7HMV3|B7HMV3_BACC7	HTH-type transcriptional regulator CzcR	BCAH187_A4102	0.717725	0.189607	0.327113	Non-significant	0.4447	0.582348	0.682009	Non-significant	-0.9199	0.372629	0.642324	Non-significant	-0.646875	0.104585	0.349932	Non-significant
tr|B7HMV4|B7HMV4_BACC7	CBS domain protein	BCAH187_A4103	-0.717675	0.463045	0.594388	Non-significant	-2.05825	0.0201082	0.0529259	Non-significant	-0.549575	0.649806	0.833782	Non-significant	0.791	0.0362441	0.216871	Non-significant
tr|B7HMV8|B7HMV8_BACC7	DUF1797 domain-containing protein	BCAH187_A4107	-2.93577	0.000422871	0.00521551	Higher in EVsMOD_15h	-1.4047	0.0796168	0.150254	Non-significant	1.87397	0.0519102	0.261205	Non-significant	0.3429	0.403116	0.664894	Non-significant
tr|B7HMW0|B7HMW0_BACC7	DUF3993 domain-containing protein	BCAH187_A4109	3.54611	0.00203313	0.0145293	Higher in EVsLB_15h	-1.45657	0.331196	0.451791	Non-significant	-6.34816	0.00109497	0.0373553	Higher in EVsLB_15h	-1.34547	0.317687	0.592919	Non-significant
tr|B7HMW2|B7HMW2_BACC7	EAL-domain protein	BCAH187_A4111	-0.757667	0.645582	0.741679	Non-significant	-0.899925	0.185313	0.287347	Non-significant	-0.313608	0.85404	0.942084	Non-significant	-0.17135	0.717922	0.871611	Non-significant
tr|B7HMW8|B7HMW8_BACC7	Cytoplasmic protein	BCAH187_A4117	-3.71059	6.99698e-06	0.0004489	Higher in EVsMOD_15h	-4.32083	0.00547636	0.0197592	Higher in EVsMOD_9h	-0.248433	0.824909	0.925971	Non-significant	0.3618	0.502115	0.73727	Non-significant
tr|B7HMW9|B7HMW9_BACC7	Putative lipoprotein	BCAH187_A4118	-1.60922	0.356663	0.501603	Non-significant	0.05415	0.876308	0.918826	Non-significant	2.01045	0.261557	0.538592	Non-significant	0.347075	0.320797	0.596208	Non-significant
tr|B7HMX3|B7HMX3_BACC7	Drug resistance transporter, EmrB/QacA family	BCAH187_A4122	2.3273	0.0634677	0.153655	Non-significant	3.69875	0.00044541	0.00331027	Higher in EVsLB_9h	1.65082	0.13693	0.398747	Non-significant	0.279375	0.652722	0.834394	Non-significant
tr|B7HMY3|B7HMY3_BACC7	Aminotransferase	BCAH187_A4133	-0.724825	0.65423	0.748682	Non-significant	-1.72925	0.16952	0.270415	Non-significant	-0.560475	0.62401	0.822267	Non-significant	0.44395	0.767566	0.896367	Non-significant
tr|B7HMY8|B7HMY8_BACC7	Maltodextrin-binding protein	BCAH187_A4138	0.600717	0.447513	0.581484	Non-significant	-0.5077	0.337667	0.458486	Non-significant	-1.44087	0.149562	0.419009	Non-significant	-0.33245	0.344714	0.6197	Non-significant
tr|B7HMZ5|B7HMZ5_BACC7	Putative lipoprotein	BCAH187_A4145	-1.99687	0.00182676	0.01379	Non-significant	-1.89017	0.0075074	0.0253498	Non-significant	0.375475	0.539689	0.769779	Non-significant	0.268775	0.36327	0.631058	Non-significant
tr|B7HMZ6|B7HMZ6_BACC7	Lipoprotein	BCAH187_A4146	-2.22164	0.017584	0.0628918	Non-significant	-2.11037	0.0290514	0.0695134	Non-significant	0.0336917	0.975225	0.986352	Non-significant	-0.077575	0.788336	0.910266	Non-significant
tr|B7HN00|B7HN00_BACC7	Acetyl-CoA acetyltransferase	BCAH187_A4150	1.71568	0.324831	0.471236	Non-significant	-6.0891	0.000980893	0.00569293	Higher in EVsMOD_9h	-7.77885	0.000118316	0.0140104	Higher in EVsLB_15h	0.025925	0.987271	0.994538	Non-significant
tr|B7HN02|B7HN02_BACC7	DUF3928 domain-containing protein	BCAH187_A4152	-0.491142	0.724243	0.801979	Non-significant	1.2233	0.305398	0.423923	Non-significant	1.30792	0.424038	0.689785	Non-significant	-0.406525	0.668276	0.839887	Non-significant
tr|B7HN13|B7HN13_BACC7	Aminotransferase, classes I and II	BCAH187_A4164	-0.519025	0.135998	0.260209	Non-significant	-2.18498	0.00510009	0.0187307	Higher in EVsMOD_9h	-0.8533	0.173253	0.444057	Non-significant	0.81265	0.0520731	0.260112	Non-significant
tr|B7HN12|B7HN12_BACC7	Hydrolase, carbon-nitrogen family	BCAH187_A4165	-0.051275	0.963107	0.9791	Non-significant	-0.771075	0.41612	0.535608	Non-significant	-1.17887	0.295242	0.571283	Non-significant	-0.459075	0.635742	0.8284	Non-significant
tr|B7HN19|B7HN19_BACC7	DUF3909 domain-containing protein	BCAH187_A4172	0.0114417	0.992433	0.996634	Non-significant	-1.53933	0.0135552	0.0397554	Non-significant	-0.692142	0.237074	0.512991	Non-significant	0.858625	0.412235	0.671149	Non-significant
tr|B7HN20|B7HN20_BACC7	2-hydroxy-3-oxopropionate reductase	BCAH187_A4173	-1.24917	0.33876	0.483346	Non-significant	-1.6454	0.200745	0.306644	Non-significant	0.45995	0.80225	0.918717	Non-significant	0.856175	0.0631333	0.279941	Non-significant
tr|B7HN21|B7HN21_BACC7	Beta-lactamase	BCAH187_A4174	-4.92812	1.01728e-05	0.000569671	Higher in EVsMOD_15h	-5.01565	4.28305e-06	0.000291588	Higher in EVsMOD_9h	-0.785925	0.0779623	0.308394	Non-significant	-0.6984	0.0354773	0.214491	Non-significant
tr|B7HN23|B7HN23_BACC7	Nitroreductase family protein	BCAH187_A4176	1.22609	0.080589	0.183222	Non-significant	-0.047025	0.947402	0.966708	Non-significant	-0.613817	0.507435	0.746249	Non-significant	0.6593	0.154385	0.424379	Non-significant
tr|B7HN40|B7HN40_BACC7	Peptidyl-prolyl cis-trans isomerase (PPIase)	BCAH187_A4193	-1.83974	0.0114488	0.0480664	Non-significant	-2.12312	0.0747585	0.143305	Non-significant	0.110642	0.931316	0.973128	Non-significant	0.394025	0.177243	0.448129	Non-significant
tr|B7HN41|B7HN41_BACC7	DUF1002 domain-containing protein	BCAH187_A4194	-3.67255	0.0196619	0.0681855	Non-significant	-6.26415	5.33544e-05	0.000924587	Higher in EVsMOD_9h	-3.05697	0.0589006	0.277346	Non-significant	-0.465375	0.191413	0.462863	Non-significant
tr|B7HN59|B7HN59_BACC7	DUF4440 domain-containing protein	BCAH187_A4212	0.514625	0.688147	0.773271	Non-significant	0.490075	0.462632	0.57949	Non-significant	-1.97917	0.201691	0.472684	Non-significant	-1.95463	0.00193495	0.0817991	Non-significant
tr|B7HN61|B7HN61_BACC7	Transcriptional regulator, MarR family	BCAH187_A4214	-2.73997	0.0760341	0.175984	Non-significant	-3.76783	0.000190142	0.00189496	Higher in EVsMOD_9h	-0.772283	0.589046	0.801801	Non-significant	0.255575	0.0674683	0.286183	Non-significant
tr|B7HN68|B7HN68_BACC7	YtkA-like domain-containing protein	BCAH187_A4221	-2.20253	0.29099	0.43959	Non-significant	1.29827	0.00294653	0.0127352	Non-significant	3.89976	0.0906741	0.337235	Non-significant	0.39895	0.202985	0.472892	Non-significant
tr|B7HNL1|B7HNL1_BACC7	MutT/nudix family protein	BCAH187_A4227	-0.520808	0.226196	0.373295	Non-significant	-2.65117	0.028608	0.0688538	Non-significant	-1.63492	0.134401	0.395876	Non-significant	0.49545	0.439623	0.693305	Non-significant
tr|B7HNL4|B7HNL4_BACC7	Oxidoreductase, aldo/keto reductase family	BCAH187_A4230	0.529675	0.678595	0.765917	Non-significant	-2.82635	0.00392361	0.0155816	Higher in EVsMOD_9h	-3.46148	0.047729	0.250877	Non-significant	-0.10545	0.80496	0.920147	Non-significant
tr|B7HNL7|B7HNL7_BACC7	5'-nucleotidase family protein	BCAH187_A4233	4.8021	0.000266253	0.00388569	Higher in EVsLB_15h	10.6186	7.07983e-06	0.000315976	Higher in EVsLB_9h	6.19995	0.000493422	0.0241189	Higher in EVsLB_9h	0.383475	0.519509	0.749357	Non-significant
tr|B7HNM3|B7HNM3_BACC7	Xaa-Pro dipeptidyl-peptidase-like domain-containing protein	BCAH187_A4239	0.517517	0.435356	0.573676	Non-significant	2.17672	0.0735036	0.141427	Non-significant	1.72788	0.221411	0.494914	Non-significant	0.068675	0.877712	0.9534	Non-significant
tr|B7HNN3|B7HNN3_BACC7	Putative bioH protein	BCAH187_A4250	-0.6583	0.374591	0.51544	Non-significant	-3.5498	0.00077116	0.00484973	Higher in EVsMOD_9h	-1.893	0.0887583	0.331914	Non-significant	0.9985	0.00982841	0.130179	Non-significant
tr|B7HNP1|B7HNP1_BACC7	Putative lipase/acylhydrolase	BCAH187_A4258	-0.690908	0.326527	0.47275	Non-significant	0.080275	0.856045	0.904509	Non-significant	1.13873	0.209599	0.481408	Non-significant	0.36755	0.0443423	0.242759	Non-significant
tr|B7HNQ8|B7HNQ8_BACC7	DUF3932 domain-containing protein	BCAH187_A4275	-0.0189917	0.986841	0.992643	Non-significant	0.490175	0.540953	0.647948	Non-significant	1.27102	0.397883	0.668457	Non-significant	0.76185	0.0343607	0.214093	Non-significant
tr|B7HNR1|B7HNR1_BACC7	Peptidase, M20/M25/M40 family	BCAH187_A4278	1.54583	0.0874356	0.193641	Non-significant	-1.19515	0.179762	0.280909	Non-significant	-2.29322	0.0754849	0.303915	Non-significant	0.44775	0.403859	0.664894	Non-significant
tr|B7HNR2|B7HNR2_BACC7	[ribosomal protein uS5]-alanine N-acetyltransferase	BCAH187_A4279	-1.85154	0.253621	0.400834	Non-significant	-1.96697	0.089285	0.163371	Non-significant	-1.01326	0.591874	0.803421	Non-significant	-0.897825	0.0768555	0.304572	Non-significant
tr|B7HNR8|B7HNR8_BACC7	Amino acid ABC transporter, amino acid-binding protein	BCAH187_A4285	-0.61185	0.519215	0.643512	Non-significant	-0.396225	0.556568	0.659533	Non-significant	1.71027	0.11162	0.361801	Non-significant	1.49465	0.0561994	0.268868	Non-significant
tr|B7HNS2|B7HNS2_BACC7	Cell division protein, FtsW/RodA/SpoVE family	BCAH187_A4289	1.30371	0.407559	0.548016	Non-significant	0.830975	0.161197	0.259767	Non-significant	-0.684708	0.67777	0.84531	Non-significant	-0.211975	0.289796	0.563018	Non-significant
tr|B7HNS8|B7HNS8_BACC7	Leucine dehydrogenase	BCAH187_A4295	5.97537	3.56603e-06	0.000305044	Higher in EVsLB_15h	4.83368	0.0003011	0.00254858	Higher in EVsLB_9h	-1.62579	0.0068863	0.0848029	Non-significant	-0.4841	0.460262	0.710552	Non-significant
tr|B7HNT2|B7HNT2_BACC7	Glycerophosphoryl diester phosphodiesterase family protein	BCAH187_A4299	-3.3316	0.00325292	0.0196419	Higher in EVsMOD_15h	-0.45995	0.38548	0.504713	Non-significant	1.84075	0.0688977	0.296535	Non-significant	-1.0309	0.00873967	0.124601	Non-significant
tr|B7HNT9|B7HNT9_BACC7	Hemolysin A	BCAH187_A4306	-0.833992	0.445201	0.580316	Non-significant	1.66552	0.0881641	0.162309	Non-significant	2.52007	0.10982	0.361801	Non-significant	0.02055	0.964062	0.989116	Non-significant
tr|B7HNU9|B7HNU9_BACC7	Stage III sporulation protein AH	BCAH187_A4316	-1.86905	0.0429804	0.119403	Non-significant	-0.09485	0.907485	0.940468	Non-significant	-0.2522	0.74868	0.886665	Non-significant	-2.0264	0.0351295	0.214491	Non-significant
tr|B7HNW4|B7HNW4_BACC7	DUF1385 domain-containing protein	BCAH187_A4331	2.64639	0.0832629	0.187227	Non-significant	3.86682	0.000771634	0.00484973	Higher in EVsLB_9h	1.96156	0.179554	0.45064	Non-significant	0.741125	0.241247	0.513777	Non-significant
tr|B7HNW5|B7HNW5_BACC7	Permeases of the drug/metabolite transporter (DMT) superfamily	BCAH187_A4332	1.21289	0.0523413	0.135949	Non-significant	0.81895	0.193804	0.298017	Non-significant	-0.0592917	0.919947	0.970032	Non-significant	0.33465	0.53002	0.755647	Non-significant
tr|B7HNX3|B7HNX3_BACC7	Rhodanese-like domain protein	BCAH187_A4340	1.94556	0.042885	0.119403	Non-significant	3.5493	2.52993e-05	0.000614138	Higher in EVsLB_9h	1.60544	0.0912079	0.337785	Non-significant	0.0017	0.993744	0.997348	Non-significant
tr|B7HPD6|B7HPD6_BACC7	Prolyl 4-hydroxylase, alpha subunit domain protein	BCAH187_A4367	1.29825	0.30717	0.455879	Non-significant	0.631875	0.473971	0.587274	Non-significant	-0.731775	0.622225	0.822168	Non-significant	-0.0654	0.89525	0.960601	Non-significant
tr|B7HPE4|B7HPE4_BACC7	Transcriptional regulator	BCAH187_A4375	-3.44134	0.00224127	0.0152868	Higher in EVsMOD_15h	-1.82912	0.180525	0.281421	Non-significant	2.38632	0.179159	0.45064	Non-significant	0.7741	0.0110685	0.136456	Non-significant
tr|B7HPE6|B7HPE6_BACC7	L-cystine uptake protein TcyP	BCAH187_A4377	0.455642	0.650364	0.744897	Non-significant	4.21242	0.000391203	0.00306542	Higher in EVsLB_9h	4.14616	0.00267944	0.0512657	Non-significant	0.389375	0.629536	0.825312	Non-significant
tr|B7HPF0|B7HPF0_BACC7	Group-specific protein	BCAH187_A4381	2.90962	0.0107793	0.0461038	Higher in EVsLB_15h	0.996375	0.206084	0.312013	Non-significant	-3.09664	0.00469592	0.0700459	Non-significant	-1.1834	0.173849	0.444907	Non-significant
tr|B7HPF5|B7HPF5_BACC7	Homocysteine S-methyltransferase domain protein/methylenetetrahydrofolate reductase family protein	BCAH187_A4386	1.81889	0.273538	0.420969	Non-significant	0.056575	0.962529	0.973914	Non-significant	-2.11039	0.301999	0.575142	Non-significant	-0.348075	0.637945	0.8284	Non-significant
tr|B7HPF9|B7HPF9_BACC7	Transcriptional regulator, ArsR family	BCAH187_A4392	-2.70345	0.107553	0.220807	Non-significant	-4.29627	0.00442212	0.0169377	Higher in EVsMOD_9h	-2.34795	0.24352	0.52132	Non-significant	-0.755125	0.0135605	0.14428	Non-significant
tr|B7HPG8|B7HPG8_BACC7	Phosphate-specific transport system accessory protein PhoU	BCAH187_A4401	2.16434	0.0814564	0.184581	Non-significant	1.23095	0.0126714	0.0381193	Non-significant	-0.675942	0.501905	0.744517	Non-significant	0.25745	0.590609	0.799724	Non-significant
tr|B7HPH3|B7HPH3_BACC7	serine-type D-Ala-D-Ala carboxypeptidase	BCAH187_A4406	-7.15502	0.000626645	0.00670053	Higher in EVsMOD_15h	-0.591675	0.0616095	0.123399	Non-significant	5.77059	0.00113048	0.0374336	Higher in EVsLB_9h	-0.79275	0.101125	0.342026	Non-significant
tr|B7HPH6|B7HPH6_BACC7	DUF1189 domain-containing protein	BCAH187_A4410	-0.748242	0.748139	0.819599	Non-significant	3.492	7.35081e-05	0.00116086	Higher in EVsLB_9h	4.46014	0.099145	0.346753	Non-significant	0.2199	0.56309	0.777944	Non-significant
tr|B7HPH7|B7HPH7_BACC7	LysM domain-containing protein	BCAH187_A4411	-3.39406	0.0384196	0.111092	Non-significant	-1.53797	0.256727	0.37248	Non-significant	-0.508092	0.729147	0.87438	Non-significant	-2.36417	0.0731634	0.297435	Non-significant
tr|B7HPI1|B7HPI1_BACC7	Putative cation ABC transporter, ATP-binding protein	BCAH187_A4415	1.38553	0.00558055	0.029681	Non-significant	-0.292125	0.803644	0.866079	Non-significant	-1.33626	0.360256	0.635017	Non-significant	0.3414	0.240215	0.513259	Non-significant
sp|B7HPJ5|PDRP_BACC7	Putative pyruvate, phosphate dikinase regulatory protein	BCAH187_A4429	0.793217	0.333952	0.478106	Non-significant	1.25772	0.396094	0.516306	Non-significant	0.803983	0.602756	0.808268	Non-significant	0.339475	0.715585	0.870471	Non-significant
tr|B7HPK3|B7HPK3_BACC7	HDIG domain protein	BCAH187_A4437	3.76432	0.0410548	0.116143	Non-significant	5.70547	5.52077e-06	0.000292758	Higher in EVsLB_9h	2.01743	0.208103	0.480581	Non-significant	0.076275	0.822219	0.925955	Non-significant
tr|B7HPK4|B7HPK4_BACC7	PhoH-like protein	BCAH187_A4438	-0.890625	0.00917718	0.0414995	Non-significant	-0.44775	0.672356	0.762487	Non-significant	0.1271	0.919593	0.970032	Non-significant	-0.315775	0.0904561	0.32523	Non-significant
tr|B7HPK5|B7HPK5_BACC7	Sporulation protein	BCAH187_A4439	1.45632	0.038027	0.110267	Non-significant	0.151325	0.823239	0.882261	Non-significant	-1.3566	0.120869	0.376353	Non-significant	-0.0516	0.918997	0.970358	Non-significant
tr|B7HPK7|B7HPK7_BACC7	GatB/Yqey domain protein	BCAH187_A4441	0.966125	0.46137	0.593108	Non-significant	1.2436	0.0521331	0.109774	Non-significant	-1.4974	0.238212	0.513168	Non-significant	-1.77487	0.0338086	0.213566	Non-significant
tr|B7HPK9|B7HPK9_BACC7	tRNA (N(6)-L-threonylcarbamoyladenosine(37)-C(2))-methylthiotransferase	BCAH187_A4443	-0.538317	0.373216	0.514237	Non-significant	0.423875	0.798734	0.861693	Non-significant	2.17122	0.304393	0.578482	Non-significant	1.20903	0.0270095	0.189251	Non-significant
tr|B7HPM8|B7HPM8_BACC7	Methyltransferase domain-containing protein	BCAH187_A4462	0.0771667	0.931125	0.955833	Non-significant	1.30662	0.0778648	0.148152	Non-significant	1.30798	0.288727	0.565161	Non-significant	0.078525	0.640635	0.829175	Non-significant
tr|B7HPN0|B7HPN0_BACC7	bis(5'-nucleosyl)-tetraphosphatase (symmetrical)	BCAH187_A4464	0.0528917	0.942165	0.964587	Non-significant	-1.91593	0.0797012	0.150254	Non-significant	-1.89732	0.187195	0.458741	Non-significant	0.0715	0.793472	0.912667	Non-significant
tr|B7HPN2|B7HPN2_BACC7	CRM domain-containing protein	BCAH187_A4466	-3.15047	0.00569818	0.0302283	Higher in EVsMOD_15h	-0.51785	0.34595	0.467674	Non-significant	1.72214	0.104313	0.353975	Non-significant	-0.910475	0.00605883	0.101249	Non-significant
tr|B7HPN4|B7HPN4_BACC7	GTPase family protein	BCAH187_A4468	-1.55542	0.126337	0.246414	Non-significant	0.38715	0.786924	0.853489	Non-significant	2.49275	0.225184	0.498709	Non-significant	0.550175	0.0835199	0.312895	Non-significant
tr|B7HPN5|B7HPN5_BACC7	Hydrolase, HAD subfamily IIIA	BCAH187_A4469	-4.32763	1.57691e-05	0.00069393	Higher in EVsMOD_15h	-3.60615	0.00371219	0.0150318	Higher in EVsMOD_9h	1.62013	0.10942	0.361801	Non-significant	0.89865	0.0723717	0.296802	Non-significant
tr|B7HPP2|B7HPP2_BACC7	RelA/SpoT domain-containing protein	BCAH187_A4476	-5.16847	1.35724e-05	0.000654958	Higher in EVsMOD_15h	-4.10687	0.00120671	0.00664177	Higher in EVsMOD_9h	1.86417	0.0817051	0.31769	Non-significant	0.802575	0.0129698	0.14428	Non-significant
tr|B7HPP7|B7HPP7_BACC7	Hydrolase, alpha/beta fold family	BCAH187_A4481	1.31555	0.264224	0.411884	Non-significant	-1.6477	0.0969279	0.174249	Non-significant	-2.56168	0.13427	0.395876	Non-significant	0.401575	0.0151654	0.148889	Non-significant
tr|B7HQC7|B7HQC7_BACC7	Iron compound ABC transporter, iron compound-binding protein	BCAH187_A4502	-4.87118	0.000364692	0.00485533	Higher in EVsMOD_15h	-5.52607	0.000226877	0.0021366	Higher in EVsMOD_9h	-0.939275	0.242865	0.520461	Non-significant	-0.284375	0.656497	0.836639	Non-significant
tr|B7HQC9|B7HQC9_BACC7	Aldehyde-alcohol dehydrogenase	BCAH187_A4504	10.0541	0.000234553	0.00354072	Higher in EVsLB_15h	7.98972	7.79317e-05	0.00117731	Higher in EVsLB_9h	-2.70476	0.0219083	0.165031	Non-significant	-0.64035	0.554591	0.771123	Non-significant
tr|B7HQD0|B7HQD0_BACC7	Cys/Met metabolism PLP-dependent enzyme	BCAH187_A4505	2.03975	0.236156	0.383951	Non-significant	1.52792	0.232735	0.344488	Non-significant	-0.492625	0.807924	0.921259	Non-significant	0.0192	0.974329	0.989735	Non-significant
tr|B7HQD3|B7HQD3_BACC7	Uncharacterized methyltransferase BCAH187_A4508	BCAH187_A4508	-2.12453	0.0465508	0.125914	Non-significant	-3.37622	0.00359651	0.0147378	Higher in EVsMOD_9h	-0.829142	0.461775	0.718904	Non-significant	0.42255	0.407745	0.66861	Non-significant
tr|B7HQD5|B7HQD5_BACC7	DUF1510 domain-containing protein	BCAH187_A4510	-1.80077	0.28036	0.427305	Non-significant	-2.54427	0.0249263	0.0619813	Non-significant	-0.723683	0.696782	0.852499	Non-significant	0.019825	0.956461	0.983775	Non-significant
tr|B7HQD9|B7HQD9_BACC7	Peptidase, U32 family	BCAH187_A4514	1.15483	0.0045442	0.0253512	Non-significant	2.3623	0.0864221	0.160565	Non-significant	1.28437	0.378781	0.647492	Non-significant	0.0769	0.820294	0.924802	Non-significant
sp|B7HQE4|YQGF_BACC7	Putative pre-16S rRNA nuclease	BCAH187_A4519	0.798525	0.448694	0.582649	Non-significant	-1.9831	0.123543	0.211537	Non-significant	-2.5272	0.166924	0.436789	Non-significant	0.254425	0.54237	0.763185	Non-significant
sp|B7HQE5|Y4520_BACC7	UPF0297 protein BCAH187_A4520	BCAH187_A4520	-1.57878	0.00301595	0.0188773	Non-significant	-2.45565	0.0464033	0.100069	Non-significant	-0.0496417	0.966602	0.983365	Non-significant	0.827225	0.0513759	0.258824	Non-significant
tr|B7HQF5|B7HQF5_BACC7	Aminotransferase, class V	BCAH187_A4530	0.675208	0.545202	0.661916	Non-significant	3.34077	0.00638723	0.022301	Higher in EVsLB_9h	3.21112	0.0624348	0.284222	Non-significant	0.54555	0.207701	0.478039	Non-significant
tr|B7HQF6|B7HQF6_BACC7	Rrf2 family protein	BCAH187_A4531	-2.74086	0.0161338	0.0597457	Non-significant	-1.64402	0.11558	0.20041	Non-significant	-0.357892	0.769626	0.902881	Non-significant	-1.45473	0.0300878	0.201206	Non-significant
tr|B7HQF9|B7HQF9_BACC7	HesA/moeB/thiF family protein	BCAH187_A4534	-1.55712	0.343376	0.487722	Non-significant	-4.88547	0.0118578	0.0360654	Higher in EVsMOD_9h	-1.89051	0.424518	0.689785	Non-significant	1.43785	0.00232264	0.086902	Non-significant
tr|B7HQH1|B7HQH1_BACC7	Histidine kinase	BCAH187_A4546	1.66515	0.140389	0.26515	Non-significant	-0.2756	0.620549	0.716621	Non-significant	-1.56393	0.219882	0.493782	Non-significant	0.376825	0.0949696	0.330332	Non-significant
tr|B7HQJ0|B7HQJ0_BACC7	Transcription repressor NadR	BCAH187_A4565	0.757942	0.386949	0.526795	Non-significant	1.13897	0.0517245	0.109025	Non-significant	1.11066	0.241035	0.51708	Non-significant	0.729625	0.136305	0.403221	Non-significant
tr|B7HQJ1|B7HQJ1_BACC7	MOSC domain-containing protein	BCAH187_A4566	0.454075	0.240266	0.387178	Non-significant	-0.351525	0.518701	0.629672	Non-significant	-1.42612	0.0312031	0.201446	Non-significant	-0.620525	0.195191	0.468712	Non-significant
tr|B7HQJ9|B7HQJ9_BACC7	Sporulation initiation phosphotransferase	BCAH187_A4574	0.281775	0.843191	0.893226	Non-significant	-1.03115	0.0914438	0.166431	Non-significant	-0.487625	0.738447	0.881414	Non-significant	0.8253	0.120241	0.375695	Non-significant
tr|B7HQK1|B7HQK1_BACC7	Ribosomal processing cysteine protease Prp	BCAH187_A4576	2.20469	0.0990466	0.2105	Non-significant	0.95675	0.0554542	0.114305	Non-significant	-0.533942	0.658404	0.836856	Non-significant	0.714	0.0529518	0.261322	Non-significant
tr|B7HQL3|B7HQL3_BACC7	Putative stage II sporulation protein B	BCAH187_A4589	-0.646425	0.395721	0.535893	Non-significant	0.71865	0.375606	0.496338	Non-significant	0.103675	0.910256	0.96518	Non-significant	-1.2614	0.0814739	0.308131	Non-significant
tr|B7HQL7|B7HQL7_BACC7	Group-specific protein	BCAH187_A4593	-0.69325	0.485715	0.615159	Non-significant	1.9136	0.0366745	0.0835657	Non-significant	2.68412	0.066593	0.295358	Non-significant	0.077275	0.859712	0.946427	Non-significant
tr|B7HQM0|B7HQM0_BACC7	Stage VI sporulation protein D	BCAH187_A4596	0.999475	0.467245	0.598039	Non-significant	1.59448	0.0883717	0.162309	Non-significant	-0.2182	0.884094	0.955129	Non-significant	-0.8132	0.202884	0.472892	Non-significant
tr|B7HQN4|B7HQN4_BACC7	TPR repeat protein	BCAH187_A4610	1.58245	0.0144391	0.0555182	Non-significant	0.918925	0.00461906	0.0173692	Non-significant	-0.499225	0.309577	0.584693	Non-significant	0.1643	0.427554	0.683089	Non-significant
tr|B7HQN8|B7HQN8_BACC7	YvbH-like oligomerisation region	BCAH187_A4614	-0.185358	0.903655	0.937919	Non-significant	-2.70277	0.0160659	0.0443921	Higher in EVsMOD_9h	-1.78227	0.346758	0.621419	Non-significant	0.73515	0.034622	0.214093	Non-significant
tr|B7HQN9|B7HQN9_BACC7	Lipoprotein SmpA/OmlA domain-containing protein	BCAH187_A4615	1.03757	0.361212	0.504787	Non-significant	1.27452	0.0220482	0.0567229	Non-significant	0.601975	0.6128	0.814291	Non-significant	0.365025	0.135719	0.403216	Non-significant
tr|B7HQP3|B7HQP3_BACC7	dITP/XTP pyrophosphatase	BCAH187_A4620	2.02924	0.1384	0.263087	Non-significant	-0.298825	0.659936	0.75395	Non-significant	-1.06457	0.434243	0.697585	Non-significant	1.2635	0.0429725	0.239735	Non-significant
tr|B7HQQ4|B7HQQ4_BACC7	Cytosine deaminase	BCAH187_A4631	1.55182	0.238762	0.386484	Non-significant	-0.365025	0.469162	0.583751	Non-significant	-0.81465	0.505803	0.745987	Non-significant	1.1022	0.0746042	0.302095	Non-significant
tr|B7HQR0|B7HQR0_BACC7	Sodium export permease protein	BCAH187_A4637	1.44982	0.487908	0.616416	Non-significant	3.59745	3.05274e-05	0.000648145	Higher in EVsLB_9h	2.58055	0.237714	0.512991	Non-significant	0.432925	0.287671	0.561396	Non-significant
tr|B7HRF4|B7HRF4_BACC7	5'-nucleotidase, lipoprotein e(P4) family	BCAH187_A4639	0.488567	0.280966	0.42791	Non-significant	2.10458	0.00188926	0.0090835	Higher in EVsLB_9h	1.82171	0.0102023	0.108614	Non-significant	0.2057	0.587913	0.798271	Non-significant
tr|B7HRF5|B7HRF5_BACC7	Chemotaxis protein MotB	BCAH187_A4640	1.66636	0.153385	0.280619	Non-significant	4.04935	2.63245e-05	0.000614138	Higher in EVsLB_9h	2.12707	0.0867609	0.32803	Non-significant	-0.255925	0.471697	0.713103	Non-significant
tr|B7HRG2|B7HRG2_BACC7	DUF2507 domain-containing protein	BCAH187_A4647	-2.59349	0.106073	0.218863	Non-significant	1.27693	0.000359282	0.00287199	Non-significant	4.18662	0.0253173	0.181735	Non-significant	0.3162	0.0221031	0.176217	Non-significant
tr|B7HRG7|B7HRG7_BACC7	Enoyl-CoA hydratase/isomerase family protein	BCAH187_A4652	-0.883275	0.20088	0.343101	Non-significant	-3.6103	0.00260071	0.0115819	Higher in EVsMOD_9h	-4.10695	0.00164286	0.0438024	Higher in EVsLB_15h	-1.37993	0.0916506	0.327273	Non-significant
tr|B7HRH1|B7HRH1_BACC7	DinB family protein	BCAH187_A4656	-0.908717	0.390994	0.531596	Non-significant	-0.66475	0.407593	0.527609	Non-significant	-0.545858	0.654296	0.835943	Non-significant	-0.789825	0.190653	0.462863	Non-significant
tr|B7HRI8|B7HRI8_BACC7	High-affinity heme uptake system protein IsdE	BCAH187_A4673	-4.074	0.0203969	0.0700247	Non-significant	-5.28765	0.00156287	0.00790287	Higher in EVsMOD_9h	-2.22425	0.185016	0.457827	Non-significant	-1.0106	0.201736	0.472892	Non-significant
tr|B7HRI9|B7HRI9_BACC7	Cell surface protein	BCAH187_A4674	-3.65992	0.000134989	0.00243099	Higher in EVsMOD_15h	-3.8243	6.57469e-05	0.00104634	Higher in EVsMOD_9h	-0.442208	0.356562	0.629966	Non-significant	-0.277825	0.422307	0.681065	Non-significant
tr|B7HRJ0|B7HRJ0_BACC7	Iron transport associated protein	BCAH187_A4675	-3.29931	0.00366136	0.0215999	Higher in EVsMOD_15h	-4.65267	0.000121527	0.00149398	Higher in EVsMOD_9h	-1.31959	0.126908	0.382026	Non-significant	0.033775	0.942875	0.977809	Non-significant
tr|B7HRJ4|B7HRJ4_BACC7	DNA-directed DNA polymerase	BCAH187_A4679	-3.02837	0.00699626	0.0344596	Higher in EVsMOD_15h	-2.27747	0.00243699	0.0110689	Higher in EVsMOD_9h	0.45375	0.614249	0.815161	Non-significant	-0.29715	0.162618	0.429333	Non-significant
tr|B7HRJ5|B7HRJ5_BACC7	CvpA family protein	BCAH187_A4680	-1.27274	0.356717	0.501603	Non-significant	1.89692	0.035624	0.0817086	Non-significant	3.41899	0.0677824	0.295451	Non-significant	0.249325	0.383255	0.648125	Non-significant
tr|B7HRK3|B7HRK3_BACC7	RNA methyltransferase, TrmH family	BCAH187_A4688	0.236733	0.825462	0.878525	Non-significant	-0.43615	0.402437	0.523576	Non-significant	-0.669083	0.548614	0.773706	Non-significant	0.0038	0.993531	0.997348	Non-significant
tr|B7HRK8|B7HRK8_BACC7	RND efflux pump membrane fusion protein barrel-sandwich domain-containing protein	BCAH187_A4693	0.768575	0.360254	0.504503	Non-significant	0.02525	0.947053	0.966708	Non-significant	-0.885625	0.332226	0.610776	Non-significant	-0.1423	0.590931	0.799724	Non-significant
tr|B7HRL1|B7HRL1_BACC7	dUTPase	BCAH187_A4696	-4.70532	0.000292715	0.00414443	Higher in EVsMOD_15h	-1.72612	0.00380065	0.0152995	Non-significant	3.18933	0.00275597	0.0519084	Non-significant	0.210125	0.528707	0.754823	Non-significant
tr|B7HRL8|B7HRL8_BACC7	Replication initiation and membrane attachment protein	BCAH187_A4704	2.56982	0.0463365	0.125666	Non-significant	0.048075	0.959515	0.971823	Non-significant	-1.7128	0.234413	0.51079	Non-significant	0.80895	0.225407	0.498128	Non-significant
tr|B7HRN0|B7HRN0_BACC7	Uncharacterized protein	BCAH187_A4716	0.377025	0.696059	0.778752	Non-significant	4.03992	1.24872e-05	0.000428274	Higher in EVsLB_9h	3.70325	0.00582177	0.0761491	Non-significant	0.04035	0.935138	0.97735	Non-significant
tr|B7HRP3|B7HRP3_BACC7	Malate dehydrogenase	BCAH187_A4729	-0.930692	0.105064	0.217351	Non-significant	-6.02513	0.000618901	0.00413877	Higher in EVsMOD_9h	-4.76526	0.00949749	0.103715	Non-significant	0.329175	0.147016	0.418728	Non-significant
tr|B7HRP7|B7HRP7_BACC7	DHH subfamily 1 protein	BCAH187_A4734	-2.19835	0.173174	0.30596	Non-significant	-3.56442	0.00226444	0.0105139	Higher in EVsMOD_9h	-2.50065	0.152401	0.420536	Non-significant	-1.13457	0.0804867	0.307377	Non-significant
sp|B7HRQ4|Y4741_BACC7	UPF0173 metal-dependent hydrolase BCAH187_A4741	BCAH187_A4741	0.790017	0.442729	0.579301	Non-significant	-1.42695	0.0770627	0.146899	Non-significant	-1.74664	0.194168	0.464977	Non-significant	0.470325	0.224426	0.497541	Non-significant
tr|B7HRR6|B7HRR6_BACC7	Putative 3-oxoacyl-(Acyl-carrier-protein) reductase	BCAH187_A4753	-2.70212	0.00576016	0.0304784	Higher in EVsMOD_15h	-1.0311	0.287617	0.40416	Non-significant	1.69915	0.211983	0.483877	Non-significant	0.028125	0.841562	0.938623	Non-significant
tr|B7HRR7|B7HRR7_BACC7	Universal stress protein	BCAH187_A4754	-1.08935	0.127277	0.247913	Non-significant	-0.73555	0.12868	0.219237	Non-significant	0.7178	0.346845	0.621419	Non-significant	0.364	0.262849	0.536049	Non-significant
tr|B7HRT2|B7HRT2_BACC7	EcsC family protein	BCAH187_A4769	1.2993	0.477072	0.606833	Non-significant	6.27888	2.39039e-06	0.000196298	Higher in EVsLB_9h	4.26577	0.0564696	0.271504	Non-significant	-0.7138	0.0159983	0.148889	Non-significant
tr|B7HRT6|B7HRT6_BACC7	Uncharacterized protein	BCAH187_A4773	-0.360342	0.698564	0.780278	Non-significant	-2.2285	0.0256132	0.063126	Non-significant	-1.65958	0.228518	0.503918	Non-significant	0.208575	0.477752	0.718364	Non-significant
tr|B7HSJ0|B7HSJ0_BACC7	GAF domain-containing protein	BCAH187_A4788	-0.399817	0.311266	0.459403	Non-significant	-1.01715	0.430054	0.548386	Non-significant	-0.0885833	0.95249	0.980181	Non-significant	0.52875	0.156999	0.424379	Non-significant
tr|B7HSL4|B7HSL4_BACC7	Putative lipoprotein	BCAH187_A4812	-1.84431	0.101427	0.213788	Non-significant	-3.01495	0.00549373	0.0197871	Higher in EVsMOD_9h	-0.899467	0.489826	0.739965	Non-significant	0.271175	0.349321	0.62241	Non-significant
tr|B7HSL6|B7HSL6_BACC7	DUF948 domain-containing protein	BCAH187_A4814	3.44687	0.00861893	0.0397784	Higher in EVsLB_15h	6.45112	1.91687e-06	0.000180454	Higher in EVsLB_9h	2.50056	0.0192514	0.154171	Non-significant	-0.5037	0.331479	0.606529	Non-significant
tr|B7HSL7|B7HSL7_BACC7	Putative aminopeptidase	BCAH187_A4815	4.69902	1.83782e-06	0.000269503	Higher in EVsLB_15h	-0.926125	0.551963	0.65777	Non-significant	-5.1712	0.0295547	0.193699	Non-significant	0.45395	0.173429	0.444505	Non-significant
tr|B7HSM2|B7HSM2_BACC7	Ribosomal-protein-serine acetyltransferase	BCAH187_A4820	0.352275	0.702238	0.783529	Non-significant	-2.23342	0.0234566	0.0592607	Non-significant	-2.1466	0.126775	0.382026	Non-significant	0.4391	0.224657	0.497541	Non-significant
tr|B7HSM5|B7HSM5_BACC7	Ftsk/spoiiie family protein	BCAH187_A4823	0.845183	0.0461592	0.12535	Non-significant	-1.05102	0.235102	0.34749	Non-significant	-1.53488	0.124053	0.380459	Non-significant	0.361325	0.464906	0.712064	Non-significant
tr|B7HSM7|B7HSM7_BACC7	Putative tRNA binding domain protein	BCAH187_A4825	-0.314392	0.700912	0.782475	Non-significant	-3.07705	0.0155678	0.0434841	Higher in EVsMOD_9h	-1.86848	0.158397	0.428642	Non-significant	0.894175	0.189812	0.462863	Non-significant
tr|B7HSM9|B7HSM9_BACC7	Thioredoxin family protein	BCAH187_A4827	0.654167	0.442413	0.579256	Non-significant	-1.51055	0.201508	0.30758	Non-significant	-1.10199	0.402546	0.672986	Non-significant	1.06272	0.187704	0.462614	Non-significant
tr|B7HSN0|B7HSN0_BACC7	inosine/xanthosine triphosphatase	BCAH187_A4828	0.681558	0.628367	0.72734	Non-significant	-0.623325	0.415887	0.535608	Non-significant	-0.674183	0.512032	0.749754	Non-significant	0.6307	0.57074	0.78429	Non-significant
tr|B7HSN2|B7HSN2_BACC7	PepSY domain-containing protein	BCAH187_A4830	2.54652	0.0576752	0.144399	Non-significant	5.1313	4.40293e-06	0.000291588	Higher in EVsLB_9h	1.86008	0.0958933	0.341786	Non-significant	-0.7247	0.225871	0.498616	Non-significant
tr|B7HSP1|B7HSP1_BACC7	Xaa-His dipeptidase	BCAH187_A4839	1.94473	0.000458918	0.00548454	Non-significant	-2.36928	0.0129189	0.0385846	Higher in EVsMOD_9h	-4.10293	0.000608564	0.0265997	Higher in EVsLB_15h	0.211075	0.711032	0.867131	Non-significant
tr|B7HSS5|B7HSS5_BACC7	HAD family hydrolase	BCAH187_A4873	-0.2797	0.576938	0.687038	Non-significant	-1.15605	0.0734006	0.141362	Non-significant	-0.287725	0.694278	0.852293	Non-significant	0.588625	0.113545	0.363847	Non-significant
tr|B7HST8|B7HST8_BACC7	16S rRNA (Cytosine(1402)-N(4))-methyltransferase	BCAH187_A4886	-0.533167	0.350777	0.494945	Non-significant	-0.061325	0.926332	0.955178	Non-significant	1.09454	0.276614	0.549746	Non-significant	0.6227	0.0058133	0.101249	Non-significant
tr|B7HSU3|B7HSU3_BACC7	Sulfite reductase subunit alpha	BCAH187_A4891	4.39319	0.0161514	0.0597457	Non-significant	3.78872	0.00971668	0.0311207	Higher in EVsLB_9h	0.104708	0.952152	0.980181	Non-significant	0.709175	0.114543	0.363847	Non-significant
tr|B7HSU5|B7HSU5_BACC7	Tetraprenyl-beta-curcumene synthase	BCAH187_A4894	-0.0635917	0.917167	0.946203	Non-significant	-1.73535	0.0688353	0.134589	Non-significant	-0.936608	0.327481	0.607883	Non-significant	0.73515	0.243988	0.516298	Non-significant
tr|B7HSV2|B7HSV2_BACC7	Molybdenum cofactor biosynthesis protein B	BCAH187_A4900	2.80571	0.0330208	0.098678	Non-significant	0.7812	0.4338	0.55145	Non-significant	-2.06848	0.0985851	0.346585	Non-significant	-0.043975	0.961974	0.987466	Non-significant
tr|B7HTN7|B7HTN7_BACC7	Phosphoglycerol transferase	BCAH187_A4916	0.990317	0.0967194	0.207704	Non-significant	1.42817	0.151165	0.248208	Non-significant	0.559033	0.636087	0.827167	Non-significant	0.121175	0.572887	0.785138	Non-significant
tr|B7HTN8|B7HTN8_BACC7	Glycosyltransferase RgtA/B/C/D-like domain-containing protein	BCAH187_A4917	3.70142	0.0266213	0.08513	Non-significant	4.24005	4.743e-06	0.000292758	Higher in EVsLB_9h	1.30603	0.237569	0.512991	Non-significant	0.7674	0.276844	0.549673	Non-significant
tr|B7HTP5|B7HTP5_BACC7	Group-specific protein	BCAH187_A4924	-3.28607	0.000688731	0.00703465	Higher in EVsMOD_15h	-3.6986	0.0158532	0.0440362	Higher in EVsMOD_9h	-1.42151	0.041702	0.235626	Non-significant	-1.00897	0.388738	0.652559	Non-significant
tr|B7HTQ4|B7HTQ4_BACC7	Putative carbonic anhydrase, prokaryotic type	BCAH187_A4933	-4.02381	0.000735327	0.00743785	Higher in EVsMOD_15h	-3.5618	0.000438215	0.0032917	Higher in EVsMOD_9h	1.17283	0.171645	0.441984	Non-significant	0.710825	0.0559684	0.268868	Non-significant
tr|B7HTQ9|B7HTQ9_BACC7	Conserved domain protein	BCAH187_A4938	4.15562	0.000595018	0.0065341	Higher in EVsLB_15h	1.8638	0.0873013	0.161323	Non-significant	-1.35308	0.288577	0.565161	Non-significant	0.93875	0.0321683	0.207027	Non-significant
tr|B7HTR0|B7HTR0_BACC7	Putative membrane protein	BCAH187_A4939	3.39907	0.0118635	0.0487117	Higher in EVsLB_15h	5.68495	0.000113665	0.00141427	Higher in EVsLB_9h	2.97717	0.025214	0.181629	Non-significant	0.6913	0.272693	0.546723	Non-significant
tr|B7HTR2|B7HTR2_BACC7	Lipoprotein	BCAH187_A4941	-1.19219	0.278445	0.425951	Non-significant	-0.060375	0.935647	0.958524	Non-significant	1.73964	0.23225	0.508326	Non-significant	0.607825	0.0135636	0.14428	Non-significant
tr|B7HTR3|B7HTR3_BACC7	DUF4178 domain-containing protein	BCAH187_A4942	-0.414933	0.778522	0.843433	Non-significant	0.639425	0.561231	0.66295	Non-significant	1.12711	0.553812	0.776093	Non-significant	0.07275	0.88217	0.955517	Non-significant
tr|B7HTR4|B7HTR4_BACC7	DUF350 domain-containing protein	BCAH187_A4943	1.77168	0.0143159	0.0553496	Non-significant	3.0568	0.0161024	0.0444331	Higher in EVsLB_9h	3.15504	0.0362972	0.21613	Non-significant	1.86993	0.00218901	0.0864239	Non-significant
tr|B7HTR5|B7HTR5_BACC7	Phage shock protein A	BCAH187_A4944	0.502183	0.678619	0.765917	Non-significant	4.24097	0.00721386	0.024766	Higher in EVsLB_9h	2.37202	0.069156	0.297024	Non-significant	-1.36678	0.277155	0.549758	Non-significant
tr|B7HTR6|B7HTR6_BACC7	Lipoprotein	BCAH187_A4945	2.13386	9.14864e-05	0.00185962	Higher in EVsLB_15h	-1.34718	0.130756	0.221853	Non-significant	-2.77013	0.0262005	0.183582	Non-significant	0.7109	0.0234768	0.180924	Non-significant
tr|B7HTR9|B7HTR9_BACC7	FeoA family protein	BCAH187_A4948	0.470125	0.14135	0.26593	Non-significant	-0.947525	0.21954	0.328031	Non-significant	-1.01743	0.230805	0.506783	Non-significant	0.400225	0.313167	0.587248	Non-significant
tr|B7HTS0|B7HTS0_BACC7	Probable proton-coupled thiamine transporter YuaJ	BCAH187_A4950	-1.27834	0.2565	0.403212	Non-significant	-1.79353	0.053057	0.110697	Non-significant	0.282867	0.829747	0.928322	Non-significant	0.79805	0.0890731	0.323087	Non-significant
tr|B7HTS9|B7HTS9_BACC7	BmrU protein	BCAH187_A4959	-3.75082	0.0433499	0.120104	Non-significant	-4.24707	0.0016196	0.0081297	Higher in EVsMOD_9h	-0.658233	0.686936	0.849055	Non-significant	-0.161975	0.779826	0.905021	Non-significant
tr|B7HTU1|B7HTU1_BACC7	Efflux ABC transporter, permease protein	BCAH187_A4971	1.77972	0.255982	0.402706	Non-significant	2.64098	0.0406528	0.0907176	Non-significant	1.10918	0.559378	0.77901	Non-significant	0.247925	0.55587	0.772126	Non-significant
tr|B7HTU2|B7HTU2_BACC7	Efflux ABC transporter, ATP-binding protein	BCAH187_A4972	-2.99553	0.00436461	0.0246847	Higher in EVsMOD_15h	0.2874	0.0752137	0.143908	Non-significant	3.47141	0.00190107	0.0470228	Higher in EVsLB_9h	0.188475	0.379476	0.646527	Non-significant
tr|B7HTU6|B7HTU6_BACC7	DNA-binding response regulator	BCAH187_A4976	-2.77428	0.0174458	0.0625063	Non-significant	-3.14777	0.0173385	0.0469603	Higher in EVsMOD_9h	-0.330417	0.771114	0.903079	Non-significant	0.043075	0.955932	0.983723	Non-significant
tr|B7HTX2|B7HTX2_BACC7	TIGR00266 family protein	BCAH187_A5002	-0.212792	0.901796	0.936936	Non-significant	2.30503	0.00659994	0.0229267	Higher in EVsLB_9h	3.54769	0.063357	0.286502	Non-significant	1.02988	0.248978	0.523186	Non-significant
tr|B7HTY1|B7HTY1_BACC7	Minor extracellular protease VPR	BCAH187_A5011	6.45556	0.00132602	0.0111571	Higher in EVsLB_15h	0.20235	0.795475	0.859531	Non-significant	-5.29956	0.00793621	0.0937147	Non-significant	0.95365	0.0608194	0.27474	Non-significant
tr|B7HUP9|B7HUP9_BACC7	cysteine-S-conjugate beta-lyase	BCAH187_A5050	0.473067	0.613336	0.717828	Non-significant	-1.77675	0.0639715	0.126735	Non-significant	-1.15459	0.363372	0.635278	Non-significant	1.09522	0.0552448	0.26823	Non-significant
tr|B7HUQ4|B7HUQ4_BACC7	Arsenical pump family protein	BCAH187_A5055	2.15854	0.136865	0.261381	Non-significant	3.57927	0.00012824	0.00151309	Higher in EVsLB_9h	1.89878	0.205635	0.479737	Non-significant	0.47805	0.00639095	0.102967	Non-significant
tr|B7HUQ5|B7HUQ5_BACC7	Group-specific protein	BCAH187_A5056	-0.0526833	0.960507	0.978621	Non-significant	4.44635	0.0403165	0.0901631	Non-significant	2.90891	0.213048	0.48491	Non-significant	-1.59013	0.100514	0.341083	Non-significant
tr|B7HUQ8|B7HUQ8_BACC7	Putative comA operon protein	BCAH187_A5059	-2.51471	0.00877054	0.0401023	Higher in EVsMOD_15h	-2.47825	0.0329499	0.0767835	Non-significant	-1.21624	0.121967	0.377234	Non-significant	-1.2527	0.20137	0.472892	Non-significant
tr|B7HUR3|B7HUR3_BACC7	Phosphoglucomutase	BCAH187_A5064	-2.30277	0.143779	0.2681	Non-significant	-3.2561	0.0212785	0.0552273	Non-significant	-1.89165	0.105781	0.355105	Non-significant	-0.938325	0.500235	0.736717	Non-significant
tr|B7HUR7|B7HUR7_BACC7	YuiB family protein	BCAH187_A5068	0.488042	0.446173	0.580845	Non-significant	0.679575	0.429912	0.548386	Non-significant	0.247558	0.801692	0.918717	Non-significant	0.056025	0.917663	0.970358	Non-significant
tr|B7HUS0|B7HUS0_BACC7	Ferredoxin--NADP reductase	BCAH187_A5071	2.11764	0.103865	0.216263	Non-significant	-0.206275	0.776627	0.845844	Non-significant	-1.93569	0.114769	0.365872	Non-significant	0.388225	0.622491	0.81974	Non-significant
tr|B7HUS5|B7HUS5_BACC7	Putative lipoprotein	BCAH187_A5076	-0.826725	0.444809	0.580174	Non-significant	1.6708	0.0158881	0.0440362	Non-significant	3.06502	0.0330054	0.205958	Non-significant	0.5675	0.224522	0.497541	Non-significant
tr|B7HUT0|B7HUT0_BACC7	Pyridine nucleotide-disulphide oxidoreductase	BCAH187_A5081	-4.14458	0.00207736	0.0145886	Higher in EVsMOD_15h	-3.57125	0.00625366	0.0219466	Higher in EVsMOD_9h	0.270008	0.833606	0.931215	Non-significant	-0.303325	0.221333	0.494189	Non-significant
tr|B7HUU3|B7HUU3_BACC7	NifU domain protein	BCAH187_A5094	2.21285	0.00528177	0.0285354	Higher in EVsLB_15h	-0.04945	0.948622	0.967472	Non-significant	-2.0354	0.093146	0.340147	Non-significant	0.2269	0.057017	0.269714	Non-significant
tr|B7HUU6|B7HUU6_BACC7	YutG/PgpA domain-containing protein	BCAH187_A5097	-4.26418	0.00162849	0.0130552	Higher in EVsMOD_15h	-1.98865	0.00791665	0.0264705	Non-significant	0.846658	0.362194	0.635278	Non-significant	-1.42887	0.00316424	0.0874973	Non-significant
tr|B7HUV0|B7HUV0_BACC7	Phosphatase,haloacid dehalogenase family	BCAH187_A5101	-2.27027	0.0534916	0.137617	Non-significant	-1.84115	0.00836219	0.0275121	Non-significant	1.25762	0.278356	0.550014	Non-significant	0.8285	0.00797784	0.118685	Non-significant
tr|B7HUV1|B7HUV1_BACC7	Transcriptional regulator, DeoR family	BCAH187_A5102	2.64983	0.00362221	0.0214305	Higher in EVsLB_15h	-0.374175	0.260068	0.37653	Non-significant	-1.84086	0.0196571	0.155066	Non-significant	1.18315	0.00395183	0.0911585	Non-significant
tr|B7HUV2|B7HUV2_BACC7	DUF86 domain-containing protein	BCAH187_A5103	-0.423317	0.667107	0.758345	Non-significant	1.02605	0.160637	0.259471	Non-significant	1.75924	0.186658	0.458741	Non-significant	0.309875	0.315784	0.590979	Non-significant
tr|B7HUV4|B7HUV4_BACC7	Cytoplasmic protein	BCAH187_A5105	0.561292	0.579396	0.688368	Non-significant	-1.0521	0.471787	0.585952	Non-significant	-2.13479	0.191577	0.462006	Non-significant	-0.5214	0.63538	0.8284	Non-significant
tr|B7HUW2|B7HUW2_BACC7	YbaK/aminoacyl-tRNA synthetase-associated domain-containing protein	BCAH187_A5113	-0.680608	0.622605	0.723377	Non-significant	-0.777125	0.16508	0.264773	Non-significant	-0.0811417	0.954382	0.981245	Non-significant	0.015375	0.969169	0.989735	Non-significant
tr|B7HUX3|B7HUX3_BACC7	Lipoprotein	BCAH187_A5124	-2.19382	0.00081208	0.00805411	Higher in EVsMOD_15h	-1.39203	0.110819	0.193483	Non-significant	1.49587	0.115891	0.367848	Non-significant	0.694075	0.151437	0.422419	Non-significant
tr|B7HUX4|B7HUX4_BACC7	Lipoprotein	BCAH187_A5125	-2.73114	0.000466498	0.00553596	Higher in EVsMOD_15h	-1.324	0.0456871	0.0988363	Non-significant	1.93947	0.0177819	0.146612	Non-significant	0.532325	0.199145	0.472892	Non-significant
tr|B7HUY5|B7HUY5_BACC7	DUF3937 domain-containing protein	BCAH187_A5137	0.934933	0.161106	0.289878	Non-significant	4.09602	0.00446831	0.0170194	Higher in EVsLB_9h	3.42024	0.0296256	0.193699	Non-significant	0.25915	0.552434	0.77048	Non-significant
tr|B7HUY7|B7HUY7_BACC7	Putative lipoprotein	BCAH187_A5139	-3.01436	0.00257608	0.0169509	Higher in EVsMOD_15h	0.54585	0.423548	0.542787	Non-significant	1.10668	0.149839	0.419009	Non-significant	-2.45352	0.0045724	0.0934221	Non-significant
tr|B7HUY9|B7HUY9_BACC7	Phosphotransferase system EIIC domain-containing protein	BCAH187_A5141	3.26201	0.0725565	0.169888	Non-significant	7.05562	4.3952e-06	0.000291588	Higher in EVsLB_9h	3.72634	0.0464482	0.248534	Non-significant	-0.067275	0.897164	0.960813	Non-significant
tr|B7HV03|B7HV03_BACC7	acetyl-CoA C-acyltransferase	BCAH187_A5155	-5.89772	5.06031e-05	0.00131504	Higher in EVsMOD_15h	-5.23415	0.000287418	0.0025083	Higher in EVsMOD_9h	0.0637417	0.937851	0.974245	Non-significant	-0.599825	0.231835	0.50607	Non-significant
tr|B7HV04|B7HV04_BACC7	3-hydroxyacyl-CoA dehydrogenase/enoyl-CoA hydratase/isomerase family protein	BCAH187_A5156	-5.63147	0.00142822	0.0118241	Higher in EVsMOD_15h	-4.4741	0.00124673	0.00682546	Higher in EVsMOD_9h	1.12029	0.370636	0.640153	Non-significant	-0.037075	0.943041	0.977809	Non-significant
tr|B7HV07|B7HV07_BACC7	proline dehydrogenase	BCAH187_A5159	-0.478533	0.757829	0.827125	Non-significant	2.79415	0.00248332	0.0112296	Higher in EVsLB_9h	3.72053	0.0617495	0.283606	Non-significant	0.44785	0.271246	0.546485	Non-significant
tr|B7HVV7|B7HVV7_BACC7	L,D-TPase catalytic domain-containing protein	BCAH187_A5187	-0.5906	0.744193	0.81702	Non-significant	1.60803	0.271061	0.387796	Non-significant	-0.480875	0.837029	0.93276	Non-significant	-2.6795	0.00360809	0.0894703	Non-significant
tr|B7HVW4|B7HVW4_BACC7	Chemotaxis signal transducer	BCAH187_A5194	1.96923	0.0146771	0.0560076	Non-significant	3.82647	0.00775991	0.0260312	Higher in EVsLB_9h	1.36217	0.311531	0.586226	Non-significant	-0.495075	0.188596	0.462863	Non-significant
tr|B7HVW7|B7HVW7_BACC7	Neutral metalloproteinase	BCAH187_A5197	-5.77163	0.000600369	0.0065341	Higher in EVsMOD_15h	0.48955	0.575394	0.676178	Non-significant	4.02896	0.00420008	0.067557	Non-significant	-2.23222	0.0297011	0.199977	Non-significant
tr|B7HVX9|B7HVX9_BACC7	Cytokinin riboside 5'-monophosphate phosphoribohydrolase	BCAH187_A5209	-1.71616	0.00862221	0.0397784	Non-significant	-2.7987	0.0252451	0.0625943	Non-significant	-0.395667	0.737135	0.88036	Non-significant	0.686875	0.100824	0.34157	Non-significant
tr|B7HVY1|B7HVY1_BACC7	Ferritin (EC 1,16,3,2)	BCAH187_A5211	-0.672658	0.396885	0.537116	Non-significant	-0.8987	0.429333	0.548386	Non-significant	-0.660642	0.608424	0.812363	Non-significant	-0.4346	0.543986	0.764411	Non-significant
tr|B7HVY7|B7HVY7_BACC7	Sodium/alanine symporter family protein	BCAH187_A5217	2.38951	0.104837	0.217351	Non-significant	3.21487	0.000272635	0.00242059	Higher in EVsLB_9h	1.64609	0.251377	0.52592	Non-significant	0.820725	0.0214418	0.172628	Non-significant
tr|B7HVZ1|B7HVZ1_BACC7	Wall-associated protein	BCAH187_A5221	6.80324	0.000107891	0.00215049	Higher in EVsLB_15h	0.519025	0.536259	0.644579	Non-significant	-5.43269	0.00236334	0.0511498	Non-significant	0.851525	0.13617	0.403221	Non-significant
tr|B7HW01|B7HW01_BACC7	Uncharacterized protein	BCAH187_A5231	-1.62698	0.0129056	0.0513691	Non-significant	-1.29625	0.221695	0.330771	Non-significant	-0.184142	0.877065	0.952316	Non-significant	-0.514875	0.19136	0.462863	Non-significant
tr|B7HW04|B7HW04_BACC7	Endonuclease/exonuclease/phosphatase family	BCAH187_A5234	-0.786025	0.650449	0.744897	Non-significant	1.63692	0.00144376	0.00756134	Non-significant	3.03772	0.121158	0.376353	Non-significant	0.614775	0.0935009	0.327572	Non-significant
tr|B7HW14|B7HW14_BACC7	Iron compound ABC transporter, ATP-binding protein	BCAH187_A5244	-1.71402	0.378062	0.518477	Non-significant	3.08033	5.59296e-05	0.000948955	Higher in EVsLB_9h	4.94527	0.0380853	0.222278	Non-significant	0.150925	0.66164	0.838485	Non-significant
tr|B7HW15|B7HW15_BACC7	Iron compound ABC transporter, permease protein	BCAH187_A5245	1.04842	0.0538033	0.1379	Non-significant	2.20837	0.0628838	0.125439	Non-significant	1.62825	0.208558	0.480733	Non-significant	0.4683	0.278254	0.550343	Non-significant
tr|B7HW37|B7HW37_BACC7	Molybdopterin and thiamine biosynthesis dinucleotide-utilizing enzyme	BCAH187_A5267	0.974633	0.367378	0.509958	Non-significant	0.392525	0.351473	0.471616	Non-significant	-0.438783	0.48191	0.732861	Non-significant	0.143325	0.85976	0.946427	Non-significant
tr|B7HW40|B7HW40_BACC7	Isocitrate lyase/phosphoenolpyruvate mutase family protein	BCAH187_A5270	2.78267	0.0370604	0.107639	Non-significant	0.61075	0.566296	0.668164	Non-significant	-1.99319	0.208638	0.480733	Non-significant	0.178725	0.771321	0.898859	Non-significant
tr|B7HW66|B7HW66_BACC7	DNA methylase domain protein	BCAH187_A5299	-0.670583	0.302415	0.451862	Non-significant	-1.34682	0.115686	0.200424	Non-significant	-0.653842	0.547639	0.773706	Non-significant	0.0224	0.919312	0.970358	Non-significant
tr|B7HW67|B7HW67_BACC7	Type III restriction enzyme, res subunit family	BCAH187_A5300	-1.74777	0.0572128	0.143416	Non-significant	-1.03577	0.215671	0.323427	Non-significant	0.256242	0.801909	0.918717	Non-significant	-0.45575	0.397686	0.660779	Non-significant
tr|B7HW68|B7HW68_BACC7	Uncharacterized protein	BCAH187_A5301	1.99404	0.1442	0.268469	Non-significant	-1.04278	0.179658	0.280909	Non-significant	-1.75879	0.216246	0.487325	Non-significant	1.27802	0.0636182	0.279981	Non-significant
tr|B7HW82|B7HW82_BACC7	Gluconeogenesis factor	BCAH187_A5315	2.40123	0.00127815	0.0108468	Higher in EVsLB_15h	1.68932	0.211796	0.318781	Non-significant	-0.537983	0.724179	0.871477	Non-significant	0.173925	0.550836	0.769296	Non-significant
sp|B7HW83|Y5316_BACC7	Nucleotide-binding protein BCAH187_A5316	BCAH187_A5316	-1.09302	0.36465	0.507022	Non-significant	2.5365	0.0022608	0.0105139	Higher in EVsLB_9h	2.47187	0.0260563	0.183582	Non-significant	-1.15765	0.204519	0.474438	Non-significant
tr|B7HX02|B7HX02_BACC7	Putative membrane protein	BCAH187_A5337	1.61742	0.231029	0.378232	Non-significant	2.45677	0.0883978	0.162309	Non-significant	0.785108	0.672623	0.845163	Non-significant	-0.05425	0.921337	0.970491	Non-significant
tr|B7HX10|B7HX10_BACC7	Carboxyl-terminal protease	BCAH187_A5345	-4.83665	0.0080301	0.0378984	Higher in EVsMOD_15h	0.8129	0.301211	0.419245	Non-significant	3.38055	0.0450317	0.245226	Non-significant	-2.269	0.00525206	0.0980011	Non-significant
tr|B7HX23|B7HX23_BACC7	Cell wall endopeptidase and peptidase, C40, NLP/P60 family fusion protein	BCAH187_A5359	-2.64071	0.00203191	0.0145293	Higher in EVsMOD_15h	1.37698	0.0111458	0.0344614	Non-significant	3.40776	0.000327974	0.0191655	Higher in EVsLB_9h	-0.609925	0.200999	0.472892	Non-significant
tr|B7HX24|B7HX24_BACC7	HTH hxlR-type domain-containing protein	BCAH187_A5360	-3.62554	0.00317114	0.0195274	Higher in EVsMOD_15h	-2.2304	0.0782992	0.148703	Non-significant	1.33172	0.34132	0.617928	Non-significant	-0.063425	0.910661	0.968196	Non-significant
tr|B7HX27|B7HX27_BACC7	YigZ family protein	BCAH187_A5363	0.529992	0.647739	0.743325	Non-significant	0.04485	0.962303	0.973914	Non-significant	-0.987217	0.452396	0.710611	Non-significant	-0.502075	0.55032	0.7691	Non-significant
tr|B7HX29|B7HX29_BACC7	UDP-N-acetylglucosamine 2-epimerase (non-hydrolyzing)	BCAH187_A5365	-5.00981	2.46389e-05	0.000843063	Higher in EVsMOD_15h	-3.38623	0.0127949	0.0382913	Higher in EVsMOD_9h	1.76188	0.16492	0.435328	Non-significant	0.1383	0.753431	0.891112	Non-significant
tr|B7HX48|B7HX48_BACC7	Putative proton/glutamate symporter family protein	BCAH187_A5384	1.79946	0.015087	0.0573584	Non-significant	3.94152	0.000557791	0.00386874	Higher in EVsLB_9h	1.73892	0.0350638	0.213504	Non-significant	-0.40315	0.462739	0.712064	Non-significant
tr|B7HX51|B7HX51_BACC7	Sortase family protein	BCAH187_A5387	1.35714	0.0726555	0.169888	Non-significant	-0.14015	0.831219	0.887855	Non-significant	-1.75979	0.0951672	0.341786	Non-significant	-0.2625	0.490517	0.728818	Non-significant
tr|B7HX53|B7HX53_BACC7	Surface protein, lpxtg-motif cell wall anchor domain protein	BCAH187_A5389	3.88471	0.000847318	0.00824428	Higher in EVsLB_15h	4.50725	0.000151062	0.00164851	Higher in EVsLB_9h	-1.32238	0.098759	0.346585	Non-significant	-1.94493	0.00444637	0.0929529	Non-significant
tr|B7HX65|B7HX65_BACC7	Peptidase	BCAH187_A5402	3.87597	0.00203272	0.0145293	Higher in EVsLB_15h	3.4981	0.00169756	0.00837761	Higher in EVsLB_9h	-0.0361	0.969211	0.983583	Non-significant	0.341775	0.437005	0.691689	Non-significant
tr|B7HX70|B7HX70_BACC7	Nucleoside permease	BCAH187_A5407	3.582	0.137536	0.26193	Non-significant	7.00737	3.05992e-05	0.000648145	Higher in EVsLB_9h	3.34992	0.167701	0.436789	Non-significant	-0.07545	0.884508	0.956031	Non-significant
tr|B7HX71|B7HX71_BACC7	GGDEF domain-containing protein	BCAH187_A5408	2.36097	0.279877	0.427203	Non-significant	6.0022	6.67043e-06	0.000315333	Higher in EVsLB_9h	3.29396	0.145203	0.411744	Non-significant	-0.347275	0.534701	0.757633	Non-significant
tr|B7HX75|B7HX75_BACC7	Conserved domain protein	BCAH187_A5412	-2.43065	0.00144325	0.0118519	Higher in EVsMOD_15h	-2.78817	0.00745259	0.0253059	Higher in EVsMOD_9h	-1.7804	0.0721643	0.302354	Non-significant	-1.42287	0.0123897	0.142261	Non-significant
tr|B7HX77|B7HX77_BACC7	Membrane-associated protein	BCAH187_A5414	-1.02277	0.330893	0.475384	Non-significant	-0.294525	0.785334	0.852612	Non-significant	0.201842	0.899664	0.96086	Non-significant	-0.5264	0.0740549	0.300464	Non-significant
tr|B7HX79|B7HX79_BACC7	Conserved domain protein	BCAH187_A5416	1.90304	0.090267	0.197633	Non-significant	2.37427	0.0030475	0.012981	Higher in EVsLB_9h	0.661833	0.549878	0.774279	Non-significant	0.1906	0.507875	0.74073	Non-significant
tr|B7HX82|B7HX82_BACC7	Conserved domain protein	BCAH187_A5419	-0.237583	0.803046	0.862266	Non-significant	-1.59335	0.0605168	0.121555	Non-significant	-0.722567	0.56217	0.779354	Non-significant	0.6332	0.08062	0.307377	Non-significant
tr|B7HX85|B7HX85_BACC7	DUF4359 domain-containing protein	BCAH187_A5422	-3.74963	0.0521691	0.135918	Non-significant	-1.33637	0.0421325	0.0928089	Non-significant	2.56096	0.16029	0.429249	Non-significant	0.1477	0.666726	0.839887	Non-significant
tr|B7HX88|B7HX88_BACC7	Hypothetical Membrane Spanning Protein	BCAH187_A5425	1.61961	0.239849	0.386811	Non-significant	3.71055	1.42272e-05	0.000463626	Higher in EVsLB_9h	1.71134	0.220314	0.493782	Non-significant	-0.3796	0.204772	0.474488	Non-significant
tr|B7HX89|B7HX89_BACC7	ABC transporter, permease	BCAH187_A5426	2.95441	0.126388	0.246414	Non-significant	5.26112	7.76143e-06	0.000331963	Higher in EVsLB_9h	2.05542	0.263831	0.541614	Non-significant	-0.2513	0.432545	0.687465	Non-significant
tr|B7HX98|B7HX98_BACC7	Epsx protein	BCAH187_A5435	0.7241	0.597627	0.70507	Non-significant	2.4814	0.000855175	0.00522522	Higher in EVsLB_9h	1.71657	0.250486	0.525278	Non-significant	-0.040725	0.900565	0.962447	Non-significant
tr|B7HXA1|B7HXA1_BACC7	N-acetylglucosaminyltransferase	BCAH187_A5438	1.37645	0.368908	0.511045	Non-significant	4.00897	8.78459e-05	0.00126117	Higher in EVsLB_9h	2.81875	0.0702942	0.29853	Non-significant	0.186225	0.800401	0.916978	Non-significant
tr|B7HXA4|B7HXA4_BACC7	Putative glycosyltransferase	BCAH187_A5441	0.948333	0.329884	0.475064	Non-significant	2.10897	0.0640155	0.126735	Non-significant	1.80562	0.194814	0.464977	Non-significant	0.644975	0.334527	0.609736	Non-significant
tr|B7HXA5|B7HXA5_BACC7	UDP-N-acetylglucosamine 2-epimerase	BCAH187_A5442	-3.9035	0.00876879	0.0401023	Higher in EVsMOD_15h	-4.92532	0.00679113	0.0234717	Higher in EVsMOD_9h	-0.4001	0.822804	0.925971	Non-significant	0.621725	0.0428837	0.239735	Non-significant
tr|B7HXA7|B7HXA7_BACC7	UDP-glucose 4-epimerase (EC 5,1,3,2) (UDP-galactose 4-epimerase)	BCAH187_A5444	-1.01946	0.298583	0.447113	Non-significant	-2.89052	0.00810401	0.0268781	Higher in EVsMOD_9h	-1.39837	0.268317	0.543248	Non-significant	0.4727	0.3355	0.610082	Non-significant
tr|B7HXA8|B7HXA8_BACC7	Cap8L	BCAH187_A5445	1.94188	0.0334574	0.0994038	Non-significant	2.46262	0.0244352	0.061103	Non-significant	1.53484	0.184238	0.457811	Non-significant	1.0141	0.108047	0.356624	Non-significant
tr|B7HXA9|B7HXA9_BACC7	UDP-glucose 4-epimerase	BCAH187_A5446	0.203842	0.734524	0.808822	Non-significant	3.7739	0.00389638	0.0155816	Higher in EVsLB_9h	3.43316	0.021238	0.162548	Non-significant	-0.1369	0.73639	0.88255	Non-significant
tr|B7HXB0|B7HXB0_BACC7	Exopolysaccharide production protein ExoY	BCAH187_A5447	1.43643	0.11233	0.226793	Non-significant	2.17677	0.0407874	0.0908206	Non-significant	0.827867	0.492989	0.742692	Non-significant	0.087525	0.852884	0.944429	Non-significant
tr|B7HXB3|B7HXB3_BACC7	Tyrosine-protein phosphatase (EC 3,1,3,48)	BCAH187_A5450	-0.422292	0.672987	0.761236	Non-significant	-0.951925	0.37439	0.495886	Non-significant	0.260392	0.856304	0.943635	Non-significant	0.790025	0.190673	0.462863	Non-significant
tr|B7HXB5|B7HXB5_BACC7	Chain length regulator	BCAH187_A5452	0.871683	0.486551	0.615459	Non-significant	4.40632	5.07626e-05	0.000906223	Higher in EVsLB_9h	4.17837	0.0181056	0.148091	Non-significant	0.643725	0.0934356	0.327572	Non-significant
tr|B7HY35|B7HY35_BACC7	non-specific protein-tyrosine kinase	BCAH187_A5453	0.1928	0.835003	0.88717	Non-significant	-1.18325	0.0214659	0.0555733	Non-significant	-1.50692	0.179421	0.45064	Non-significant	-0.130875	0.493446	0.730913	Non-significant
tr|B7HY40|B7HY40_BACC7	Stage II sporulation protein	BCAH187_A5458	-6.89036	4.26216e-07	9.78921e-05	Higher in EVsMOD_15h	-1.02682	0.471153	0.585845	Non-significant	-1.45904	0.0466053	0.248534	Non-significant	-7.32257	0.00115022	0.0737936	Non-significant
tr|B7HY78|B7HY78_BACC7	Sugar-phosphate isomerase, RpiB/LacA/LacB family	BCAH187_A5496	-2.69338	0.00300992	0.0188773	Higher in EVsMOD_15h	-2.37755	0.0216159	0.0558445	Non-significant	0.686258	0.520004	0.754998	Non-significant	0.370425	0.214998	0.48665	Non-significant
tr|B7HY80|B7HY80_BACC7	PTS system, glucose-specific IIA component	BCAH187_A5498	-2.4293	0.253388	0.400775	Non-significant	0.30035	0.285313	0.401197	Non-significant	3.30195	0.140897	0.402872	Non-significant	0.5723	0.0407355	0.233603	Non-significant
tr|B7HY82|B7HY82_BACC7	Flavin reductase like domain-containing protein	BCAH187_A5500	-2.70379	0.0086893	0.0399981	Higher in EVsMOD_15h	-3.81145	0.000352048	0.00285674	Higher in EVsMOD_9h	-0.482858	0.590122	0.801801	Non-significant	0.6248	0.0600127	0.273791	Non-significant
tr|B7HY83|B7HY83_BACC7	DUF3935 domain-containing protein	BCAH187_A5501	2.11804	0.275029	0.422314	Non-significant	-2.09462	0.00109448	0.00613914	Higher in EVsMOD_9h	-2.10729	0.0547438	0.269095	Non-significant	2.10537	0.162921	0.429333	Non-significant
tr|B7HY85|B7HY85_BACC7	Threonylcarbamoyl-AMP synthase	BCAH187_A5503	0.66545	0.245308	0.391921	Non-significant	0.78815	0.142654	0.236566	Non-significant	0.586275	0.463107	0.719183	Non-significant	0.463575	0.00524235	0.0980011	Non-significant
tr|B7HY87|B7HY87_BACC7	Stage II sporulation protein R	BCAH187_A5505	2.85619	0.0862076	0.191889	Non-significant	0.191475	0.772866	0.843651	Non-significant	-1.84067	0.251882	0.52592	Non-significant	0.82405	0.144415	0.416411	Non-significant
tr|B7HY97|B7HY97_BACC7	DUF2529 domain-containing protein	BCAH187_A5515	0.182125	0.720939	0.798752	Non-significant	-0.711675	0.252312	0.367634	Non-significant	-0.484725	0.557129	0.777244	Non-significant	0.409075	0.137619	0.404774	Non-significant
tr|B7HYA3|B7HYA3_BACC7	3-hydroxyacyl-CoA dehydrogenase	BCAH187_A5521	4.60018	0.00271138	0.0175046	Higher in EVsLB_15h	1.12805	0.208684	0.314758	Non-significant	-3.90001	0.00598735	0.0773083	Non-significant	-0.427875	0.606822	0.810922	Non-significant
tr|B7HYA4|B7HYA4_BACC7	Acetyl-CoA acetyltransferase	BCAH187_A5522	-1.44135	0.251379	0.399135	Non-significant	-2.62195	0.000171986	0.00176543	Higher in EVsMOD_9h	-1.48625	0.17486	0.445047	Non-significant	-0.30565	0.624876	0.8213	Non-significant
tr|B7HYA5|B7HYA5_BACC7	Ferredoxin, 4Fe-4S	BCAH187_A5523	2.59337	0.173406	0.306107	Non-significant	4.22015	3.39683e-09	3.48685e-06	Higher in EVsLB_9h	2.05767	0.252329	0.52592	Non-significant	0.4309	0.236097	0.507309	Non-significant
tr|B7HYB1|B7HYB1_BACC7	Transcriptional regulator PlcR	BCAH187_A5529	0.800417	0.00819221	0.0384865	Non-significant	2.86203	0.00675668	0.023392	Higher in EVsLB_9h	3.05668	0.0138907	0.126745	Non-significant	0.995075	0.00256732	0.0874973	Non-significant
tr|B7HYB8|B7HYB8_BACC7	Collagen adhesion protein	BCAH187_A5536	6.905	4.45862e-05	0.00123696	Higher in EVsLB_15h	0.33	0.517648	0.62958	Non-significant	-6.08373	8.80943e-05	0.0140104	Higher in EVsLB_15h	0.491275	0.340578	0.616584	Non-significant
tr|B7HYB9|B7HYB9_BACC7	Aminopeptidase	BCAH187_A5537	-1.2159	0.0139802	0.0545655	Non-significant	5.65892	0.000610734	0.00411625	Higher in EVsLB_9h	5.09087	3.82865e-05	0.0140104	Higher in EVsLB_9h	-1.78395	0.0811668	0.308131	Non-significant
tr|B7HYC0|B7HYC0_BACC7	Group-specific protein	BCAH187_A5538	6.53984	0.000200811	0.00324618	Higher in EVsLB_15h	0.1176	0.946889	0.966708	Non-significant	-5.48999	0.0465923	0.248534	Non-significant	0.93225	0.0161457	0.148889	Non-significant
tr|B7HYC7|B7HYC7_BACC7	YxeA family protein	BCAH187_A5545	-1.46926	0.120954	0.238309	Non-significant	-0.21055	0.773381	0.843651	Non-significant	1.46566	0.223226	0.496787	Non-significant	0.20695	0.596206	0.805308	Non-significant
tr|B7HYC9|B7HYC9_BACC7	Putative agmatinase	BCAH187_A5547	-0.0463083	0.970514	0.982967	Non-significant	-1.74495	0.234796	0.347289	Non-significant	-0.823492	0.346996	0.621419	Non-significant	0.87515	0.585772	0.796417	Non-significant
tr|B7HYD2|B7HYD2_BACC7	Transcriptional regulator, MerR family	BCAH187_A5550	0.795658	0.384751	0.524899	Non-significant	1.21877	0.129914	0.220789	Non-significant	0.757867	0.50003	0.743323	Non-significant	0.33475	0.487036	0.72666	Non-significant
tr|B7HYD6|B7HYD6_BACC7	YwhD family protein	BCAH187_A5554	-2.75773	0.000956268	0.00892372	Higher in EVsMOD_15h	-1.45467	0.11805	0.203661	Non-significant	0.680933	0.522448	0.755993	Non-significant	-0.622125	0.0298938	0.200562	Non-significant
tr|B7HYE6|B7HYE6_BACC7	Putative lipoprotein	BCAH187_A5564	-0.844725	0.464156	0.594456	Non-significant	-1.34013	0.155413	0.25403	Non-significant	0.0038	0.997971	0.998242	Non-significant	0.4992	0.0651126	0.281015	Non-significant
tr|B7HYG2|B7HYG2_BACC7	Lipase/acylhydrolase	BCAH187_A5580	0.499842	0.671819	0.760565	Non-significant	2.66023	3.61835e-05	0.000714277	Higher in EVsLB_9h	2.40323	0.0859257	0.326094	Non-significant	0.24285	0.255485	0.531832	Non-significant
tr|B7HYG7|B7HYG7_BACC7	O-acetylhomoserine/O-acetylserine sulfhydrylase	BCAH187_A5585	-1.15887	0.482444	0.611771	Non-significant	-2.366	0.00845497	0.0276828	Higher in EVsMOD_9h	-2.4939	0.192695	0.463236	Non-significant	-1.28677	0.00437205	0.0929529	Non-significant
tr|B7HZA2|B7HZA2_BACC7	Major facilitator family transporter	BCAH187_A5599	1.99486	0.0238804	0.0788208	Non-significant	-1.32145	0.123474	0.211537	Non-significant	-2.90413	0.0369708	0.218107	Non-significant	0.412175	0.158034	0.424379	Non-significant
tr|B7HZA4|B7HZA4_BACC7	N-acetylglucosaminyldiphosphoundecaprenol N-acetyl-beta-D-mannosaminyltransferase	BCAH187_A5600	-1.49324	0.213444	0.357885	Non-significant	-0.915575	0.0385778	0.0871419	Non-significant	1.33517	0.271289	0.547055	Non-significant	0.7575	0.0297091	0.199977	Non-significant
tr|B7HZA6|B7HZA6_BACC7	Group-specific protein	BCAH187_A5602	-0.516733	0.803011	0.862266	Non-significant	2.79995	0.000235504	0.00216811	Higher in EVsLB_9h	3.79013	0.111534	0.361801	Non-significant	0.47345	0.237175	0.508268	Non-significant
tr|B7HZA9|B7HZA9_BACC7	Putative membrane protein	BCAH187_A5605	0.577642	0.589414	0.697445	Non-significant	3.37285	0.00166544	0.00825883	Higher in EVsLB_9h	3.30201	0.0279195	0.18917	Non-significant	0.5068	0.374674	0.643149	Non-significant
tr|B7HZB1|B7HZB1_BACC7	Glycosyl transferase family 2	BCAH187_A5607	1.56972	0.224449	0.371907	Non-significant	4.42037	1.08715e-06	0.000171685	Higher in EVsLB_9h	3.49236	0.0258662	0.183582	Non-significant	0.6417	0.0626067	0.278904	Non-significant
tr|B7HZB2|B7HZB2_BACC7	DUF2304 domain-containing protein	BCAH187_A5608	0.647133	0.578084	0.687207	Non-significant	3.19725	0.000106251	0.00138752	Higher in EVsLB_9h	2.89494	0.0476682	0.250877	Non-significant	0.344825	0.304549	0.580537	Non-significant
tr|B7HZB4|B7HZB4_BACC7	Beta-1,3-N-acetylglucosaminyltransferase	BCAH187_A5610	-1.29805	0.159266	0.287828	Non-significant	1.21758	0.0125638	0.0379874	Non-significant	2.9063	0.0168419	0.142296	Non-significant	0.390675	0.202658	0.472892	Non-significant
tr|B7HZB5|B7HZB5_BACC7	Oligosaccharide translocase	BCAH187_A5611	4.45781	0.00164025	0.0130552	Higher in EVsLB_15h	2.77557	0.0315937	0.0744682	Non-significant	-1.38938	0.26526	0.541614	Non-significant	0.29285	0.689425	0.853159	Non-significant
tr|B7HZB8|B7HZB8_BACC7	ABC transporter ATP-binding protein uup	BCAH187_A5614	1.4515	0.0346612	0.102241	Non-significant	3.0544	0.0660127	0.129937	Non-significant	2.9254	0.0384473	0.222344	Non-significant	1.3225	0.281526	0.555743	Non-significant
tr|B7HZC0|B7HZC0_BACC7	Transporter, AcrB/AcrD/AcrF family	BCAH187_A5616	2.52438	0.0496877	0.131463	Non-significant	5.81987	0.000972478	0.00568803	Higher in EVsLB_9h	2.11567	0.0831028	0.319478	Non-significant	-1.17982	0.270505	0.546064	Non-significant
tr|B7HZD3|B7HZD3_BACC7	Glucanotransferase	BCAH187_A5630	-0.115958	0.872506	0.914839	Non-significant	0.274725	0.823386	0.882261	Non-significant	0.827633	0.589923	0.801801	Non-significant	0.43695	0.413498	0.671608	Non-significant
tr|B7HZD6|B7HZD6_BACC7	DUF2194 domain-containing protein	BCAH187_A5633	1.90447	0.08401	0.188224	Non-significant	2.95178	0.00565022	0.0201387	Higher in EVsLB_9h	1.72301	0.18807	0.45913	Non-significant	0.6757	0.119474	0.373903	Non-significant
tr|B7HZE1|B7HZE1_BACC7	Cytoplasmic protein	BCAH187_A5638	-0.215567	0.527878	0.648942	Non-significant	-0.28605	0.689727	0.776747	Non-significant	0.328542	0.7091	0.86243	Non-significant	0.399025	0.105847	0.351624	Non-significant
tr|B7HZF1|B7HZF1_BACC7	YycH protein	BCAH187_A5648	1.69037	0.0181693	0.0643132	Non-significant	2.74395	0.0216251	0.0558445	Non-significant	1.20238	0.307274	0.58195	Non-significant	0.1488	0.726365	0.875643	Non-significant
tr|B7HZF7|B7HZF7_BACC7	Cyclic-di-AMP phosphodiesterase (EC 3,1,4,-)	BCAH187_A5658	1.65074	0.102964	0.21504	Non-significant	3.70277	0.0044554	0.0170194	Higher in EVsLB_9h	1.89356	0.126846	0.382026	Non-significant	-0.158475	0.816251	0.924802	Non-significant
tr|B7HZG3|B7HZG3_BACC7	Mechanosensitive ion channel family protein	BCAH187_A5664	4.03933	0.000923596	0.00866963	Higher in EVsLB_15h	4.72495	0.000131418	0.00153986	Higher in EVsLB_9h	0.783767	0.376666	0.645488	Non-significant	0.09815	0.724105	0.875439	Non-significant
tr|B7HZG4|B7HZG4_BACC7	Spore protease YyaC	BCAH187_A5665	1.80764	0.0584583	0.145297	Non-significant	1.99942	0.00762498	0.0257046	Non-significant	-1.91812	0.0532777	0.264222	Non-significant	-2.1099	0.00477804	0.0934221	Non-significant
tr|B7I0Z3|B7I0Z3_BACC7	CesD	BCAH187_C0021	2.83105	0.183147	0.318644	Non-significant	2.98493	0.0724803	0.140115	Non-significant	-0.204675	0.935682	0.973128	Non-significant	-0.35855	0.349556	0.62241	Non-significant
tr|B7I0Z4|B7I0Z4_BACC7	ABC transporter ATP-binding protein, CesC	BCAH187_C0022	3.67431	0.0326393	0.0979603	Non-significant	3.11313	0.141284	0.235054	Non-significant	-1.39441	0.58369	0.798345	Non-significant	-0.833225	0.260486	0.534374	Non-significant
tr|B7I107|B7I107_BACC7	Uncharacterized protein	BCAH187_C0035	7.85322	0.000164677	0.00274863	Higher in EVsLB_15h	1.78722	0.275358	0.391459	Non-significant	-5.15882	0.0361383	0.21613	Non-significant	0.907175	0.148263	0.419664	Non-significant
tr|B7I108|B7I108_BACC7	Chitin-binding domain protein	BCAH187_C0036	13.6906	4.29142e-07	9.78921e-05	Higher in EVsLB_15h	6.51973	0.0569586	0.116354	Non-significant	-5.23967	0.147795	0.415647	Non-significant	1.9312	0.116028	0.367035	Non-significant
tr|B7I110|B7I110_BACC7	F0F1 ATP synthase subunit alpha	BCAH187_C0038	2.12322	0.0453697	0.123928	Non-significant	-2.1141	0.0109162	0.0339047	Higher in EVsMOD_9h	-4.54769	0.00248711	0.0511498	Non-significant	-0.310375	0.607062	0.810922	Non-significant
tr|B7I114|B7I114_BACC7	Neutral metalloproteinase	BCAH187_C0042	2.55052	0.0001556	0.00264005	Higher in EVsLB_15h	-1.36932	0.554611	0.658921	Non-significant	-3.59923	0.220103	0.493782	Non-significant	0.320625	0.393676	0.656021	Non-significant
tr|B7I116|B7I116_BACC7	Uncharacterized protein	BCAH187_C0044	-2.94308	0.0142898	0.0553496	Non-significant	3.12367	0.185138	0.287293	Non-significant	6.36483	0.0524907	0.262198	Non-significant	0.298075	0.602747	0.809843	Non-significant
tr|B7I117|B7I117_BACC7	NlpC/P60 family domain protein	BCAH187_C0045	4.85182	0.00172162	0.0133376	Higher in EVsLB_15h	-0.505125	0.765161	0.836911	Non-significant	-6.15855	0.0238052	0.175799	Non-significant	-0.8016	0.267306	0.541808	Non-significant
tr|B7I119|B7I119_BACC7	TIR domain-containing protein	BCAH187_C0047	-2.84812	0.0543084	0.138709	Non-significant	-4.13762	0.00175327	0.00854977	Higher in EVsMOD_9h	-0.84795	0.56458	0.78158	Non-significant	0.44155	0.329047	0.602618	Non-significant
tr|B7I122|B7I122_BACC7	Transcription factor, RsfA family	BCAH187_C0050	0.117192	0.889035	0.927905	Non-significant	1.69935	0.043949	0.0957173	Non-significant	1.08556	0.210154	0.481408	Non-significant	-0.4966	0.506602	0.740439	Non-significant
tr|B7I167|B7I167_BACC7	Tubulin/FtsZ family, GTPase domain protein	BCAH187_C0097	-0.734225	0.342022	0.486518	Non-significant	-0.869025	0.454851	0.572889	Non-significant	0.378325	0.80053	0.918717	Non-significant	0.513125	0.143725	0.415588	Non-significant
tr|B7I176|B7I176_BACC7	Surface layer domain protein	BCAH187_C0106	-2.06493	0.054389	0.138709	Non-significant	-7.89297	1.83811e-05	0.000516936	Higher in EVsMOD_9h	-4.771	0.000961801	0.0352603	Higher in EVsLB_15h	1.05705	0.209578	0.47967	Non-significant
tr|B7I198|B7I198_BACC7	Lipoprotein	BCAH187_C0128	-1.06362	0.455699	0.588027	Non-significant	-1.38365	0.461755	0.579097	Non-significant	0.626142	0.806231	0.920817	Non-significant	0.946175	0.0498197	0.255322	Non-significant
tr|B7I199|B7I199_BACC7	Lpxtg-site transpeptidase sortase family protein	BCAH187_C0129	0.600117	0.497545	0.625128	Non-significant	-0.294725	0.52535	0.634437	Non-significant	0.540508	0.397317	0.668053	Non-significant	1.43535	0.0708563	0.295067	Non-significant
tr|B7I1D2|B7I1D2_BACC7	PXO1-76	BCAH187_C0162	1.61462	0.138738	0.263455	Non-significant	3.73335	0.0102134	0.0321104	Higher in EVsLB_9h	1.63348	0.318937	0.59688	Non-significant	-0.48525	0.112141	0.363847	Non-significant
tr|B7I1D9|B7I1D9_BACC7	PXO1-82	BCAH187_C0170	2.0093	0.0544608	0.13872	Non-significant	1.99255	0.167537	0.268295	Non-significant	1.42642	0.400905	0.671885	Non-significant	1.44318	0.0497089	0.255322	Non-significant
tr|B7I1E5|B7I1E5_BACC7	Multimodular transpeptidase-transglycosylase / penicillin-binding protein 1A/1B	BCAH187_C0176	1.03487	0.304836	0.453498	Non-significant	0.240275	0.722457	0.800866	Non-significant	-0.234125	0.847994	0.936992	Non-significant	0.560475	0.0326545	0.208847	Non-significant
tr|B7I1G1|B7I1G1_BACC7	Transcriptional regulator, LacI family protein	BCAH187_C0192	10.9969	7.29097e-06	0.000453587	Higher in EVsLB_15h	3.88815	0.00571223	0.0203245	Higher in EVsLB_9h	-6.15327	0.00198848	0.0480277	Higher in EVsLB_15h	0.955425	0.141859	0.414076	Non-significant
tr|B7I1G5|B7I1G5_BACC7	Knr4/Smi1-like domain-containing protein	BCAH187_C0196	0.729767	0.233703	0.381392	Non-significant	-0.519725	0.507231	0.619702	Non-significant	-1.62279	0.112132	0.362376	Non-significant	-0.3733	0.478055	0.718364	Non-significant
tr|B7I1G6|B7I1G6_BACC7	Lumazine binding domain protein	BCAH187_C0197	-3.32777	0.000319149	0.00445724	Higher in EVsMOD_15h	-2.8337	0.00988412	0.0315176	Higher in EVsMOD_9h	1.6354	0.126108	0.381858	Non-significant	1.14132	0.0153881	0.148889	Non-significant
tr|B7I1G7|B7I1G7_BACC7	Uncharacterized protein	BCAH187_C0198	1.54442	0.00270901	0.0175046	Non-significant	1.99645	0.176279	0.277531	Non-significant	0.336933	0.813087	0.922247	Non-significant	-0.1151	0.869124	0.950238	Non-significant
tr|B7I1H4|B7I1H4_BACC7	Transcriptional activator, AraC family	BCAH187_C0205	0.102992	0.918782	0.947393	Non-significant	-0.75145	0.112037	0.195422	Non-significant	-0.858742	0.454756	0.711128	Non-significant	-0.0043	0.976237	0.989735	Non-significant
tr|B7I0T6|B7I0T6_BACC7	Helix-turn-helix HxlR type	BCAH187_C0240	-0.413108	0.509557	0.636326	Non-significant	-0.475	0.569887	0.672015	Non-significant	0.162183	0.883381	0.955019	Non-significant	0.224075	0.453034	0.70702	Non-significant
tr|B7I0T7|B7I0T7_BACC7	S-(hydroxymethyl)glutathione dehydrogenase	BCAH187_C0241	-0.118858	0.906796	0.939638	Non-significant	-0.284075	0.620978	0.716621	Non-significant	0.350958	0.766944	0.901724	Non-significant	0.516175	0.0882855	0.320797	Non-significant
tr|B7I0W0|B7I0W0_BACC7	Tetratricopeptide repeat domain protein	BCAH187_C0264	1.51585	0.0387521	0.111426	Non-significant	-4.07437	0.00166476	0.00825883	Higher in EVsMOD_9h	-5.4985	0.00193532	0.0473002	Higher in EVsLB_15h	0.091725	0.830652	0.933003	Non-significant
tr|B7I0W1|B7I0W1_BACC7	Phr family secreted Rap phosphatase inhibitor	BCAH187_C0265	2.92495	0.188783	0.325965	Non-significant	0.538675	0.713192	0.794816	Non-significant	-2.21528	0.411244	0.679778	Non-significant	0.171	0.733695	0.880863	Non-significant
tr|B7I0P2|B7I0P2_BACC7	Uncharacterized protein	BCAH187_D0011	2.95331	0.102034	0.214188	Non-significant	6.5499	1.46865e-05	0.000463867	Higher in EVsLB_9h	4.20094	0.0357436	0.215828	Non-significant	0.60435	0.293137	0.567746	Non-significant
tr|B7I0P4|B7I0P4_BACC7	Uncharacterized protein	BCAH187_D0013	1.39525	0.0408441	0.116118	Non-significant	4.1535	0.0164573	0.0450469	Higher in EVsLB_9h	2.09242	0.234391	0.51079	Non-significant	-0.665825	0.0350382	0.214491	Non-significant
tr|B7I0P8|B7I0P8_BACC7	Fibronectin type III domain protein	BCAH187_D0017	6.22513	2.05563e-05	0.000758133	Higher in EVsLB_15h	7.65555	2.49986e-05	0.000614138	Higher in EVsLB_9h	0.9067	0.0495172	0.255223	Non-significant	-0.523725	0.471525	0.713103	Non-significant
tr|B7I1M9|B7I1M9_BACC7	ParB/Sulfiredoxin domain-containing protein	BCAH187_E0020	-2.92496	0.00269111	0.0174837	Higher in EVsMOD_15h	-2.32777	0.0351463	0.0810734	Non-significant	0.102558	0.91891	0.969934	Non-significant	-0.494625	0.389073	0.652587	Non-significant
tr|B7I1H8|B7I1H8_BACC7	Prophage helix-turn-helix protein	BCAH187_E0029	-2.52279	0.0782003	0.179262	Non-significant	-3.7622	0.000397381	0.00310199	Higher in EVsMOD_9h	-1.65946	0.187609	0.459072	Non-significant	-0.42005	0.514964	0.747681	Non-significant
tr|B7I1J0|B7I1J0_BACC7	Putative transposase	BCAH187_E0041	-1.94293	0.0134081	0.0528345	Non-significant	0.7616	0.132912	0.224769	Non-significant	1.05283	0.0677086	0.295451	Non-significant	-1.6517	0.0147646	0.148889	Non-significant
tr|B7I1J4|B7I1J4_BACC7	Lipoprotein	BCAH187_E0045	-2.96678	0.0643578	0.154787	Non-significant	-2.21172	0.086857	0.160791	Non-significant	0.625208	0.728819	0.87438	Non-significant	-0.12985	0.790324	0.91066	Non-significant
tr|B7I1J8|B7I1J8_BACC7	MerR family transcriptional regulator	BCAH187_E0049	2.66201	0.114787	0.229607	Non-significant	0.9628	0.269613	0.386534	Non-significant	-2.29366	0.180682	0.452919	Non-significant	-0.59445	0.416409	0.674734	Non-significant
tr|B7I1K3|B7I1K3_BACC7	Nuclease	BCAH187_E0054	-1.84928	0.45163	0.585441	Non-significant	-3.08285	0.000971281	0.00568803	Higher in EVsMOD_9h	-3.39292	0.194862	0.464977	Non-significant	-2.15935	0.00548697	0.100578	Non-significant
tr|B7I1K4|B7I1K4_BACC7	Peptidase C14 caspase catalytic subunit p20	BCAH187_E0055	-2.08193	0.0548996	0.139504	Non-significant	-0.333325	0.781158	0.849426	Non-significant	1.39078	0.417866	0.685754	Non-significant	-0.357825	0.12384	0.383474	Non-significant
tr|B7I1K7|B7I1K7_BACC7	ATPase	BCAH187_E0058	-0.996792	0.16103	0.289878	Non-significant	-2.61402	0.00957505	0.0308112	Higher in EVsMOD_9h	-1.60908	0.0954468	0.341786	Non-significant	0.00815	0.988805	0.994619	Non-significant
tr|B7I1K9|B7I1K9_BACC7	Uncharacterized protein	BCAH187_E0060	-0.468583	0.0482311	0.129318	Non-significant	-0.160325	0.822071	0.882233	Non-significant	0.612558	0.487925	0.739269	Non-significant	0.3043	0.0242022	0.182004	Non-significant
tr|B7HU71|B7HU71_BACC7	thioredoxin-dependent peroxiredoxin	bcP BCAH187_A0592	0.835867	0.463524	0.594388	Non-significant	-0.66745	0.333787	0.45442	Non-significant	-0.468192	0.588734	0.801801	Non-significant	1.03513	0.270199	0.545983	Non-significant
tr|B7HNS5|B7HNS5_BACC7	2-oxoisovalerate dehydrogenase subunit alpha	bfmbAa BCAH187_A4292	0.965575	0.00634486	0.0324838	Non-significant	-2.97597	0.0169572	0.0461102	Higher in EVsMOD_9h	-3.677	0.0179584	0.147474	Non-significant	0.26455	0.300368	0.576679	Non-significant
tr|B7HNS4|B7HNS4_BACC7	3-methyl-2-oxobutanoate dehydrogenase, beta subunit	bfmbAb BCAH187_A4291	-0.7592	0.000847186	0.00824428	Non-significant	-2.514	0.00633838	0.022206	Higher in EVsMOD_9h	-1.45115	0.0945749	0.341786	Non-significant	0.30365	0.123502	0.383006	Non-significant
tr|B7HNN6|B7HNN6_BACC7	Adenosylmethionine-8-amino-7-oxononanoate aminotransferase	bioA BCAH187_A4253	-4.38763	0.0306211	0.0939688	Non-significant	-6.21125	0.000658629	0.00437594	Higher in EVsMOD_9h	-1.80184	0.330543	0.610257	Non-significant	0.021775	0.975768	0.989735	Non-significant
sp|B7HNN1|BIOB_BACC7	Biotin synthase	bioB BCAH187_A4248	-1.40805	0.0499162	0.13172	Non-significant	0.267075	0.72373	0.801845	Non-significant	1.1877	0.250237	0.525278	Non-significant	-0.487425	0.236923	0.508258	Non-significant
tr|B7HNN2|B7HNN2_BACC7	Malonyl-[acyl-carrier protein] O-methyltransferase	bioC BCAH187_A4249	-1.01347	0.421229	0.560939	Non-significant	-1.33827	0.00306589	0.012981	Non-significant	0.0976167	0.93482	0.973128	Non-significant	0.422425	0.257928	0.532723	Non-significant
tr|B7HNN5|B7HNN5_BACC7	ATP-dependent dethiobiotin synthetase BioD	bioD BCAH187_A4252	3.05016	0.0121358	0.049434	Higher in EVsLB_15h	1.28585	0.0298926	0.0713172	Non-significant	-0.778033	0.308193	0.582758	Non-significant	0.986275	0.13232	0.400668	Non-significant
sp|B7HNN4|BIOF_BACC7	Putative 8-amino-7-oxononanoate synthase	bioF BCAH187_A4251	0.307758	0.816487	0.871033	Non-significant	-0.935525	0.211408	0.318431	Non-significant	-1.55931	0.266294	0.541614	Non-significant	-0.316025	0.660497	0.838485	Non-significant
tr|B7HNK5|B7HNK5_BACC7	Branched-chain amino acid transport system carrier protein	brnQ4 BCAH187_A2163	2.70101	0.0935036	0.202652	Non-significant	2.5965	0.022331	0.0571472	Non-significant	0.291692	0.853275	0.941813	Non-significant	0.3962	0.5208	0.749791	Non-significant
sp|B7HM40|BSHC_BACC7	Putative cysteine ligase BshC	bshC BCAH187_A3972	-0.714067	0.557783	0.670843	Non-significant	0.7166	0.650992	0.74579	Non-significant	0.347692	0.840392	0.93392	Non-significant	-1.08298	0.374185	0.642926	Non-significant
sp|B7HNS7|BUK_BACC7	Probable butyrate kinase	buk BCAH187_A4294	-5.48637	0.000359376	0.00482221	Higher in EVsMOD_15h	-2.12225	0.0883253	0.162309	Non-significant	4.28848	0.0260391	0.183582	Non-significant	0.92435	0.00370992	0.0896054	Non-significant
tr|B7I0I7|B7I0I7_BACC7	Camelysin	calY BCAH187_A1434	0.84125	0.0890444	0.195517	Non-significant	7.96907	4.90268e-05	0.000888452	Higher in EVsLB_9h	5.547	7.84768e-05	0.0140104	Higher in EVsLB_9h	-1.58082	0.077833	0.304572	Non-significant
tr|B7HLM1|B7HLM1_BACC7	Carbamoyl phosphate synthase small chain	carA BCAH187_A3936	-0.688233	0.605015	0.710581	Non-significant	-3.67372	0.00186569	0.00901327	Higher in EVsMOD_9h	-1.89507	0.245195	0.522068	Non-significant	1.09042	0.0185132	0.157359	Non-significant
sp|B7HLM0|CARB_BACC7	Carbamoyl phosphate synthase large chain	carB BCAH187_A3935	-3.50597	0.0455605	0.124217	Non-significant	-1.74602	0.0329096	0.0767767	Non-significant	2.46325	0.156841	0.425918	Non-significant	0.7033	0.0568377	0.269714	Non-significant
tr|B7HPJ1|B7HPJ1_BACC7	Cytochrome c-550	cccA BCAH187_A4425	-1.93625	0.00348717	0.0207512	Non-significant	-0.88945	0.269991	0.386805	Non-significant	1.46053	0.143881	0.409776	Non-significant	0.413725	0.289873	0.563018	Non-significant
tr|B7HX13|B7HX13_BACC7	Cytochrome c-551	cccB BCAH187_A5348	-1.94951	0.165256	0.29509	Non-significant	0.628	0.0529841	0.110657	Non-significant	3.52993	0.0250047	0.181394	Non-significant	0.952425	0.081648	0.308131	Non-significant
tr|B7HSL3|B7HSL3_BACC7	Catabolite control protein A	ccpA BCAH187_A4811	-3.83685	0.00160945	0.0129577	Higher in EVsMOD_15h	-4.77252	0.000736209	0.00470852	Higher in EVsMOD_9h	0.076375	0.940678	0.974577	Non-significant	1.01205	0.0471332	0.250037	Non-significant
tr|B7HLF5|B7HLF5_BACC7	Phosphatidate cytidylyltransferase	cdsA BCAH187_A3869	-0.174775	0.809329	0.867189	Non-significant	3.35962	0.0284319	0.0685907	Non-significant	2.9843	0.071612	0.301271	Non-significant	-0.5501	0.458763	0.709752	Non-significant
tr|B7HX39|B7HX39_BACC7	Permease IIC component	celB2 BCAH187_A5375	1.69613	0.0298347	0.0921062	Non-significant	0.4471	0.69959	0.78527	Non-significant	-0.303358	0.834601	0.931215	Non-significant	0.945675	0.018815	0.157359	Non-significant
tr|B7HX37|B7HX37_BACC7	6-phospho-beta-glucosidase	celF BCAH187_A5373	-1.22047	0.0640765	0.154764	Non-significant	1.27615	0.0437334	0.0955843	Non-significant	0.293542	0.622733	0.822168	Non-significant	-2.20307	0.00321563	0.0874973	Non-significant
sp|B7HYE9|CHDC_BACC7	Coproheme decarboxylase	chdC BCAH187_A5567	4.5771	8.34761e-06	0.000504048	Higher in EVsLB_15h	-2.1923	0.00391288	0.0155816	Higher in EVsMOD_9h	-6.1012	0.000113228	0.0140104	Higher in EVsLB_15h	0.6682	0.0263304	0.187979	Non-significant
sp|B7HLB5|CINA_BACC7	Putative competence-damage inducible protein	cinA BCAH187_A3828	0.207908	0.660317	0.753128	Non-significant	-0.857625	0.468703	0.583533	Non-significant	-0.964733	0.460436	0.717749	Non-significant	0.1008	0.866658	0.948933	Non-significant
tr|B7HRN3|B7HRN3_BACC7	Isocitrate dehydrogenase [NADP]	citC BCAH187_A4719	-4.25352	0.016118	0.0597457	Non-significant	-1.84125	0.00203079	0.00962866	Non-significant	3.06955	0.0473433	0.250877	Non-significant	0.657275	0.149922	0.420876	Non-significant
tr|B7HZU5|B7HZU5_BACC7	Chaperone protein ClpB	clpB BCAH187_A1327	-4.90547	0.000987806	0.00909402	Higher in EVsMOD_15h	-1.76812	0.389148	0.508543	Non-significant	2.53284	0.324294	0.603604	Non-significant	-0.6045	0.175254	0.446127	Non-significant
tr|B7HW79|B7HW79_BACC7	ATP-dependent Clp protease proteolytic subunit clp2	clpP2 clpP clpP3 BCAH187_A5312 BCAH187_C0232	-5.61495	0.000138179	0.00246679	Higher in EVsMOD_15h	-5.39532	0.000112332	0.00140621	Higher in EVsMOD_9h	-0.534375	0.540109	0.769779	Non-significant	-0.754	0.0558454	0.268868	Non-significant
sp|B7HQN2|CLPX_BACC7	ATP-dependent Clp protease ATP-binding subunit ClpX	clpX BCAH187_A4608	-5.51319	0.010295	0.0447284	Higher in EVsMOD_15h	-0.9119	0.277425	0.392796	Non-significant	4.49327	0.0291425	0.193699	Non-significant	-0.108025	0.864045	0.948095	Non-significant
sp|B7HL06|KCY_BACC7	Cytidylate kinase (CK) (EC 2,7,4,25) (Cytidine monophosphate kinase) (CMP kinase)	cmk BCAH187_A1659	0.9869	0.469785	0.600167	Non-significant	-0.3911	0.664627	0.756952	Non-significant	-1.3758	0.408193	0.677461	Non-significant	0.0022	0.996368	0.997609	Non-significant
sp|B7HMA9|COAD_BACC7	Phosphopantetheine adenylyltransferase	coaD BCAH187_A4041	-2.6292	0.000747936	0.00752702	Higher in EVsMOD_15h	-2.62692	0.0388754	0.0876523	Non-significant	1.13802	0.379203	0.647674	Non-significant	1.13575	0.00964815	0.128645	Non-significant
tr|B7HRM3|B7HRM3_BACC7	Dephospho-CoA kinase	coaE BCAH187_A4709	0.531275	0.444129	0.580024	Non-significant	-0.8177	0.417312	0.536398	Non-significant	-0.937675	0.475093	0.729518	Non-significant	0.4113	0.279595	0.552462	Non-significant
sp|B7HPX7|COAX_BACC7	Type III pantothenate kinase	coaX BCAH187_A0077	-2.41903	0.0485117	0.12968	Non-significant	-0.803925	0.196808	0.301302	Non-significant	2.03523	0.107772	0.359181	Non-significant	0.420125	0.325831	0.600478	Non-significant
tr|B7HVU2|B7HVU2_BACC7	NAD-dependent protein deacetylase	cobB BCAH187_A3114	-0.822125	0.438875	0.576832	Non-significant	-0.0914	0.613109	0.709134	Non-significant	0.657625	0.523929	0.75695	Non-significant	-0.0731	0.763231	0.894616	Non-significant
sp|B7HLG1|CODY_BACC7	Global transcriptional regulator CodY	codY BCAH187_A3875	-2.79051	0.0146303	0.0560076	Non-significant	-0.9188	0.273312	0.389097	Non-significant	1.59418	0.205534	0.479737	Non-significant	-0.277525	0.484003	0.725298	Non-significant
tr|B7HPM5|B7HPM5_BACC7	ComE operon protein 2	comEB BCAH187_A4459	0.656792	0.444414	0.580027	Non-significant	0.27255	0.757926	0.831653	Non-significant	0.115883	0.926489	0.971938	Non-significant	0.500125	0.232374	0.50607	Non-significant
tr|B7HMX9|B7HMX9_BACC7	Competence-specific nuclease (EC 3,-,-,-)	comI BCAH187_A4129	-0.659433	0.227566	0.374054	Non-significant	0.7747	0.0200855	0.0529259	Non-significant	2.12246	0.00384937	0.0642501	Non-significant	0.688325	0.0727058	0.296802	Non-significant
tr|B7HMX8|B7HMX8_BACC7	Competence protein j	comJ BCAH187_A4128	0.5581	0.518669	0.6434	Non-significant	1.0239	0.320905	0.441742	Non-significant	-0.33685	0.809823	0.921259	Non-significant	-0.80265	0.0433027	0.240271	Non-significant
tr|B7HLA4|B7HLA4_BACC7	Spore coat protein E	cotE BCAH187_A3817	2.93162	0.117177	0.23333	Non-significant	0.909475	0.436198	0.55347	Non-significant	-3.01757	0.16359	0.432796	Non-significant	-0.995425	0.194094	0.467146	Non-significant
tr|B7HNP0|B7HNP0_BACC7	2',3'-cyclic-nucleotide 2'-phosphodiesterase	cpdB BCAH187_A4257	7.63713	5.12868e-05	0.00131615	Higher in EVsLB_15h	1.6113	0.0941315	0.169668	Non-significant	-5.05891	0.00506142	0.072665	Non-significant	0.966925	0.0240685	0.181664	Non-significant
tr|B7HRY6|B7HRY6_BACC7	DEAD-box ATP-dependent RNA helicase CshA	cshA BCAH187_A0281	-4.45744	4.8478e-05	0.00129254	Higher in EVsMOD_15h	-0.7393	0.684949	0.772214	Non-significant	4.40804	0.0832541	0.319478	Non-significant	0.6899	0.092632	0.327572	Non-significant
tr|B7HPI5|B7HPI5_BACC7	DEAD-box ATP-dependent RNA helicase CshB	cshB BCAH187_A4419	2.39062	0.00698676	0.0344596	Higher in EVsLB_15h	0.129025	0.933937	0.957728	Non-significant	-1.04862	0.572921	0.789401	Non-significant	1.21297	0.0608897	0.27474	Non-significant
tr|B7HZX9|B7HZX9_BACC7	Cold shock protein CspB	cspB2 BCAH187_A3557	-1.26505	0.0213353	0.0723989	Non-significant	-0.69095	0.265076	0.381628	Non-significant	0.539075	0.476935	0.730961	Non-significant	-0.035025	0.898382	0.961558	Non-significant
sp|B7HMD0|CTAA_BACC7	Heme A synthase	ctaA BCAH187_A4064	0.434558	0.615748	0.719311	Non-significant	1.46538	0.170072	0.270874	Non-significant	1.10397	0.454655	0.711128	Non-significant	0.07315	0.683877	0.849193	Non-significant
tr|B7HMC8|B7HMC8_BACC7	Cytochrome c oxidase subunit 2	ctaC BCAH187_A4062	0.669717	0.621074	0.722826	Non-significant	3.05977	0.00581454	0.0206527	Higher in EVsLB_9h	1.09633	0.47814	0.730961	Non-significant	-1.29373	0.0355222	0.214491	Non-significant
tr|B7HMC7|B7HMC7_BACC7	Cytochrome c oxidase subunit 1	ctaD BCAH187_A4061	3.06694	0.0296713	0.092017	Non-significant	3.98425	0.00134047	0.00722306	Higher in EVsLB_9h	1.60836	0.248018	0.523849	Non-significant	0.69105	0.134276	0.403023	Non-significant
tr|B7HVV1|B7HVV1_BACC7	PF03932 family protein CutC	cutC BCAH187_A3123	-2.94229	0.0103052	0.0447284	Higher in EVsMOD_15h	-4.69952	2.41426e-05	0.000614138	Higher in EVsMOD_9h	-1.31988	0.100871	0.350997	Non-significant	0.43735	0.406765	0.667537	Non-significant
tr|B7HTQ5|B7HTQ5_BACC7	Cytochrome d ubiquinol oxidase, subunit I	cydA2 BCAH187_A4934	5.15493	0.0710312	0.16666	Non-significant	7.5205	0.000153745	0.00164851	Higher in EVsLB_9h	3.46609	0.17803	0.448461	Non-significant	1.10052	0.29845	0.574782	Non-significant
tr|B7HTQ6|B7HTQ6_BACC7	Cytochrome d ubiquinol oxidase, subunit II	cydB2 BCAH187_A4935	4.2849	0.00987156	0.0437926	Higher in EVsLB_15h	5.0099	5.704e-06	0.000292758	Higher in EVsLB_9h	0.7156	0.53034	0.760859	Non-significant	-0.0094	0.978153	0.9907	Non-significant
tr|B7HSF8|B7HSF8_BACC7	Cytochrome P450	cypA BCAH187_A2696	-1.08017	0.041077	0.116143	Non-significant	-2.96017	0.00278972	0.0122904	Higher in EVsMOD_9h	-1.73201	0.0534106	0.264222	Non-significant	0.148	0.708375	0.866069	Non-significant
tr|B7HKE7|B7HKE7_BACC7	Adenylyl-sulfate kinase	cysC BCAH187_A1584	0.557808	0.663971	0.756456	Non-significant	-0.70885	0.370285	0.491082	Non-significant	-2.12211	0.147523	0.415453	Non-significant	-0.85545	0.264549	0.538275	Non-significant
tr|B7HQS3|B7HQS3_BACC7	Serine acetyltransferase	cysE BCAH187_A0119	2.19526	0.0784946	0.179454	Non-significant	1.9822	0.0892627	0.163371	Non-significant	0.545067	0.713183	0.864411	Non-significant	0.758125	0.19059	0.462863	Non-significant
tr|B7HPX9|B7HPX9_BACC7	Cysteine synthase	cysK1 BCAH187_A0079	-0.693567	0.350772	0.494945	Non-significant	-4.26872	0.00249128	0.0112409	Higher in EVsMOD_9h	-3.86148	0.00653347	0.0812922	Non-significant	-0.286325	0.706893	0.865479	Non-significant
tr|B7HQD1|B7HQD1_BACC7	O-acetylserine lyase	cysM BCAH187_A4506	-0.294942	0.735149	0.808822	Non-significant	-3.3293	0.00556301	0.0198624	Higher in EVsMOD_9h	-1.96156	0.161413	0.429249	Non-significant	1.0728	0.0114984	0.136984	Non-significant
sp|B7HQS4|SYC_BACC7	Cysteine--tRNA ligase	cysS BCAH187_A0120	-4.99566	0.00583486	0.0307942	Higher in EVsMOD_15h	-3.25842	0.00404457	0.0158767	Higher in EVsMOD_9h	0.989033	0.436998	0.698505	Non-significant	-0.7482	0.272231	0.546723	Non-significant
tr|B7HPS5|B7HPS5_BACC7	serine-type D-Ala-D-Ala carboxypeptidase	dacA BCAH187_A0015	-1.20132	0.0387195	0.111426	Non-significant	-1.22477	0.0261373	0.0640889	Non-significant	0.3658	0.472987	0.727814	Non-significant	0.38925	0.351252	0.623267	Non-significant
tr|B7HQY8|B7HQY8_BACC7	Diadenylate cyclase	dacA BCAH187_A0199	2.32971	0.0146621	0.0560076	Non-significant	2.30357	0.0619607	0.123982	Non-significant	0.178292	0.884413	0.955129	Non-significant	0.204425	0.734766	0.881634	Non-significant
tr|B7HN55|B7HN55_BACC7	serine-type D-Ala-D-Ala carboxypeptidase	dacF BCAH187_A4208	-1.61352	0.0255924	0.0830035	Non-significant	1.47157	0.181187	0.282228	Non-significant	-1.29448	0.251136	0.52592	Non-significant	-4.37957	0.000525214	0.051346	Non-significant
tr|B7HP06|B7HP06_BACC7	Alanine racemase	dal2 BCAH187_A2178	0.907417	0.108366	0.222253	Non-significant	0.990275	0.193936	0.298017	Non-significant	0.202008	0.824335	0.925971	Non-significant	0.11915	0.688361	0.853159	Non-significant
tr|B7HLD2|B7HLD2_BACC7	4-hydroxy-tetrahydrodipicolinate synthase (HTPA synthase)	dapA dapA2 BCAH187_A3846	-5.48881	0.0161452	0.0597457	Non-significant	-4.8067	0.00748477	0.0253151	Higher in EVsMOD_9h	1.29726	0.556529	0.777244	Non-significant	0.61515	0.150064	0.420876	Non-significant
sp|B7HL46|DAPB_BACC7	4-hydroxy-tetrahydrodipicolinate reductase (HTPA reductase)	dapB BCAH187_A1699	-1.15317	0.304493	0.453498	Non-significant	-3.91118	0.000787042	0.00490072	Higher in EVsMOD_9h	-1.73871	0.218495	0.491854	Non-significant	1.0193	0.000917876	0.0673	Non-significant
sp|B7HUS8|DAPF_BACC7	Diaminopimelate epimerase	dapF BCAH187_A5079	2.52351	0.000671778	0.00696546	Higher in EVsLB_15h	0.2186	0.832188	0.887985	Non-significant	-1.25946	0.304985	0.578682	Non-significant	1.04545	0.052849	0.261322	Non-significant
tr|B7HLD3|B7HLD3_BACC7	Aspartokinase	dapG2 BCAH187_A3847	-3.79068	0.0112408	0.0474843	Higher in EVsMOD_15h	1.57437	0.0731163	0.141079	Non-significant	4.98381	0.00308428	0.0550985	Non-significant	-0.38125	0.632935	0.827617	Non-significant
sp|B7HMV2|DAPH_BACC7	2,3,4,5-tetrahydropyridine-2,6-dicarboxylate N-acetyltransferase	dapH BCAH187_A4101	4.4583	7.05023e-05	0.00158326	Higher in EVsLB_15h	-0.0139	0.978821	0.985058	Non-significant	-4.1506	0.00169906	0.0447202	Higher in EVsLB_15h	0.3216	0.0696941	0.290817	Non-significant
tr|B7HQ50|B7HQ50_BACC7	D-alanine aminotransferase	dat1 BCAH187_A2366	-2.1495	0.0647806	0.155549	Non-significant	-2.04185	0.00145059	0.00757775	Higher in EVsMOD_9h	-0.527	0.608994	0.812363	Non-significant	-0.63465	0.042413	0.239214	Non-significant
tr|B7HSC9|B7HSC9_BACC7	D-alanine--D-alanine ligase	ddlB ddl BCAH187_A2666	-4.07862	0.000285676	0.00407286	Higher in EVsMOD_15h	-4.47735	0.000945911	0.00561259	Higher in EVsMOD_9h	-0.0618	0.915695	0.967038	Non-significant	0.336925	0.643974	0.82993	Non-significant
tr|B7HMU5|B7HMU5_BACC7	Peptide deformylase (PDF)	def def2 BCAH187_A4094	-1.56011	0.0705221	0.165844	Non-significant	-1.44635	0.157975	0.256585	Non-significant	-0.122192	0.867328	0.948605	Non-significant	-0.23595	0.799618	0.916591	Non-significant
sp|B7HN67|DEOB_BACC7	Phosphopentomutase	deoB BCAH187_A4220	5.76355	0.000424253	0.00521551	Higher in EVsLB_15h	1.85975	0.00466745	0.0174685	Non-significant	-3.7103	0.00149753	0.0415463	Higher in EVsLB_15h	0.1935	0.726788	0.875643	Non-significant
sp|B7HMQ9|DEOC_BACC7	Deoxyribose-phosphate aldolase	deoC BCAH187_A2002	1.2062	0.383298	0.524607	Non-significant	0.674975	0.250084	0.365165	Non-significant	-0.518875	0.714649	0.865079	Non-significant	0.01235	0.974382	0.989735	Non-significant
sp|B7HKX2|DEOD_BACC7	Purine nucleoside phosphorylase DeoD-type	deoD BCAH187_A1624	6.07617	4.34985e-05	0.00122332	Higher in EVsLB_15h	3.20302	0.0153182	0.0430798	Higher in EVsLB_9h	-3.85864	0.0184702	0.150474	Non-significant	-0.9855	0.0496325	0.255322	Non-significant
sp|B7HL14|DER_BACC7	GTPase Der	der engA BCAH187_A1667	-1.3767	0.211048	0.355149	Non-significant	2.47187	0.216525	0.324379	Non-significant	3.91835	0.13206	0.391224	Non-significant	0.069775	0.922324	0.970491	Non-significant
tr|B7HQ33|B7HQ33_BACC7	Dihydrofolate reductase	dfrA BCAH187_A2349	-0.809383	0.2884	0.437286	Non-significant	-1.7504	0.0197516	0.052188	Non-significant	-0.842817	0.323173	0.602611	Non-significant	0.0982	0.840205	0.937993	Non-significant
sp|B7HQR7|DISA_BACC7	DNA integrity scanning protein DisA	disA BCAH187_A0113	0.42175	0.411307	0.551904	Non-significant	-0.679425	0.434263	0.551696	Non-significant	-1.25695	0.189761	0.460016	Non-significant	-0.155775	0.793971	0.912667	Non-significant
tr|B7HM29|B7HM29_BACC7	Cell division protein DivIB	divIB BCAH187_A3961	1.1754	0.281972	0.428806	Non-significant	-0.995225	0.337587	0.458486	Non-significant	-3.03112	0.0944666	0.341786	Non-significant	-0.8605	0.00653367	0.103182	Non-significant
tr|B7HPX1|B7HPX1_BACC7	Cell division protein DivIC	divIC1 BCAH187_A0069	1.67258	0.0313944	0.0961744	Non-significant	1.47825	0.0021068	0.0099567	Non-significant	0.598242	0.334726	0.613353	Non-significant	0.792575	0.0349278	0.214491	Non-significant
tr|B7HLN0|B7HLN0_BACC7	Cell-division initiation protein DivIVA	divIVA BCAH187_A3948	-4.67768	0.00199779	0.0145293	Higher in EVsMOD_15h	-1.56187	0.0127356	0.0381696	Non-significant	2.60738	0.0296162	0.193699	Non-significant	-0.508425	0.18235	0.454325	Non-significant
sp|B7HK95|DLTA_BACC7	D-alanine--D-alanyl carrier protein ligase	dltA BCAH187_A1530	1.91335	0.0194607	0.0677166	Non-significant	-2.10457	0.0187656	0.0501639	Non-significant	-3.5251	0.00258114	0.0512657	Non-significant	0.492825	0.451789	0.705878	Non-significant
tr|B7HK94|B7HK94_BACC7	Teichoic acid D-alanyltransferase	dltB BCAH187_A1529	1.71751	0.252597	0.400449	Non-significant	3.645	0.00451819	0.0171457	Higher in EVsLB_9h	1.81004	0.293451	0.569429	Non-significant	-0.11745	0.820118	0.924802	Non-significant
sp|B7HK93|DLTC_BACC7	D-alanyl carrier protein	dltC BCAH187_A1528	1.24175	0.415872	0.556574	Non-significant	0.2014	0.738975	0.817411	Non-significant	-0.6578	0.669224	0.843412	Non-significant	0.38255	0.456198	0.707035	Non-significant
tr|B7HUF4|B7HUF4_BACC7	Protein DltD	dltD2 BCAH187_A2894	1.58976	0.00939199	0.0423775	Non-significant	-0.488425	0.406257	0.526877	Non-significant	-1.60758	0.0586829	0.277346	Non-significant	0.4706	0.180789	0.453742	Non-significant
sp|B7HPR7|DNAA_BACC7	Chromosomal replication initiator protein DnaA	dnaA BCAH187_A0001	-2.38109	0.139394	0.263514	Non-significant	-1.68195	0.180531	0.281421	Non-significant	1.23484	0.527273	0.760706	Non-significant	0.5357	0.257256	0.53187	Non-significant
tr|B7HRL7|B7HRL7_BACC7	Primosomal protein DnaI	dnaI BCAH187_A4703	0.533883	0.594694	0.702636	Non-significant	-1.10365	0.37885	0.499027	Non-significant	-1.44706	0.422887	0.689158	Non-significant	0.190475	0.186025	0.460749	Non-significant
sp|B7HPL2|DNAJ_BACC7	Chaperone protein DnaJ	dnaJ BCAH187_A4446	-0.865258	0.546363	0.662542	Non-significant	5.8093	0.000143519	0.00160133	Higher in EVsLB_9h	6.67753	0.00239161	0.0511498	Non-significant	0.002975	0.997371	0.997609	Non-significant
sp|B7HPL3|DNAK_BACC7	Chaperone protein DnaK (HSP70)	dnaK BCAH187_A4447	-3.50052	0.00711184	0.0347184	Higher in EVsMOD_15h	-4.29573	0.026586	0.0649002	Non-significant	-0.293783	0.881832	0.954705	Non-significant	0.501425	0.158688	0.424754	Non-significant
tr|B7HPR8|B7HPR8_BACC7	Beta sliding clamp	dnaN1 BCAH187_A0002	-4.14911	0.00600918	0.0313118	Higher in EVsMOD_15h	-1.90067	0.0378971	0.0860649	Non-significant	1.71028	0.12526	0.380975	Non-significant	-0.53815	0.468991	0.712443	Non-significant
tr|B7HPT4|B7HPT4_BACC7	DNA polymerase III subunit gamma/tau	dnaX BCAH187_A0026	2.50897	0.0989961	0.2105	Non-significant	3.90693	0.00184868	0.00897244	Higher in EVsLB_9h	1.12757	0.447986	0.707474	Non-significant	-0.270375	0.640965	0.829175	Non-significant
tr|B7HNG8|B7HNG8_BACC7	DNA protection during starvation protein 1	dps1 BCAH187_A2126	5.57978	6.82962e-05	0.00158326	Higher in EVsLB_15h	3.51652	0.025866	0.0636727	Non-significant	-3.65613	0.0337647	0.208838	Non-significant	-1.59287	0.0542984	0.266049	Non-significant
tr|B7HVX5|B7HVX5_BACC7	DNA protection during starvation protein 2	dps2 BCAH187_A5205	6.20312	1.43458e-05	0.000654958	Higher in EVsLB_15h	4.82425	0.000197332	0.00193838	Higher in EVsLB_9h	-1.8738	0.0447439	0.244836	Non-significant	-0.494925	0.177954	0.44882	Non-significant
tr|B7HT26|B7HT26_BACC7	5-deoxyribose 1-phosphate isomerase	drdI BCAH187_A0441	-3.15913	6.02769e-05	0.0014732	Higher in EVsMOD_15h	0.11025	0.891625	0.929663	Non-significant	1.91658	0.0523375	0.26207	Non-significant	-1.3528	0.0325516	0.208839	Non-significant
sp|B7HMG6|SDHD_BACC7	Probable D-serine dehydratase	dsdA BCAH187_A1907	-0.284725	0.829673	0.882549	Non-significant	-0.260475	0.758628	0.831695	Non-significant	-0.056375	0.972241	0.984712	Non-significant	-0.080625	0.792351	0.912337	Non-significant
sp|B7HQG5|DTD_BACC7	D-aminoacyl-tRNA deacylase	dtd BCAH187_A4540	1.29027	0.0937292	0.202767	Non-significant	0.04445	0.938223	0.960684	Non-significant	-1.57022	0.107588	0.35915	Non-significant	-0.3244	0.388387	0.652503	Non-significant
sp|B7HLF4|DXR_BACC7	1-deoxy-D-xylulose 5-phosphate reductoisomerase	dxr BCAH187_A3868	-2.67652	0.0230896	0.0769527	Non-significant	-2.57805	0.070967	0.137882	Non-significant	0.7487	0.659131	0.836856	Non-significant	0.650225	0.0264617	0.187979	Non-significant
sp|B7HNU0|DXS_BACC7	1-deoxy-D-xylulose-5-phosphate synthase	dxs BCAH187_A4307	-0.369975	0.664935	0.756713	Non-significant	1.32195	0.350719	0.471222	Non-significant	2.3876	0.186104	0.458119	Non-significant	0.695675	0.331963	0.606875	Non-significant
tr|B7HXP5|B7HXP5_BACC7	S-layer protein EA1	eag BCAH187_A1065	3.149	0.000352403	0.00475976	Higher in EVsLB_15h	2.49777	0.000425729	0.00327349	Higher in EVsLB_9h	-1.1681	0.00242541	0.0511498	Non-significant	-0.516875	0.283864	0.556617	Non-significant
tr|B7HZI1|B7HZI1_BACC7	ABC transporter, ATP-binding protein EcsA	ecsA BCAH187_A1213	0.985458	0.301907	0.451431	Non-significant	-0.115125	0.927863	0.95568	Non-significant	-0.716108	0.677368	0.84531	Non-significant	0.384475	0.328918	0.602618	Non-significant
tr|B7HZI3|B7HZI3_BACC7	EcsC protein	ecsC BCAH187_A1215	-2.10667	0.0399042	0.114099	Non-significant	-1.85322	0.0390638	0.0879363	Non-significant	1.21903	0.291706	0.567651	Non-significant	0.965575	0.046227	0.247413	Non-significant
sp|B7HNW0|EFP_BACC7	Elongation factor P (EF-P)	efp BCAH187_A4327	-0.616992	0.622063	0.72331	Non-significant	-3.62127	0.000745531	0.00475334	Higher in EVsMOD_9h	-3.51248	0.03632	0.21613	Non-significant	-0.5082	0.323441	0.597863	Non-significant
sp|B7HQM9|ENGB_BACC7	Probable GTP-binding protein EngB	engB BCAH187_A4605	-0.121108	0.907142	0.939638	Non-significant	-0.218425	0.81149	0.872731	Non-significant	0.328933	0.809676	0.921259	Non-significant	0.42625	0.43969	0.693305	Non-significant
sp|B7HW52|ENO_BACC7	Enolase	eno BCAH187_A5284	-2.55964	0.00307855	0.0190945	Higher in EVsMOD_15h	-5.36725	1.57769e-06	0.000180454	Higher in EVsMOD_9h	-1.80041	0.0138844	0.126745	Non-significant	1.0072	0.0116171	0.136984	Non-significant
tr|B7HPJ9|B7HPJ9_BACC7	GTPase Era	era BCAH187_A4433	-2.79229	0.0580926	0.144914	Non-significant	2.52537	0.00448591	0.0170548	Higher in EVsLB_9h	4.94132	0.00888069	0.100091	Non-significant	-0.37635	0.476186	0.718116	Non-significant
tr|B7HW47|B7HW47_BACC7	Carboxylesterase	estA BCAH187_A5279	-1.38377	0.265051	0.41286	Non-significant	-2.05598	0.0304961	0.0722998	Non-significant	-0.072	0.957879	0.981903	Non-significant	0.6002	0.228316	0.501856	Non-significant
tr|B7HRG5|B7HRG5_BACC7	Electron transfer flavoprotein, alpha subunit	etfA BCAH187_A4650	-1.41451	0.00787227	0.0373251	Non-significant	-2.56595	0.000551099	0.00386874	Higher in EVsMOD_9h	-1.60482	0.0133761	0.12447	Non-significant	-0.453375	0.191643	0.462873	Non-significant
tr|B7HRG6|B7HRG6_BACC7	Electron transfer flavoprotein subunit beta	etfB BCAH187_A4651	-1.37358	0.288792	0.437528	Non-significant	-4.382	0.00385869	0.0154725	Higher in EVsMOD_9h	-2.65849	0.119621	0.375185	Non-significant	0.349925	0.619118	0.81974	Non-significant
sp|B7HSI6|EZRA_BACC7	Septation ring formation regulator EzrA	ezrA BCAH187_A4784	2.53937	0.0897109	0.19677	Non-significant	4.286	0.00029143	0.00251416	Higher in EVsLB_9h	2.9592	0.0735978	0.303695	Non-significant	1.21257	0.0185712	0.157359	Non-significant
tr|B7HLI5|B7HLI5_BACC7	Malonyl CoA-acyl carrier protein transacylase	fabD BCAH187_A3900	0.433492	0.613633	0.717828	Non-significant	-0.461625	0.410879	0.530525	Non-significant	-0.660667	0.496817	0.743323	Non-significant	0.23445	0.573634	0.785637	Non-significant
tr|B7HZV1|B7HZV1_BACC7	3-oxoacyl-[acyl-carrier-protein] synthase 2 (EC 2,3,1,179)	fabF BCAH187_A1333	-1.82676	0.0835152	0.187589	Non-significant	-5.5991	0.00210968	0.0099567	Higher in EVsMOD_9h	-3.84402	0.0467288	0.248534	Non-significant	-0.071675	0.865005	0.948402	Non-significant
tr|B7HZV0|B7HZV0_BACC7	Beta-ketoacyl-[acyl-carrier-protein] synthase III (Beta-ketoacyl-ACP synthase III)	fabH BCAH187_A1332	-2.56406	0.00252604	0.0166751	Higher in EVsMOD_15h	-3.30428	0.00164879	0.00822119	Higher in EVsMOD_9h	-0.662092	0.454803	0.711128	Non-significant	0.078125	0.728009	0.876086	Non-significant
tr|B7HMK7|B7HMK7_BACC7	Beta-ketoacyl-[acyl-carrier-protein] synthase III	fabH BCAH187_A1949	-3.59992	0.0149094	0.0567885	Non-significant	-5.35342	1.33656e-06	0.000180454	Higher in EVsMOD_9h	-2.06416	0.0825055	0.319238	Non-significant	-0.31065	0.420394	0.680117	Non-significant
tr|B7I0D1|B7I0D1_BACC7	Enoyl-[acyl-carrier-protein] reductase	fabI BCAH187_A1377	-3.57042	0.130058	0.251658	Non-significant	-2.34215	0.0222057	0.0569143	Non-significant	1.56207	0.496935	0.743323	Non-significant	0.3338	0.359786	0.628165	Non-significant
sp|B7HY36|FABZ_BACC7	3-hydroxyacyl-[acyl-carrier-protein] dehydratase FabZ	fabZ BCAH187_A5454	0.423267	0.303876	0.453384	Non-significant	-0.016025	0.97572	0.984351	Non-significant	-1.39359	0.0157927	0.136229	Non-significant	-0.9543	0.101987	0.343933	Non-significant
sp|B7HLI7|FAPR_BACC7	Transcription factor FapR	fapR BCAH187_A3902	1.34303	0.322632	0.470429	Non-significant	1.02382	0.170387	0.271166	Non-significant	-0.471483	0.720471	0.869563	Non-significant	-0.152275	0.816732	0.924802	Non-significant
tr|B7HY95|B7HY95_BACC7	Fructose-bisphosphate aldolase	fba2 BCAH187_A5513	-2.47689	0.0159851	0.0597457	Non-significant	-3.41127	0.00103652	0.00589467	Higher in EVsMOD_9h	-0.500433	0.493043	0.742692	Non-significant	0.43395	0.489705	0.728525	Non-significant
tr|B7HY93|B7HY93_BACC7	Fructose-1,6-bisphosphatase	fbp2 BCAH187_A5511	-2.24933	0.0839158	0.188224	Non-significant	-5.06135	0.000432986	0.00328385	Higher in EVsMOD_9h	-2.54844	0.0894141	0.333421	Non-significant	0.263575	0.622216	0.81974	Non-significant
tr|B7HTR8|B7HTR8_BACC7	Ferrous iron transport protein B	feoB BCAH187_A4947	0.507175	0.548717	0.664612	Non-significant	1.34805	0.163242	0.26244	Non-significant	0.836375	0.524866	0.757771	Non-significant	-0.0045	0.98878	0.994619	Non-significant
tr|B7HLH8|B7HLH8_BACC7	Signal recognition particle protein	ffH ffh BCAH187_A3893	-3.51614	0.00674452	0.0337421	Higher in EVsMOD_15h	-4.82242	0.0120453	0.0364735	Higher in EVsMOD_9h	-1.02916	0.556927	0.777244	Non-significant	0.277125	0.668363	0.839887	Non-significant
sp|B7HP29|FTHS_BACC7	Formate--tetrahydrofolate ligase	fhs BCAH187_A2201	3.35067	5.61083e-05	0.00140476	Higher in EVsLB_15h	-3.02763	0.00446625	0.0170194	Higher in EVsMOD_9h	-6.57752	8.55727e-06	0.0045072	Higher in EVsLB_15h	-0.199225	0.771271	0.898859	Non-significant
tr|B7HLX0|B7HLX0_BACC7	Flagellar biosynthesis protein FlhA	flhA BCAH187_A1845	6.77893	1.7428e-05	0.000711434	Higher in EVsLB_15h	3.81937	0.000192095	0.00190518	Higher in EVsLB_9h	-2.58765	0.00785168	0.0937147	Non-significant	0.3719	0.263194	0.536049	Non-significant
tr|B7HLU8|B7HLU8_BACC7	Flagellar motor switch protein FliG	fliG BCAH187_A1823	1.60847	0.307668	0.455898	Non-significant	1.8282	0.0724747	0.140115	Non-significant	0.194783	0.900017	0.96086	Non-significant	-0.02495	0.975091	0.989735	Non-significant
sp|B7HLJ9|FMT_BACC7	Methionyl-tRNA formyltransferase (EC 2,1,2,9)	fmt BCAH187_A3914	-2.21722	0.102143	0.214199	Non-significant	-2.49622	0.0156088	0.0435162	Higher in EVsMOD_9h	0.423267	0.747305	0.886515	Non-significant	0.702275	0.27005	0.545983	Non-significant
tr|B7HQL4|B7HQL4_BACC7	Tetrahydrofolate synthase	folC BCAH187_A4590	1.27934	0.0686991	0.162925	Non-significant	2.3345	0.0178666	0.0480736	Higher in EVsLB_9h	1.35896	0.199714	0.471821	Non-significant	0.3038	0.441082	0.694434	Non-significant
sp|B7HNU4|FOLD_BACC7	Bifunctional protein FolD [Includes: Methylenetetrahydrofolate dehydrogenase (EC 1,5,1,5); Methenyltetrahydrofolate cyclohydrolase (EC 3,5,4,9)]	folD BCAH187_A4311	-4.08402	0.00166228	0.0130694	Higher in EVsMOD_15h	-2.40312	0.0303381	0.0720882	Non-significant	2.01277	0.151945	0.420346	Non-significant	0.331875	0.0939756	0.328115	Non-significant
sp|B7HL21|GCH1_BACC7	GTP cyclohydrolase 1	folE BCAH187_A1674	5.14078	6.72698e-07	0.000138105	Higher in EVsLB_15h	2.40212	0.0414769	0.0920564	Non-significant	-3.02676	0.00457822	0.0697825	Non-significant	-0.2881	0.724397	0.875439	Non-significant
tr|B7HPY3|B7HPY3_BACC7	Dihydropteroate synthase (DHPS)	folP BCAH187_A0083	-3.24512	0.00317688	0.0195274	Higher in EVsMOD_15h	-4.04682	0.00477697	0.0177024	Higher in EVsMOD_9h	-0.664783	0.587421	0.801801	Non-significant	0.136925	0.763452	0.894616	Non-significant
sp|B7HLF7|RRF_BACC7	Ribosome-recycling factor (RRF) (Ribosome-releasing factor)	frr BCAH187_A3871	1.64414	0.0408929	0.116118	Non-significant	0.8869	0.40869	0.528363	Non-significant	-1.51557	0.201491	0.472684	Non-significant	-0.758325	0.322872	0.597863	Non-significant
tr|B7HM28|B7HM28_BACC7	Cell division protein FtsA	ftsA BCAH187_A3960	0.84015	0.310098	0.458338	Non-significant	2.38575	0.0100203	0.0317887	Higher in EVsLB_9h	1.75365	0.140054	0.402773	Non-significant	0.20805	0.524424	0.75132	Non-significant
tr|B7HX12|B7HX12_BACC7	Cell division ATP-binding protein FtsE	ftsE BCAH187_A5347	-0.6616	0.681648	0.768137	Non-significant	0.4252	0.275528	0.391459	Non-significant	1.55855	0.345849	0.621419	Non-significant	0.47175	0.301588	0.577037	Non-significant
tr|B7HPX6|B7HPX6_BACC7	ATP-dependent zinc metalloprotease FtsH	ftsH BCAH187_A0076	-2.66778	0.262571	0.410554	Non-significant	1.55787	0.000516299	0.00370616	Non-significant	3.72536	0.139656	0.402773	Non-significant	-0.5003	0.0199834	0.16345	Non-significant
tr|B7HX11|B7HX11_BACC7	Cell division protein FtsX	ftsX BCAH187_A5346	0.0805	0.971869	0.982967	Non-significant	3.53795	5.02349e-06	0.000292758	Higher in EVsLB_9h	4.0079	0.121174	0.376353	Non-significant	0.55045	0.170769	0.440047	Non-significant
tr|B7HLI0|B7HLI0_BACC7	Signal recognition particle receptor FtsY (SRP receptor)	ftsY BCAH187_A3895	-4.71229	0.000386326	0.00508415	Higher in EVsMOD_15h	-1.31885	0.155799	0.254459	Non-significant	4.03824	0.0144705	0.129293	Non-significant	0.6448	0.00315129	0.0874973	Non-significant
tr|B7HM27|B7HM27_BACC7	Cell division protein FtsZ	ftsZ BCAH187_A3959	-4.81542	0.00845177	0.0392568	Higher in EVsMOD_15h	-4.11167	0.0113775	0.0349671	Higher in EVsMOD_9h	1.47572	0.435443	0.697585	Non-significant	0.771975	0.0309681	0.203123	Non-significant
tr|B7HU18|B7HU18_BACC7	Fumarate hydratase class I	fumA BCAH187_A0539	-1.69973	0.255493	0.402245	Non-significant	-2.08725	0.014119	0.0408259	Higher in EVsMOD_9h	0.250833	0.861058	0.946105	Non-significant	0.63835	0.288418	0.561786	Non-significant
tr|B7HMF4|B7HMF4_BACC7	Fumarate hydratase class II (Fumarase C)	fumC BCAH187_A1895	-4.42341	0.00800601	0.0378717	Higher in EVsMOD_15h	-6.12535	0.000554382	0.00386874	Higher in EVsMOD_9h	-2.11652	0.209708	0.481408	Non-significant	-0.414575	0.168996	0.439176	Non-significant
sp|B7HQU1|EFG_BACC7	Elongation factor G (EF-G)	fusA BCAH187_A0138	-1.67868	0.0224113	0.0751802	Non-significant	-2.11515	0.00596186	0.0211029	Higher in EVsMOD_9h	-0.484717	0.174573	0.445047	Non-significant	-0.04825	0.940235	0.977809	Non-significant
tr|B7HX97|B7HX97_BACC7	UDP-glucose 4-epimerase	galE1 BCAH187_A5434	-4.05457	0.000127818	0.00234275	Higher in EVsMOD_15h	-4.58075	0.000234822	0.00216811	Higher in EVsMOD_9h	0.517442	0.479755	0.731794	Non-significant	1.04362	0.024017	0.181664	Non-significant
tr|B7HW56|B7HW56_BACC7	Glyceraldehyde-3-phosphate dehydrogenase	gap2 BCAH187_A5288	-3.73359	0.000495843	0.00581695	Higher in EVsMOD_15h	-4.1502	0.000233038	0.00216483	Higher in EVsMOD_9h	-0.00288333	0.997085	0.998057	Non-significant	0.413725	0.0713254	0.295996	Non-significant
tr|B7HXL3|B7HXL3_BACC7	Glyceraldehyde-3-phosphate dehydrogenase, NADP-dependent	gapN BCAH187_A1032	6.34507	6.90967e-05	0.00158326	Higher in EVsLB_15h	3.47722	0.138613	0.232494	Non-significant	-3.03064	0.23462	0.51079	Non-significant	-0.1628	0.857132	0.946427	Non-significant
sp|B7HSY0|GATA_BACC7	Glutamyl-tRNA(Gln) amidotransferase subunit A	gatA BCAH187_A0394	-3.89471	0.0206355	0.0706079	Non-significant	-4.54052	0.00538027	0.0195154	Higher in EVsMOD_9h	-0.492142	0.785014	0.912073	Non-significant	0.153675	0.384038	0.64838	Non-significant
sp|B7HSY1|GATB_BACC7	Aspartyl/glutamyl-tRNA(Asn/Gln) amidotransferase subunit B	gatB BCAH187_A0395	-6.03346	6.85331e-06	0.0004489	Higher in EVsMOD_15h	-1.9056	0.203582	0.309596	Non-significant	3.95381	0.0534013	0.264222	Non-significant	-0.17405	0.584158	0.795277	Non-significant
sp|B7HUY1|GCSH_BACC7	Glycine cleavage system H protein (Octanoyl/lipoyl carrier protein)	gcvH BCAH187_A5133	1.29107	0.521645	0.645523	Non-significant	-3.8614	0.00736879	0.0251259	Higher in EVsMOD_9h	-2.65607	0.167369	0.436789	Non-significant	2.4964	0.0895206	0.324137	Non-significant
sp|B7HNZ0|GCSPA_BACC7	Probable glycine dehydrogenase (decarboxylating) subunit 1	gcvPA BCAH187_A4357	5.2058	0.000263669	0.00388569	Higher in EVsLB_15h	-1.77337	0.25099	0.366227	Non-significant	-6.1719	0.00423177	0.067557	Non-significant	0.807275	0.466154	0.712064	Non-significant
sp|B7HNY9|GCSPB_BACC7	Probable glycine dehydrogenase (decarboxylating) subunit 2	gcvPB BCAH187_A4356	4.63323	0.0240576	0.0792781	Non-significant	-1.4757	0.363274	0.48488	Non-significant	-4.97583	6.54186e-06	0.0045072	Higher in EVsLB_15h	1.1331	0.577492	0.788417	Non-significant
sp|B7HNZ1|GCST_BACC7	Aminomethyltransferase	gcvT BCAH187_A4358	-2.37894	0.109828	0.22391	Non-significant	-2.90957	0.0290233	0.0695134	Non-significant	0.0659417	0.963583	0.983219	Non-significant	0.596575	0.520022	0.749357	Non-significant
tr|B7HU29|B7HU29_BACC7	Sporulation membrane protein YtaF	BCAH187_A0550	-2.12287	0.00388856	0.0226154	Higher in EVsMOD_15h	2.35202	0.00409828	0.0159958	Higher in EVsLB_9h	1.06774	0.125241	0.380975	Non-significant	-3.40715	0.000138221	0.025797	Higher in EVsMOD_15h
tr|B7HYF2|B7HYF2_BACC7	Spore coat protein GerQ	gerQ BCAH187_A5570	-1.6445	0.314066	0.461875	Non-significant	0.499825	0.294101	0.412143	Non-significant	-0.770375	0.531506	0.761974	Non-significant	-2.9147	0.0169653	0.152762	Non-significant
tr|B7HPG3|B7HPG3_BACC7	Glucokinase	glcK BCAH187_A4396	-3.72689	0.0178722	0.0636905	Non-significant	-5.37112	0.000712051	0.00459403	Higher in EVsMOD_9h	-0.0991083	0.921798	0.970084	Non-significant	1.54512	0.150718	0.421559	Non-significant
tr|B7HN29|B7HN29_BACC7	Transcription antiterminator GlcT	glcT BCAH187_A4182	1.17045	0.187714	0.325488	Non-significant	1.96092	0.0073337	0.0250935	Non-significant	1.0325	0.278062	0.550014	Non-significant	0.242025	0.554543	0.771123	Non-significant
tr|B7HTX6|B7HTX6_BACC7	Glycogen synthase	glgA BCAH187_A5006	-0.877283	0.606323	0.71171	Non-significant	-1.2886	0.0274195	0.0666181	Non-significant	-1.11477	0.429721	0.693566	Non-significant	-0.70345	0.465439	0.712064	Non-significant
tr|B7HTX7|B7HTX7_BACC7	Glycogen biosynthesis protein GlgD	glgD BCAH187_A5007	2.65845	0.0259678	0.0838237	Non-significant	-0.0158	0.986321	0.989803	Non-significant	-3.38468	0.0143845	0.129293	Non-significant	-0.710425	0.4255	0.682763	Non-significant
tr|B7HTX5|B7HTX5_BACC7	Alpha-1,4 glucan phosphorylase	glgP BCAH187_A5005	-0.853517	0.557643	0.670843	Non-significant	0.8767	0.350649	0.471222	Non-significant	-0.186258	0.882626	0.954705	Non-significant	-1.91647	0.109779	0.359909	Non-significant
sp|B7HQZ0|GLMM_BACC7	Phosphoglucosamine mutase	glmM BCAH187_A0201	-2.87482	0.0295296	0.091716	Non-significant	-4.53927	0.0155175	0.0434616	Higher in EVsMOD_9h	-1.44628	0.394716	0.666078	Non-significant	0.218175	0.811406	0.922379	Non-significant
tr|B7HQZ1|B7HQZ1_BACC7	Glutamine--fructose-6-phosphate aminotransferase	glmS BCAH187_A0203	2.91814	0.030272	0.0930366	Non-significant	4.60787	0.000929566	0.00553159	Higher in EVsLB_9h	0.0330583	0.975328	0.986352	Non-significant	-1.65667	0.0614665	0.275685	Non-significant
sp|B7HPW0|GLMU_BACC7	Bifunctional protein GlmU [Includes: UDP-N-acetylglucosamine pyrophosphorylase (EC 2,7,7,23) (N-acetylglucosamine-1-phosphate uridyltransferase); Glucosamine-1-phosphate N-acetyltransferase (EC 2,3,1,157)]	glmU BCAH187_A0058	-1.49503	0.295194	0.443655	Non-significant	-3.40962	0.000388844	0.00305861	Higher in EVsMOD_9h	-1.85444	0.210801	0.481932	Non-significant	0.06015	0.898797	0.961558	Non-significant
tr|B7HKQ9|B7HKQ9_BACC7	Glutamine synthetase	glnA BCAH187_A3754	1.46049	0.0160895	0.0597457	Non-significant	0.34535	0.57605	0.676562	Non-significant	-1.17204	0.0142497	0.128932	Non-significant	-0.0569	0.930259	0.974959	Non-significant
sp|B7HYU3|GLPK_BACC7	Glycerol kinase	glpK BCAH187_A1195	0.5489	0.655567	0.749793	Non-significant	5.49352	0.000143169	0.00160133	Higher in EVsLB_9h	5.03953	0.00638673	0.0799509	Non-significant	0.0949	0.895435	0.960601	Non-significant
tr|B7HYU1|B7HYU1_BACC7	Glycerol uptake operon antiterminator regulatory protein	glpP BCAH187_A1193	-1.53153	0.253101	0.400629	Non-significant	-1.84152	0.0422695	0.0929113	Non-significant	0.351908	0.80605	0.920817	Non-significant	0.6619	0.187428	0.462489	Non-significant
tr|B7HVG7|B7HVG7_BACC7	Glycerol-3-phosphate transporter	glpT BCAH187_A0790	2.61027	0.0759841	0.175984	Non-significant	3.58225	0.000305985	0.00257454	Higher in EVsLB_9h	2.02583	0.17494	0.445047	Non-significant	1.05385	0.00136459	0.0778197	Non-significant
tr|B7HQS2|B7HQS2_BACC7	Glutamate--tRNA ligase	gltX BCAH187_A0118	-2.03679	0.324049	0.471236	Non-significant	-4.21095	0.00555762	0.0198624	Higher in EVsMOD_9h	-2.09728	0.154553	0.423	Non-significant	0.076875	0.961677	0.987466	Non-significant
sp|B7HY76|GLYA_BACC7	Serine hydroxymethyltransferase	glyA BCAH187_A5494	0.380875	0.522748	0.645729	Non-significant	-3.95847	0.00867097	0.0282116	Higher in EVsMOD_9h	-4.39085	0.0168426	0.142296	Non-significant	-0.0515	0.90729	0.966615	Non-significant
tr|B7HUQ7|B7HUQ7_BACC7	Glycine--tRNA ligase	glyS glyQS BCAH187_A5058	-4.17377	0.078236	0.179262	Non-significant	1.79382	0.0255736	0.063104	Non-significant	5.4378	0.0341302	0.209538	Non-significant	-0.5298	0.430932	0.686877	Non-significant
tr|B7HLK4|B7HLK4_BACC7	Guanylate kinase	gmk BCAH187_A3919	-2.5281	0.0131608	0.0522614	Non-significant	-0.7972	0.527548	0.635596	Non-significant	1.47305	0.350862	0.623115	Non-significant	-0.25785	0.63852	0.828623	Non-significant
tr|B7HQZ5|B7HQZ5_BACC7	Gluconate permease	gntP1 BCAH187_A0207	2.93785	0.0412482	0.116143	Non-significant	5.46267	1.69823e-05	0.000491052	Higher in EVsLB_9h	2.22817	0.111408	0.361801	Non-significant	-0.29665	0.305524	0.581316	Non-significant
tr|B7HQZ3|B7HQZ3_BACC7	Gluconate operon transcriptional repressor	gntR BCAH187_A0205	2.06616	0.00782523	0.0371879	Higher in EVsLB_15h	5.72915	3.49842e-05	0.000704144	Higher in EVsLB_9h	4.43384	0.000216292	0.0183124	Higher in EVsLB_9h	0.77085	0.199803	0.472892	Non-significant
sp|B7HS46|GPMA_BACC7	2,3-bisphosphoglycerate-dependent phosphoglycerate mutase	gpmA BCAH187_A2583	-3.72005	0.0101697	0.0445168	Higher in EVsMOD_15h	-3.37475	0.0101623	0.0319987	Higher in EVsMOD_9h	-0.5104	0.654316	0.835943	Non-significant	-0.8557	0.320901	0.596208	Non-significant
tr|B7HW53|B7HW53_BACC7	2,3-bisphosphoglycerate-independent phosphoglycerate mutase	gpmI BCAH187_A5285	2.58092	0.112612	0.226911	Non-significant	-1.821	0.0633278	0.126103	Non-significant	-4.91734	0.00288805	0.0539016	Non-significant	-0.515425	0.671948	0.842293	Non-significant
sp|B7HL15|GPDA_BACC7	Glycerol-3-phosphate dehydrogenase gpsA	gpsA BCAH187_A1668	-0.689983	0.660002	0.753128	Non-significant	-0.51225	0.58669	0.686701	Non-significant	0.311008	0.867231	0.948605	Non-significant	0.133275	0.716135	0.870471	Non-significant
sp|B7HL74|GPSB_BACC7	Cell cycle protein GpsB	gpsB BCAH187_A1727	-0.0735833	0.963517	0.9791	Non-significant	1.76732	0.00316368	0.0133296	Non-significant	2.14908	0.227701	0.503739	Non-significant	0.308175	0.274287	0.547242	Non-significant
sp|B7HS05|CH60_BACC7	Chaperonin GroEL	groEL groL BCAH187_A0317	-0.0469583	0.90606	0.939465	Non-significant	-0.30885	0.53276	0.641123	Non-significant	-0.0228417	0.959093	0.981903	Non-significant	0.23905	0.604964	0.81004	Non-significant
sp|B7HS04|CH10_BACC7	Co-chaperonin GroES (10 kDa chaperonin) (Chaperonin-10) (Cpn10)	groES groS BCAH187_A0316	-1.39252	0.137469	0.26193	Non-significant	0.02555	0.934416	0.957742	Non-significant	0.88165	0.324676	0.603768	Non-significant	-0.536425	0.0828351	0.310897	Non-significant
sp|B7HPL4|GRPE_BACC7	Protein GrpE (HSP-70 cofactor)	grpE BCAH187_A4448	0.298333	0.763836	0.832796	Non-significant	-1.68642	0.0189589	0.050489	Non-significant	-1.31741	0.0425681	0.237891	Non-significant	0.66735	0.468005	0.712443	Non-significant
tr|B7HUR2|B7HUR2_BACC7	UTP--glucose-1-phosphate uridylyltransferase	gtaB BCAH187_A5063	-4.27157	0.00333589	0.0200251	Higher in EVsMOD_15h	-5.16785	0.00226237	0.0105139	Higher in EVsMOD_9h	-0.24815	0.867744	0.948605	Non-significant	0.648125	0.0569577	0.269714	Non-significant
tr|B7HS06|B7HS06_BACC7	GMP synthase	guaA BCAH187_A0319	-0.950225	0.125771	0.245912	Non-significant	-1.54272	0.177063	0.278552	Non-significant	-0.46735	0.650585	0.83426	Non-significant	0.12515	0.869847	0.950238	Non-significant
tr|B7HPS4|B7HPS4_BACC7	Inosine-5'-monophosphate dehydrogenase	guaB BCAH187_A0014	-3.78283	0.000524393	0.00608236	Higher in EVsMOD_15h	-5.67497	5.92768e-05	0.000997503	Higher in EVsMOD_9h	-3.00269	0.00579766	0.0761491	Non-significant	-1.11055	0.0418072	0.2371	Non-significant
tr|B7HZE3|B7HZE3_BACC7	GMP reductase	guaC BCAH187_A5640	-5.19197	4.00822e-06	0.000316495	Higher in EVsMOD_15h	-3.80435	0.00244833	0.0110958	Higher in EVsMOD_9h	0.963425	0.299619	0.573533	Non-significant	-0.4242	0.274784	0.5477	Non-significant
tr|B7HKZ9|B7HKZ9_BACC7	Glutamate dehydrogenase	gudB BCAH187_A1652	-1.0389	0.0620579	0.151853	Non-significant	-2.09392	0.000214992	0.00204342	Higher in EVsMOD_9h	-0.773475	0.183309	0.456715	Non-significant	0.28155	0.125539	0.386985	Non-significant
tr|B7HPS2|B7HPS2_BACC7	DNA gyrase subunit A	gyrA BCAH187_A0006	2.34357	0.0446116	0.122445	Non-significant	1.084	0.249502	0.364575	Non-significant	-0.279617	0.834424	0.931215	Non-significant	0.97995	0.0316772	0.206455	Non-significant
tr|B7HPS1|B7HPS1_BACC7	DNA gyrase subunit B	gyrB BCAH187_A0005	-1.01467	0.183373	0.318768	Non-significant	3.565	0.000899588	0.00542679	Higher in EVsLB_9h	4.77224	0.00201847	0.0481781	Higher in EVsLB_9h	0.192575	0.667722	0.839887	Non-significant
tr|B7HQM2|B7HQM2_BACC7	Delta-aminolevulinic acid dehydratase	hemB BCAH187_A4598	-3.31362	0.000605809	0.00653534	Higher in EVsMOD_15h	-1.8492	0.0348973	0.0805896	Non-significant	1.96314	0.0703793	0.29853	Non-significant	0.498725	0.117236	0.36915	Non-significant
sp|B7HQM4|HEM3_BACC7	Porphobilinogen deaminase	hemC BCAH187_A4600	-2.82383	0.0233901	0.0774513	Non-significant	-3.38675	0.00317781	0.0133296	Higher in EVsMOD_9h	-0.477242	0.641077	0.831416	Non-significant	0.085675	0.896169	0.960749	Non-significant
sp|B7HZJ8|DCUP_BACC7	Uroporphyrinogen decarboxylase	hemE BCAH187_A1230	0.0451083	0.939785	0.963261	Non-significant	-1.5872	0.0482252	0.102997	Non-significant	-1.17373	0.244246	0.521786	Non-significant	0.458575	0.149207	0.420654	Non-significant
sp|B7HU66|GSA1_BACC7	Glutamate-1-semialdehyde 2,1-aminomutase 1	hemL1 BCAH187_A0587	-3.33103	0.0611011	0.150049	Non-significant	-1.06285	0.100624	0.178549	Non-significant	3.07368	0.0987238	0.346585	Non-significant	0.8055	0.00185589	0.0817991	Non-significant
sp|B7HQM1|GSA2_BACC7	Glutamate-1-semialdehyde 2,1-aminomutase 2	hemL2 BCAH187_A4597	-3.34142	0.0110297	0.0468819	Higher in EVsMOD_15h	-2.29445	0.0823558	0.15469	Non-significant	0.977125	0.520427	0.755079	Non-significant	-0.06985	0.902586	0.963603	Non-significant
tr|B7HR92|B7HR92_BACC7	Coproporphyrinogen III oxidase	hemY2 BCAH187_A2517	1.50557	0.291684	0.439991	Non-significant	-1.2019	0.124221	0.212167	Non-significant	-1.39577	0.367719	0.638312	Non-significant	1.3117	0.0257518	0.187979	Non-significant
tr|B7HL24|B7HL24_BACC7	Heptaprenyl diphosphate synthase component II	hepT BCAH187_A1677	0.544367	0.549395	0.66504	Non-significant	0.783325	0.259651	0.376457	Non-significant	0.0669083	0.946925	0.976399	Non-significant	-0.17205	0.746004	0.886825	Non-significant
sp|B7HKR8|HFQ_BACC7	RNA-binding protein Hfq	hfq BCAH187_A3763	-2.18099	0.0315729	0.0962222	Non-significant	-0.8685	0.11544	0.200337	Non-significant	0.592717	0.534197	0.764788	Non-significant	-0.719775	0.0162527	0.148959	Non-significant
sp|B7HKD3|HIS4_BACC7	1-(5-phosphoribosyl)-5-[(5-phosphoribosylamino)methylideneamino] imidazole-4-carboxamide isomerase	hisA BCAH187_A1568	-0.985008	0.107162	0.220223	Non-significant	0.14005	0.879752	0.921966	Non-significant	0.656633	0.480107	0.731794	Non-significant	-0.468425	0.505556	0.740318	Non-significant
sp|B7HKD1|HIS7_BACC7	Imidazoleglycerol-phosphate dehydratase	hisB BCAH187_A1566	1.94453	0.143022	0.267662	Non-significant	1.1155	0.213448	0.321032	Non-significant	-1.22913	0.439048	0.700906	Non-significant	-0.4001	0.00754799	0.114785	Non-significant
tr|B7HL28|B7HL28_BACC7	Histidinol-phosphate aminotransferase hisC1	hisC hisC1 BCAH187_A1681	-2.14692	0.111178	0.225764	Non-significant	1.81747	0.000279885	0.00246611	Non-significant	3.77133	0.0102107	0.108614	Non-significant	-0.193075	0.739939	0.883708	Non-significant
tr|B7HVI1|B7HVI1_BACC7	Histidinol-phosphate aminotransferase hisC2	hisC hisC2 BCAH187_A3002	1.22598	0.425232	0.563954	Non-significant	3.037	0.00665763	0.023088	Higher in EVsLB_9h	1.9956	0.215529	0.487069	Non-significant	0.184575	0.815009	0.924802	Non-significant
tr|B7HKD0|B7HKD0_BACC7	Histidinol dehydrogenase	hisD BCAH187_A1565	-0.231117	0.854599	0.901894	Non-significant	-1.32882	0.0532339	0.110953	Non-significant	-2.00683	0.09585	0.341786	Non-significant	-0.909125	0.301049	0.576679	Non-significant
sp|B7HKD4|HIS6_BACC7	Imidazole glycerol phosphate synthase subunit HisF	hisF BCAH187_A1569	0.245358	0.878849	0.919385	Non-significant	-0.0803	0.843395	0.896164	Non-significant	-0.318108	0.845796	0.935067	Non-significant	0.00755	0.981716	0.991861	Non-significant
sp|B7HKC9|HIS1_BACC7	Spermidine/putrescine ABC transporter, ATP-binding protein	hisG BCAH187_A1564	0.622392	0.369664	0.511402	Non-significant	0.2603	0.571829	0.673145	Non-significant	-1.14954	0.146234	0.413524	Non-significant	-0.78745	0.092525	0.327572	Non-significant
sp|B7HKD2|HIS5_BACC7	Imidazole glycerol phosphate synthase subunit HisH	hisH BCAH187_A1567	1.40522	0.000220022	0.00338448	Non-significant	-0.8042	0.333468	0.454287	Non-significant	-2.42922	0.0214107	0.162801	Non-significant	-0.2198	0.651527	0.833906	Non-significant
tr|B7HQG1|B7HQG1_BACC7	Histidine--tRNA ligase	hisS hisS2 BCAH187_A4536	-3.92453	0.0593381	0.14695	Non-significant	-3.8071	0.0139736	0.0405036	Higher in EVsMOD_9h	0.481558	0.821732	0.925971	Non-significant	0.364125	0.392736	0.654985	Non-significant
tr|B7HKH2|B7HKH2_BACC7	Flavohemoprotein (Flavohemoglobin) (Hemoglobin-like protein) (Nitric oxide dioxygenase) (NO oxygenase) (NOD) (EC 1,14,12,17)	hmp BCAH187_A1610	-0.170075	0.878893	0.919385	Non-significant	-1.00847	0.110631	0.193464	Non-significant	-0.608025	0.636186	0.827167	Non-significant	0.230375	0.349871	0.62243	Non-significant
tr|B7HPU2|B7HPU2_BACC7	DNA polymerase III subunit delta	holB BCAH187_A0040	0.104492	0.84407	0.893696	Non-significant	2.06945	0.0385331	0.0871419	Non-significant	2.04458	0.0554767	0.269342	Non-significant	0.079625	0.891442	0.960148	Non-significant
tr|B7HYG5|B7HYG5_BACC7	Homoserine dehydrogenase	hom2 BCAH187_A5583	-3.31973	0.000117964	0.00226337	Higher in EVsMOD_15h	-4.49648	0.00120228	0.00663516	Higher in EVsMOD_9h	-1.06639	0.274518	0.548469	Non-significant	0.11035	0.777095	0.902362	Non-significant
tr|B7HRX9|B7HRX9_BACC7	4-hydroxyphenylpyruvate dioxygenase	hppD BCAH187_A0274	4.05816	0.00117923	0.0104351	Higher in EVsLB_15h	-0.893375	0.501656	0.614498	Non-significant	-5.64048	0.00431794	0.0676697	Non-significant	-0.68895	0.494994	0.732677	Non-significant
sp|B7HZH8|HPR_BACC7	HTH-type transcriptional regulator Hpr	hpr BCAH187_A1210	-4.7442	0.00194629	0.0142825	Higher in EVsMOD_15h	-0.099825	0.791077	0.856382	Non-significant	4.93428	0.00172796	0.0449051	Higher in EVsLB_9h	0.2899	0.431264	0.686877	Non-significant
sp|B7HWY9|HPRK_BACC7	HPr kinase/phosphorylase	hprK BCAH187_A5324	2.62618	0.0973248	0.208568	Non-significant	1.0051	0.379036	0.499027	Non-significant	-1.60566	0.322904	0.602611	Non-significant	0.015425	0.986602	0.994351	Non-significant
tr|B7HPX5|B7HPX5_BACC7	Hypoxanthine phosphoribosyltransferase hpt1	hpt BCAH187_A0075	-2.49609	0.025874	0.0836524	Non-significant	-0.429975	0.405761	0.526566	Non-significant	1.60667	0.0918956	0.338247	Non-significant	-0.45945	0.401561	0.664307	Non-significant
tr|B7HTS8|B7HTS8_BACC7	Hypoxanthine phosphoribosyltransferase hpt2	hpt2 BCAH187_A4958	-1.08724	0.440921	0.578573	Non-significant	-1.60005	0.00137971	0.00735724	Non-significant	-0.505083	0.713255	0.864411	Non-significant	0.007725	0.979592	0.991179	Non-significant
sp|B7HPX8|HSLO_BACC7	33 kDa chaperonin (Heat shock protein 33 homolog)	hslO BCAH187_A0078	-0.459817	0.688972	0.773775	Non-significant	-0.436925	0.703428	0.787855	Non-significant	0.209692	0.904295	0.96281	Non-significant	0.1868	0.511367	0.744565	Non-significant
sp|B7HLG2|HSLU_BACC7	ATP-dependent protease ATPase subunit HslU (Unfoldase HslU)	hslU BCAH187_A3876	-6.03725	0.0123287	0.0501204	Non-significant	-1.6411	0.0163703	0.0449308	Non-significant	3.4986	0.0658161	0.29374	Non-significant	-0.89755	0.224995	0.497752	Non-significant
sp|B7HLG3|HSLV_BACC7	ATP-dependent protease subunit HslV (EC 3,4,25,2)	hslV BCAH187_A3877	1.62364	0.0186269	0.0655935	Non-significant	-2.83427	0.0206121	0.0537891	Non-significant	-3.89269	0.0175604	0.145957	Non-significant	0.565225	0.115925	0.367035	Non-significant
tr|B7I048|B7I048_BACC7	Serine protease HtrA	htrA BCAH187_A3626	-3.45939	0.0385923	0.111426	Non-significant	-4.83383	0.0027657	0.0122107	Higher in EVsMOD_9h	-1.26568	0.485951	0.736822	Non-significant	0.10875	0.667703	0.839887	Non-significant
tr|B7HL20|B7HL20_BACC7	DNA-binding protein HU	hup1 BCAH187_A1673	1.71241	0.375588	0.516465	Non-significant	-0.75835	0.303328	0.421906	Non-significant	-1.75721	0.349317	0.621984	Non-significant	0.71355	0.392301	0.654791	Non-significant
sp|B7HKJ1|HUTH_BACC7	Histidine ammonia-lyase	hutH BCAH187_A3685	6.88243	8.86508e-05	0.00185714	Higher in EVsLB_15h	2.89538	0.00948553	0.0305711	Higher in EVsLB_9h	-3.86253	0.0127685	0.12268	Non-significant	0.124525	0.721324	0.873994	Non-significant
sp|B7HKI9|HUTI_BACC7	Imidazolonepropionase	hutI BCAH187_A3683	5.93957	4.68123e-05	0.00126455	Higher in EVsLB_15h	0.59635	0.540006	0.647566	Non-significant	-4.72259	0.007285	0.0890244	Non-significant	0.620625	0.163205	0.429333	Non-significant
sp|B7HKJ2|HUTP_BACC7	Hut operon positive regulatory protein	hutP BCAH187_A3686	-0.978392	0.0360155	0.105327	Non-significant	-1.70787	0.0135322	0.0397554	Non-significant	-0.974458	0.111463	0.361801	Non-significant	-0.244975	0.545929	0.765964	Non-significant
sp|B7HKJ0|HUTU_BACC7	Urocanate hydratase	hutU BCAH187_A3684	7.60406	1.83019e-06	0.000269503	Higher in EVsLB_15h	3.89927	0.00069064	0.00453751	Higher in EVsLB_9h	-4.00651	0.00160211	0.0432779	Higher in EVsLB_15h	-0.301725	0.447927	0.703591	Non-significant
sp|B7HLM9|SYI_BACC7	Isoleucine--tRNA ligase	ileS BCAH187_A3947	1.01441	0.249402	0.396739	Non-significant	-2.73258	0.0131474	0.038949	Higher in EVsMOD_9h	-4.60308	0.00380907	0.0640985	Non-significant	-0.8561	0.25602	0.531832	Non-significant
tr|B7HKC1|B7HKC1_BACC7	Acetolactate synthase	ilvB BCAH187_A1556	-0.292483	0.751099	0.822403	Non-significant	0.72165	0.378631	0.499027	Non-significant	-0.676742	0.572809	0.789401	Non-significant	-1.69087	0.0113981	0.136984	Non-significant
sp|B7HMM7|ILVD_BACC7	Dihydroxy-acid dehydratase (DAD)	ilvD BCAH187_A1969	-0.499067	0.535688	0.654656	Non-significant	-1.62115	0.00173055	0.00849958	Non-significant	-1.55543	0.102729	0.353088	Non-significant	-0.43335	0.126182	0.388382	Non-significant
tr|B7HKC0|B7HKC0_BACC7	Branched-chain-amino-acid aminotransferase	ilvE1 ilvE BCAH187_A1555	-0.0978167	0.841498	0.892353	Non-significant	-0.609325	0.280022	0.395654	Non-significant	-1.81331	0.0136798	0.12594	Non-significant	-1.3018	0.0398963	0.230724	Non-significant
tr|B7HQW7|B7HQW7_BACC7	Translation initiation factor IF-1	infA BCAH187_A0164	-0.1228	0.853993	0.901876	Non-significant	-0.493175	0.558703	0.661105	Non-significant	-0.412125	0.674249	0.845163	Non-significant	-0.04175	0.942838	0.977809	Non-significant
sp|B7HLE6|IF2_BACC7	Translation initiation factor IF-2	infB BCAH187_A3860	-3.02183	0.033966	0.100624	Non-significant	4.29732	3.87525e-05	0.000750555	Higher in EVsLB_9h	7.17843	0.000282673	0.0191655	Higher in EVsLB_9h	-0.140725	0.846385	0.940784	Non-significant
tr|B7HRL4|B7HRL4_BACC7	Translation initiation factor IF-3	infC BCAH187_A4699	-5.75739	0.00710711	0.0347184	Higher in EVsMOD_15h	-3.4338	0.000139545	0.00159601	Higher in EVsMOD_9h	0.147867	0.914245	0.966501	Non-significant	-2.17572	0.00196215	0.0817991	Non-significant
tr|B7HW94|B7HW94_BACC7	Immune inhibitor A metalloprotease	inhA BCAH187_A0800	-0.613858	0.314862	0.462714	Non-significant	1.71315	0.0323314	0.0758587	Non-significant	2.72931	0.0275533	0.18917	Non-significant	0.4023	0.0778098	0.304572	Non-significant
sp|B7HR31|IOLA_BACC7	Malonate-semialdehyde dehydrogenase	iolA BCAH187_A2455	1.72947	0.0702544	0.165404	Non-significant	3.66275	0.00694477	0.0239624	Higher in EVsLB_9h	0.534683	0.586797	0.801526	Non-significant	-1.3986	0.128307	0.392919	Non-significant
sp|B7HRI4|HDOX_BACC7	Heme-degrading monooxygenase	isdG BCAH187_A4669	-1.69382	0.00998908	0.0441023	Non-significant	-0.4462	0.321247	0.441742	Non-significant	1.34047	0.0228998	0.169723	Non-significant	0.09285	0.83136	0.933003	Non-significant
tr|B7HNU1|B7HNU1_BACC7	Geranyltranstransferase	ispA BCAH187_A4308	-0.0487583	0.971549	0.982967	Non-significant	-1.9157	0.108968	0.191206	Non-significant	-1.46317	0.435948	0.697585	Non-significant	0.403775	0.271047	0.546485	Non-significant
tr|B7HQS0|B7HQS0_BACC7	2-C-methyl-D-erythritol 4-phosphate cytidylyltransferase	ispD BCAH187_A0116	-1.44866	0.280169	0.427305	Non-significant	-1.0489	0.424912	0.543856	Non-significant	0.240283	0.892904	0.95825	Non-significant	-0.159475	0.823566	0.926815	Non-significant
sp|B7HPV6|ISPE_BACC7	4-diphosphocytidyl-2-C-methyl-D-erythritol kinase	ispE BCAH187_A0054	-1.33099	0.0710037	0.16666	Non-significant	-1.627	0.0842915	0.157212	Non-significant	0.245942	0.826428	0.927134	Non-significant	0.54195	0.0562683	0.268868	Non-significant
sp|B7HQS1|ISPF_BACC7	2-C-methyl-D-erythritol 2,4-cyclodiphosphate synthase	ispF BCAH187_A0117	-0.971992	0.361932	0.504787	Non-significant	-1.70042	0.0398704	0.089458	Non-significant	0.00506667	0.996438	0.997896	Non-significant	0.7335	0.200999	0.472892	Non-significant
sp|B7HPH8|ISPG_BACC7	4-hydroxy-3-methylbut-2-en-1-yl diphosphate synthase (flavodoxin)	ispG BCAH187_A4412	-2.59116	0.0699742	0.165189	Non-significant	-3.46005	0.0400561	0.0896784	Non-significant	-0.642167	0.750663	0.887077	Non-significant	0.226725	0.357819	0.627865	Non-significant
tr|B7HZH1|B7HZH1_BACC7	RNA-binding protein KhpB (RNA-binding protein EloR)	jag eloR khpB BCAH187_A5672	-0.283483	0.756822	0.826821	Non-significant	0.6052	0.329727	0.450086	Non-significant	-0.926892	0.420605	0.68805	Non-significant	-1.81557	0.000373813	0.0451434	Non-significant
tr|B7HQ92|B7HQ92_BACC7	L-lysine 2,3-aminomutase	kamA BCAH187_A2408	-0.628083	0.536033	0.654656	Non-significant	2.41942	0.0546554	0.112998	Non-significant	0.536983	0.61345	0.814626	Non-significant	-2.51052	0.0427988	0.239735	Non-significant
tr|B7HZT0|B7HZT0_BACC7	Catalase	katB BCAH187_A1312	7.20418	1.34669e-05	0.000654958	Higher in EVsLB_15h	4.8637	0.00108215	0.0060867	Higher in EVsLB_9h	-2.15321	0.0759323	0.303915	Non-significant	0.187275	0.648782	0.833359	Non-significant
sp|B7HWG0|KDPA_BACC7	Potassium-transporting ATPase potassium-binding subunit	kdpA BCAH187_A0894	3.91883	0.00826036	0.0387153	Higher in EVsLB_15h	2.25002	0.0204865	0.0537148	Non-significant	-0.817658	0.51894	0.754522	Non-significant	0.85115	0.0626278	0.278904	Non-significant
sp|B7HWG1|KDPB_BACC7	Potassium-transporting ATPase ATP-binding subunit	kdpB BCAH187_A0895	1.16532	0.433291	0.571321	Non-significant	2.49225	0.000869911	0.00526822	Higher in EVsLB_9h	2.46836	0.0859194	0.326094	Non-significant	1.14142	0.174019	0.444907	Non-significant
sp|B7HWG2|KDPC_BACC7	Potassium-transporting ATPase KdpC subunit	kdpC BCAH187_A0896	1.54104	0.172387	0.305161	Non-significant	3.1347	0.000135243	0.00156867	Higher in EVsLB_9h	2.28328	0.0382803	0.222278	Non-significant	0.689625	0.272054	0.546723	Non-significant
tr|B7HTI7|B7HTI7_BACC7	Tryptophan 2,3-dioxygenase (TDO)	kynA BCAH187_A2806	-1.06167	0.192574	0.331673	Non-significant	-1.75	0.204479	0.3105	Non-significant	-0.312225	0.824165	0.925971	Non-significant	0.3761	0.643602	0.82993	Non-significant
tr|B7HTI8|B7HTI8_BACC7	Kynurenine formamidase	kynB BCAH187_A2807	0.719925	0.111136	0.225764	Non-significant	-0.457325	0.507155	0.619702	Non-significant	-0.89995	0.330036	0.610024	Non-significant	0.2773	0.113782	0.363847	Non-significant
tr|B7HUZ0|B7HUZ0_BACC7	L-lactate dehydrogenase	ldh ldh3 BCAH187_A5142	3.33511	0.00120598	0.0104514	Higher in EVsLB_15h	5.0802	6.04162e-06	0.000302523	Higher in EVsLB_9h	2.88034	0.00515872	0.0735476	Non-significant	1.13525	0.00105319	0.0721493	Non-significant
sp|B7HPL8|LEPA_BACC7	Elongation factor 4 (EF-4)	lepA BCAH187_A4452	-2.92946	0.0598786	0.147931	Non-significant	3.29107	7.89581e-05	0.00117913	Higher in EVsLB_9h	6.63523	0.00312796	0.0553595	Non-significant	0.4147	0.128975	0.393442	Non-significant
tr|B7HKC4|B7HKC4_BACC7	2-isopropylmalate synthase	leuA BCAH187_A1559	-0.575783	0.692744	0.776736	Non-significant	0.4048	0.705411	0.788581	Non-significant	-1.21619	0.460198	0.717749	Non-significant	-2.19677	0.0432611	0.240271	Non-significant
tr|B7HKC5|B7HKC5_BACC7	3-isopropylmalate dehydrogenase	leuB BCAH187_A1560	-1.79144	0.0297294	0.0920343	Non-significant	0.0165	0.987596	0.990008	Non-significant	-1.86231	0.0990244	0.346753	Non-significant	-3.67025	0.004389	0.0929529	Non-significant
sp|B7HSS7|SYL_BACC7	Leucine--tRNA ligase	leuS BCAH187_A4875	-1.50692	0.098325	0.209854	Non-significant	-6.45025	0.00075751	0.00481476	Higher in EVsMOD_9h	-5.17565	0.00351256	0.0611125	Non-significant	-0.232325	0.795744	0.913681	Non-significant
tr|B7HKQ5|B7HKQ5_BACC7	LexA repressor	lexA BCAH187_A3750	2.50228	0.0556391	0.140328	Non-significant	-1.58242	0.0129904	0.0387073	Non-significant	-2.55066	0.0208692	0.160466	Non-significant	1.53405	0.075527	0.302865	Non-significant
sp|B7HWY8|LGT_BACC7	Phosphatidylglycerol--prolipoprotein diacylglyceryl transferase	lgt BCAH187_A5323	-0.375117	0.872389	0.914839	Non-significant	2.22942	0.000703161	0.00456832	Higher in EVsLB_9h	2.70094	0.27637	0.549746	Non-significant	0.0964	0.809887	0.922184	Non-significant
sp|B7HSW5|DNLJ_BACC7	DNA ligase (EC 6,5,1,2) (Polydeoxyribonucleotide synthase	ligA BCAH187_A0378	-2.25005	0.158698	0.287374	Non-significant	-2.498	0.000297993	0.0025385	Higher in EVsMOD_9h	0.056875	0.967823	0.983475	Non-significant	0.304825	0.455147	0.707035	Non-significant
sp|B7HUW3|LIPA_BACC7	Lipoyl synthase	lipA BCAH187_A5114	-2.57978	0.00518743	0.0280997	Higher in EVsMOD_15h	0.4752	0.0649062	0.128127	Non-significant	3.84535	0.000526137	0.02512	Higher in EVsLB_9h	0.790375	0.0365448	0.217468	Non-significant
tr|B7HYE7|B7HYE7_BACC7	Octanoyl-[GcvH]:protein N-octanoyltransferase	lipL BCAH187_A5565	0.305392	0.789394	0.852512	Non-significant	-0.75385	0.39538	0.515702	Non-significant	-0.942917	0.310899	0.585574	Non-significant	0.116325	0.911951	0.968565	Non-significant
tr|B7HVB6|B7HVB6_BACC7	L-lactate permease	lldP1 BCAH187_A0739	3.81283	0.077792	0.178977	Non-significant	6.38342	4.82804e-06	0.000292758	Higher in EVsLB_9h	2.51152	0.184883	0.457827	Non-significant	-0.059075	0.927328	0.973315	Non-significant
tr|B7HNL3|B7HNL3_BACC7	LolS protein	lolS BCAH187_A4229	-3.39082	0.00111465	0.00994947	Higher in EVsMOD_15h	-2.55812	0.0223763	0.0571472	Non-significant	1.38675	0.255602	0.530588	Non-significant	0.55405	0.0477926	0.251585	Non-significant
tr|B7HQN0|B7HQN0_BACC7	Lon protease	loN lon BCAH187_A4606	-0.9766	0.143431	0.267938	Non-significant	-0.9032	0.579183	0.679077	Non-significant	-0.25225	0.894876	0.959363	Non-significant	-0.32565	0.538258	0.759861	Non-significant
sp|B7HLM7|LSPA_BACC7	Lipoprotein signal peptidase	lspA BCAH187_A3945	2.0791	0.112347	0.226793	Non-significant	-0.81085	0.0591354	0.119729	Non-significant	-1.5758	0.103539	0.353088	Non-significant	1.31415	0.114467	0.363847	Non-significant
sp|B7I0K9|LUTA_BACC7	Lactate utilization protein A	lutA BCAH187_A1456	-0.947042	0.339613	0.484184	Non-significant	0.7334	0.112974	0.196889	Non-significant	1.98509	0.0723257	0.302413	Non-significant	0.30465	0.506391	0.740439	Non-significant
sp|B7I0L0|LUTB_BACC7	Lactate utilization protein B	lutB BCAH187_A1457	-2.22484	0.145441	0.270217	Non-significant	-0.764225	0.356545	0.477487	Non-significant	2.24279	0.206749	0.480049	Non-significant	0.782175	0.0235687	0.180924	Non-significant
sp|B7I0L1|LUTC_BACC7	Lactate utilization protein C	lutC BCAH187_A1458	-1.43231	0.265343	0.413002	Non-significant	1.2353	0.00362971	0.0148147	Non-significant	3.07451	0.0420064	0.235626	Non-significant	0.4069	0.219338	0.492144	Non-significant
sp|B7HTQ2|LUXS_BACC7	S-ribosylhomocysteine lyase	luxS BCAH187_A4931	-3.39167	0.00489895	0.0268918	Higher in EVsMOD_15h	-1.3625	0.342917	0.464079	Non-significant	1.57217	0.360549	0.635017	Non-significant	-0.457	0.4776	0.718364	Non-significant
tr|B7HKE3|B7HKE3_BACC7	Diaminopimelate decarboxylase	lysA BCAH187_A1579	-1.24792	0.232693	0.380047	Non-significant	-1.43682	0.231026	0.342206	Non-significant	-0.799525	0.413305	0.681809	Non-significant	-0.610625	0.596234	0.805308	Non-significant
tr|B7HVT0|B7HVT0_BACC7	Lysine-specific permease	lysP BCAH187_A3102	0.592642	0.237	0.384411	Non-significant	0.184	0.801585	0.864314	Non-significant	-0.139642	0.882225	0.954705	Non-significant	0.269	0.301115	0.576679	Non-significant
sp|B7HPY8|SYK_BACC7	Lysine--tRNA ligase	lysS BCAH187_A0088	-2.96386	0.0519451	0.135678	Non-significant	1.27855	0.0136867	0.0400113	Non-significant	3.98486	0.0170558	0.143507	Non-significant	-0.25755	0.577584	0.788417	Non-significant
sp|B7HQL2|NTPPA_BACC7	dTTP/UTP pyrophosphatase	maf BCAH187_A4588	-0.474758	0.731016	0.807302	Non-significant	-0.15525	0.84304	0.896164	Non-significant	0.223808	0.892232	0.958208	Non-significant	-0.0957	0.525405	0.751677	Non-significant
tr|B7HMY4|B7HMY4_BACC7	Maltose operon transcriptional repressor	malR BCAH187_A4134	-1.11064	0.0756203	0.175681	Non-significant	-1.15542	0.205925	0.312003	Non-significant	0.180767	0.8697	0.949699	Non-significant	0.22555	0.381247	0.647037	Non-significant
tr|B7HMI1|B7HMI1_BACC7	Malate oxidoreductase	malS BCAH187_A1922	-2.8012	0.00120414	0.0104514	Higher in EVsMOD_15h	-1.10857	0.322476	0.442838	Non-significant	2.44502	0.105673	0.355105	Non-significant	0.7524	0.0445287	0.243131	Non-significant
tr|B7HQW6|B7HQW6_BACC7	Methionine aminopeptidase	maP1 map BCAH187_A0163	-3.13238	0.0126644	0.0507812	Non-significant	-3.6388	0.00848151	0.0276829	Higher in EVsMOD_9h	-0.341842	0.787264	0.912751	Non-significant	0.164575	0.790451	0.91066	Non-significant
sp|B7HQR4|MCSB_BACC7	Protein-arginine kinase (EC 2,7,14,1)	mcsB BCAH187_A0110	-0.0792583	0.872083	0.914839	Non-significant	2.6331	0.0668186	0.131146	Non-significant	1.25688	0.270572	0.546736	Non-significant	-1.45547	0.156648	0.424379	Non-significant
tr|B7HKZ8|B7HKZ8_BACC7	Adapter protein MecA	mecA BCAH187_A1651	1.65994	0.216593	0.361516	Non-significant	1.3674	0.104752	0.184597	Non-significant	-0.391942	0.775914	0.905086	Non-significant	-0.0994	0.857723	0.946427	Non-significant
tr|B7HTW5|B7HTW5_BACC7	1,4-dihydroxy-2-naphthoyl-CoA synthase	menB BCAH187_A4995	-6.42667	0.000563345	0.00638977	Higher in EVsMOD_15h	0.68225	0.0639611	0.126735	Non-significant	7.36123	0.000253548	0.0188813	Higher in EVsLB_9h	0.2523	0.497527	0.735366	Non-significant
tr|B7HTW2|B7HTW2_BACC7	o-succinylbenzoate synthase	menC BCAH187_A4992	2.31114	0.00718058	0.0348785	Higher in EVsLB_15h	1.37645	0.0594782	0.120186	Non-significant	-0.964267	0.314995	0.591039	Non-significant	-0.029575	0.835032	0.934744	Non-significant
sp|B7HL23|MENG_BACC7	Demethylmenaquinone methyltransferase	menG BCAH187_A1676	-2.30939	0.000397129	0.00509886	Higher in EVsMOD_15h	2.45622	0.000452008	0.00333803	Higher in EVsLB_9h	4.93354	8.78169e-06	0.0045072	Higher in EVsLB_9h	0.167925	0.656515	0.836639	Non-significant
sp|B7HYG6|METAA_BACC7	Homoserine O-acetyltransferase	metAA BCAH187_A5584	-3.9428	0.000122422	0.00232715	Higher in EVsMOD_15h	-1.41205	0.129293	0.219915	Non-significant	1.1912	0.284854	0.559997	Non-significant	-1.33955	0.000372395	0.0451434	Non-significant
sp|B7HMX7|METE_BACC7	5-methyltetrahydropteroyltriglutamate--homocysteine methyltransferase	metE BCAH187_A4127	-2.76643	0.00230766	0.0156202	Higher in EVsMOD_15h	-3.7429	0.000953537	0.00562532	Higher in EVsMOD_9h	-1.42222	0.0128477	0.12268	Non-significant	-0.44575	0.532986	0.757246	Non-significant
tr|B7HPF6|B7HPF6_BACC7	Cystathionine gamma-synthase/O-acetylhomoserine thiolyase	metI BCAH187_A4389	1.56198	0.246868	0.393494	Non-significant	0.9207	0.437142	0.55425	Non-significant	-0.381033	0.758141	0.892979	Non-significant	0.26025	0.824216	0.926815	Non-significant
sp|B7HSV6|METK_BACC7	S-adenosylmethionine synthase (AdoMet synthase)	metK BCAH187_A4904	-3.93087	0.00320897	0.0195293	Higher in EVsMOD_15h	-2.37268	0.0245409	0.0612773	Non-significant	1.43482	0.264713	0.541614	Non-significant	-0.123375	0.701184	0.861478	Non-significant
tr|B7HPU9|B7HPU9_BACC7	Methionine--tRNA ligase	metS metG BCAH187_A0047	-2.24161	0.201791	0.343701	Non-significant	0.487675	0.442926	0.55993	Non-significant	2.54166	0.176827	0.447302	Non-significant	-0.187625	0.64309	0.829833	Non-significant
tr|B7HPW4|B7HPW4_BACC7	Transcription-repair-coupling factor	mfd BCAH187_A0062	0.591833	0.533749	0.654252	Non-significant	0.35475	0.756137	0.831028	Non-significant	-0.772783	0.597666	0.806343	Non-significant	-0.5357	0.432846	0.687465	Non-significant
sp|B7HKR9|MIAA_BACC7	tRNA dimethylallyltransferase	miaA BCAH187_A3764	-0.170633	0.860996	0.905738	Non-significant	0.34935	0.580105	0.679769	Non-significant	1.16436	0.329204	0.609428	Non-significant	0.644375	0.1357	0.403216	Non-significant
sp|B7HLA6|MIAB_BACC7	tRNA-2-methylthio-N(6)-dimethylallyladenosine synthase	miaB BCAH187_A3819	-0.709225	0.482051	0.611771	Non-significant	-0.541425	0.555073	0.659089	Non-significant	1.03507	0.470044	0.725019	Non-significant	0.867275	0.046547	0.247567	Non-significant
sp|B7HQK7|MINC_BACC7	Probable septum site-determining protein MinC	minC BCAH187_A4583	-0.00375833	0.99275	0.996634	Non-significant	-0.010725	0.984583	0.989402	Non-significant	0.658108	0.407211	0.677461	Non-significant	0.665075	0.00189804	0.0817991	Non-significant
tr|B7HQK6|B7HQK6_BACC7	Septum site-determining protein MinD	minD BCAH187_A4582	-4.27226	0.0187756	0.0658912	Non-significant	-2.035	0.135617	0.228677	Non-significant	2.60198	0.22211	0.495643	Non-significant	0.364725	0.0363388	0.216871	Non-significant
tr|B7HQE2|B7HQE2_BACC7	Endolytic murein transglycosylase	mltG BCAH187_A4517	-4.2251	0.0166331	0.0609781	Non-significant	-2.22158	0.0109444	0.033941	Higher in EVsMOD_9h	2.44825	0.125836	0.381858	Non-significant	0.444725	0.252727	0.529979	Non-significant
tr|B7HR26|B7HR26_BACC7	Citrate synthase	mmgD BCAH187_A2450	-2.84537	0.058291	0.145056	Non-significant	-0.538575	0.756135	0.831028	Non-significant	-2.33427	0.144379	0.409972	Non-significant	-4.64107	0.0243276	0.182279	Non-significant
tr|B7HR27|B7HR27_BACC7	MmgE protein	mmgE BCAH187_A2451	7.12245	1.43561e-05	0.000654958	Higher in EVsLB_15h	1.35042	0.0968688	0.174249	Non-significant	-7.78927	0.000154581	0.0156149	Higher in EVsLB_15h	-2.01725	0.00345811	0.0894703	Non-significant
tr|B7HZH0|B7HZH0_BACC7	tRNA modification GTPase MnmE	mnmE trmE BCAH187_A5671	-1.46951	0.402327	0.542692	Non-significant	-1.44085	0.293622	0.411753	Non-significant	0.306658	0.892367	0.958208	Non-significant	0.278	0.404825	0.665417	Non-significant
tr|B7HZG9|B7HZG9_BACC7	tRNA uridine 5-carboxymethylaminomethyl modification enzyme MnmG	mnmG gidA BCAH187_A5670	-2.20759	0.0117079	0.0486408	Higher in EVsMOD_15h	-3.6274	0.0641203	0.12676	Non-significant	-1.09168	0.600566	0.80744	Non-significant	0.328125	0.256015	0.531832	Non-significant
sp|B7HNW6|MNTR_BACC7	HTH-type transcriptional regulator MntR	mntR BCAH187_A4333	0.358775	0.53872	0.655986	Non-significant	-2.82603	3.03816e-05	0.000648145	Higher in EVsMOD_9h	-2.5612	0.00204164	0.0481781	Higher in EVsLB_15h	0.6236	0.14541	0.416936	Non-significant
sp|B7HSR1|MOAC_BACC7	Cyclic pyranopterin monophosphate synthase	moaC BCAH187_A4859	-1.77082	0.10693	0.219968	Non-significant	-3.28605	0.00226871	0.0105139	Higher in EVsMOD_9h	-1.21966	0.344254	0.621419	Non-significant	0.295575	0.113854	0.363847	Non-significant
tr|B7HPB1|B7HPB1_BACC7	Molybdopterin synthase catalytic subunit (EC 2,8,1,12) (MPT synthase subunit 2) (Molybdenum cofactor biosynthesis protein E) (Molybdopterin-converting factor large subunit) (Molybdopterin-converting factor subunit 2)	moaE1 BCAH187_A2283	2.24797	0.0916447	0.199943	Non-significant	-0.387175	0.705573	0.788581	Non-significant	-0.669725	0.66901	0.843412	Non-significant	1.96542	0.00636096	0.102967	Non-significant
tr|B7HRV0|B7HRV0_BACC7	Molybdenum ABC transporter, molybdenum-binding protein	modA BCAH187_A0245	-1.80964	0.141671	0.26593	Non-significant	-0.987525	0.139022	0.232652	Non-significant	0.355542	0.763398	0.898656	Non-significant	-0.466575	0.349301	0.62241	Non-significant
sp|B7HVJ1|MQO_BACC7	Probable malate:quinone oxidoreductase	mqo BCAH187_A3012	-1.94833	0.332629	0.476876	Non-significant	0.622825	0.182594	0.28399	Non-significant	2.20773	0.280311	0.552813	Non-significant	-0.363425	0.38725	0.651126	Non-significant
tr|B7HY37|B7HY37_BACC7	Cell shape-determining protein MreB	mreB BCAH187_A5455	-0.715717	0.716269	0.795991	Non-significant	3.1753	0.00143754	0.007548	Higher in EVsLB_9h	4.48292	0.0673749	0.295451	Non-significant	0.5919	0.177528	0.448298	Non-significant
tr|B7HQK9|B7HQK9_BACC7	Cell shape-determining protein MreC (Cell shape protein MreC)	mreC BCAH187_A4585	-1.41297	0.453676	0.587262	Non-significant	2.24717	0.000442701	0.00330496	Higher in EVsLB_9h	3.3224	0.115927	0.367848	Non-significant	-0.33775	0.28374	0.556617	Non-significant
tr|B7HQS5|B7HQS5_BACC7	Mini-ribonuclease 3 (Mini-3)	mrnC BCAH187_A0121	0.32165	0.80098	0.860949	Non-significant	-1.1375	0.0214391	0.0555733	Non-significant	-0.618425	0.646227	0.832311	Non-significant	0.840725	0.00387208	0.090975	Non-significant
sp|B7HSK8|MSCL_BACC7	Large-conductance mechanosensitive channel	mscL BCAH187_A4806	1.2835	0.35725	0.502009	Non-significant	3.607	8.19048e-05	0.00120972	Higher in EVsLB_9h	2.56965	0.110729	0.361801	Non-significant	0.24615	0.223635	0.497541	Non-significant
tr|B7HZC1|B7HZC1_BACC7	Multifunctional fusion protein [Includes: Peptide methionine sulfoxide reductase MsrA (Protein-methionine-S-oxide reductase) (EC 1,8,4,11) (Peptide-methionine (S)-S-oxide reductase) (Peptide Met(O) reductase); Peptide methionine sulfoxide reductase MsrB (EC 1,8,4,12) (Peptide-methionine (R)-S-oxide reductase)]	msrAB msrA msrB BCAH187_A5617	1.37668	0.24792	0.394864	Non-significant	0.365425	0.558123	0.6608	Non-significant	-0.633183	0.635988	0.827167	Non-significant	0.378075	0.0088447	0.125229	Non-significant
sp|B7HMN9|MTAD_BACC7	5-methylthioadenosine/S-adenosylhomocysteine deaminase (MTA/SAH deaminase)	mtaD BCAH187_A1981	0.663775	0.364428	0.507022	Non-significant	0.033075	0.976922	0.985058	Non-significant	-0.4072	0.696198	0.852293	Non-significant	0.2235	0.814137	0.924802	Non-significant
tr|B7HN09|B7HN09_BACC7	Methylthioribose-1-phosphate isomerase (M1Pi) (MTR-1-P isomerase)	mtnA BCAH187_A4159	-0.9065	0.462142	0.593728	Non-significant	-0.220075	0.808748	0.870665	Non-significant	0.921275	0.29285	0.568799	Non-significant	0.23485	0.840218	0.937993	Non-significant
tr|B7HK53|B7HK53_BACC7	Methylthioribulose-1-phosphate dehydratase (MTRu-1-P dehydratase)	mtnB BCAH187_A1486	2.13396	0.0524751	0.135949	Non-significant	2.5125	0.000547257	0.00386089	Higher in EVsLB_9h	-0.382933	0.695983	0.852293	Non-significant	-0.761475	0.00820765	0.120701	Non-significant
tr|B7HN17|B7HN17_BACC7	Acireductone dioxygenase	mtnD BCAH187_A4170	-0.541908	0.696617	0.778808	Non-significant	-3.78507	0.000336323	0.00277298	Higher in EVsMOD_9h	-2.66532	0.0986551	0.346585	Non-significant	0.57785	0.30112	0.576679	Non-significant
sp|B7HN10|MTNK_BACC7	Methylthioribose kinase (MTR kinase) (EC 2,7,1,100)	mtnK BCAH187_A4160	-1.34046	0.361522	0.504787	Non-significant	-1.61625	0.299308	0.416879	Non-significant	-0.676567	0.632188	0.82615	Non-significant	-0.400775	0.788328	0.910266	Non-significant
sp|B7HQD2|MTNN_BACC7	5'-methylthioadenosine/S-adenosylhomocysteine nucleosidase	mtnN BCAH187_A4507	-3.05322	0.00120206	0.0104514	Higher in EVsMOD_15h	-2.6139	0.0229428	0.0583663	Non-significant	0.396342	0.736273	0.880354	Non-significant	-0.042975	0.681371	0.847422	Non-significant
sp|B7HN14|MTNW_BACC7	2,3-diketo-5-methylthiopentyl-1-phosphate enolase (DK-MTP-1-P enolase)	mtnW BCAH187_A4167	-0.187342	0.898607	0.935439	Non-significant	-0.630325	0.191411	0.295241	Non-significant	-1.39923	0.277521	0.550014	Non-significant	-0.95625	0.275835	0.548729	Non-significant
tr|B7HY94|B7HY94_BACC7	UDP-N-acetylglucosamine 1-carboxyvinyltransferase	murA murA2 BCAH187_A5512	-1.08555	0.207939	0.351356	Non-significant	-0.4033	0.139376	0.233012	Non-significant	1.3578	0.129681	0.386971	Non-significant	0.67555	0.0309163	0.203123	Non-significant
tr|B7HVZ9|B7HVZ9_BACC7	UDP-N-acetylenolpyruvoylglucosamine reductase (EC 1,3,1,98) (UDP-N-acetylmuramate dehydrogenase)	murB murB2 BCAH187_A5229	-0.805083	0.172424	0.305161	Non-significant	1.19568	0.466616	0.582348	Non-significant	1.85331	0.294989	0.571283	Non-significant	-0.14745	0.870891	0.950359	Non-significant
sp|B7HSM3|MURC_BACC7	UDP-N-acetylmuramate--L-alanine ligase	murC BCAH187_A4821	0.79925	0.432917	0.571321	Non-significant	5.33407	2.78264e-05	0.000615604	Higher in EVsLB_9h	5.03925	0.00244857	0.0511498	Non-significant	0.504425	0.374231	0.642926	Non-significant
sp|B7HM33|MURD_BACC7	UDP-N-acetylmuramoylalanine--D-glutamate ligase	murD BCAH187_A3965	-4.0615	0.000429742	0.00525154	Higher in EVsMOD_15h	-2.51367	0.0155043	0.0434616	Higher in EVsMOD_9h	1.45547	0.102491	0.353042	Non-significant	-0.09235	0.882445	0.955517	Non-significant
tr|B7HM35|B7HM35_BACC7	UDP-N-acetylmuramoyl-L-alanyl-D-glutamate--2,6-diaminopimelate ligase	murE BCAH187_A3967	-5.07325	0.000196536	0.00320229	Higher in EVsMOD_15h	-2.47487	0.135781	0.228677	Non-significant	3.19492	0.129068	0.386042	Non-significant	0.59655	0.0355168	0.214491	Non-significant
sp|B7HLA3|MUTS_BACC7	DNA mismatch repair protein MutS	mutS BCAH187_A3816	1.60967	0.0947064	0.204249	Non-significant	3.42235	0.0385835	0.0871419	Non-significant	1.21663	0.496544	0.743323	Non-significant	-0.59605	0.174848	0.445917	Non-significant
sp|B7HRJ3|MUTS2_BACC7	Endonuclease MutS2	mutS2 BCAH187_A4678	0.557975	0.669422	0.759295	Non-significant	1.38787	0.276487	0.39207	Non-significant	1.1704	0.547504	0.773706	Non-significant	0.3405	0.256494	0.531832	Non-significant
tr|B7HTP9|B7HTP9_BACC7	Antimutator 8-oxo-(dGTP/GTP)ase	mutTA BCAH187_A4928	-2.90445	0.00850931	0.0394348	Higher in EVsMOD_15h	-3.4304	0.00107723	0.0060867	Higher in EVsMOD_9h	-0.488375	0.529851	0.760706	Non-significant	0.037575	0.948271	0.980262	Non-significant
tr|B7HS69|B7HS69_BACC7	3-hydroxy-3-methylglutarate-CoA lyase	mvaB BCAH187_A2606	3.9045	0.00204019	0.0145293	Higher in EVsLB_15h	0.98665	0.284608	0.400481	Non-significant	-2.91087	0.0458386	0.248303	Non-significant	0.006975	0.98644	0.994351	Non-significant
sp|B7HQI6|NADA_BACC7	Quinolinate synthase	nadA BCAH187_A4561	-3.18725	0.0190561	0.0665345	Non-significant	-4.81497	0.000360107	0.00287199	Higher in EVsMOD_9h	-0.7829	0.497594	0.743323	Non-significant	0.844825	0.142485	0.414076	Non-significant
tr|B7HQI7|B7HQI7_BACC7	nicotinate-nucleotide diphosphorylase (carboxylating)	nadC BCAH187_A4562	-1.19301	0.596205	0.703857	Non-significant	-2.14	0.295458	0.413198	Non-significant	-0.774867	0.623333	0.822267	Non-significant	0.172125	0.941718	0.977809	Non-significant
sp|B7HND7|NADE_BACC7	NH(3)-dependent NAD(+) synthetase	nadE BCAH187_A2095	0.591442	0.696868	0.778808	Non-significant	-2.61257	0.00846799	0.0276828	Higher in EVsMOD_9h	-2.22119	0.205132	0.479654	Non-significant	0.982825	0.104826	0.349932	Non-significant
tr|B7HSH9|B7HSH9_BACC7	NAD kinase	nadK BCAH187_A4777	0.481158	0.433191	0.571321	Non-significant	-4.00925	0.00731301	0.0250645	Higher in EVsMOD_9h	-4.53851	0.0103271	0.108725	Non-significant	-0.0481	0.935479	0.97735	Non-significant
tr|B7HN33|B7HN33_BACC7	N-acetylglucosamine-6-phosphate deacetylase	nagA2 BCAH187_A4186	-0.804442	0.442307	0.579256	Non-significant	-1.96162	0.145848	0.24089	Non-significant	-0.473483	0.78894	0.913533	Non-significant	0.6837	0.0111692	0.13649	Non-significant
sp|B7HN32|NAGB_BACC7	Glucosamine-6-phosphate deaminase	nagB BCAH187_A4185	0.252983	0.74593	0.817615	Non-significant	0.147075	0.892276	0.929869	Non-significant	2.02169	0.0327097	0.205623	Non-significant	2.1276	0.0925795	0.327572	Non-significant
tr|B7HU36|B7HU36_BACC7	Pts system, N-acetylglucosamine-specific iibc component	nagE BCAH187_A0557	3.40613	0.0138459	0.0541442	Non-significant	4.55195	1.1443e-05	0.000427136	Higher in EVsLB_9h	2.66694	0.0397441	0.227283	Non-significant	1.52112	0.000606883	0.0551756	Non-significant
sp|B7HNI1|NAMA_BACC7	NADPH dehydrogenase	namA BCAH187_A2139	-1.56462	0.321762	0.469922	Non-significant	-3.26363	0.019022	0.0505201	Non-significant	-1.70545	0.335805	0.613353	Non-significant	-0.00645	0.993948	0.997348	Non-significant
tr|B7HPA3|B7HPA3_BACC7	nitrate reductase (quinone)	narG BCAH187_A2275	3.00835	0.188548	0.325965	Non-significant	7.33625	2.369e-06	0.000196298	Higher in EVsLB_9h	4.2767	0.0825696	0.319238	Non-significant	-0.0512	0.909305	0.967256	Non-significant
tr|B7HPA4|B7HPA4_BACC7	Respiratory nitrate reductase, beta subunit	narH BCAH187_A2276	3.09273	0.155222	0.28276	Non-significant	5.1512	0.000204084	0.00197634	Higher in EVsLB_9h	1.80639	0.391479	0.663076	Non-significant	-0.252075	0.598235	0.806419	Non-significant
tr|B7HPA6|B7HPA6_BACC7	Respiratory nitrate reductase, gamma subunit	narI BCAH187_A2278	2.25994	0.128431	0.249687	Non-significant	5.29445	3.06235e-05	0.000648145	Higher in EVsLB_9h	2.61191	0.11006	0.361801	Non-significant	-0.4226	0.0540859	0.266049	Non-significant
tr|B7HL25|B7HL25_BACC7	Nucleoside diphosphate kinase	ndk BCAH187_A1678	3.19262	0.0051804	0.0280997	Higher in EVsLB_15h	-2.71345	0.0576097	0.117334	Non-significant	-3.95109	0.027778	0.18917	Non-significant	1.95497	0.030662	0.203123	Non-significant
tr|B7HPC1|B7HPC1_BACC7	Nitrite reductase [NAD(P)H], large subunit	nirB BCAH187_A2293	4.13877	0.00669172	0.0336718	Higher in EVsLB_15h	5.67873	0.000433452	0.00328385	Higher in EVsLB_9h	2.1959	0.112998	0.362714	Non-significant	0.65595	0.307707	0.582769	Non-significant
sp|B7HZG7|NOC_BACC7	Nucleoid occlusion protein (Noc)	noc BCAH187_A5668	-0.7353	0.0173501	0.0624188	Non-significant	-0.0691	0.930543	0.95568	Non-significant	0.708	0.407637	0.677461	Non-significant	0.0418	0.922808	0.970491	Non-significant
tr|B7HL61|B7HL61_BACC7	Endonuclease III	nth BCAH187_A1714	1.94562	0.0169233	0.0614931	Non-significant	0.01875	0.971447	0.981004	Non-significant	-1.97285	0.0290256	0.193699	Non-significant	-0.045975	0.914427	0.969988	Non-significant
tr|B7HY49|B7HY49_BACC7	NADH dehydrogenase (Ubiquinone), M subunit	nuoM BCAH187_A5467	1.54227	0.227281	0.374054	Non-significant	2.7836	0.0433605	0.0950043	Non-significant	1.67271	0.347409	0.621419	Non-significant	0.431375	0.400388	0.6629	Non-significant
tr|B7HLE9|B7HLE9_BACC7	Transcription termination/antitermination protein NusA	nusA BCAH187_A3863	-3.74767	0.00110839	0.0099368	Higher in EVsMOD_15h	-4.56435	0.00522853	0.0190862	Higher in EVsMOD_9h	-1.10073	0.42469	0.689785	Non-significant	-0.28405	0.562847	0.777944	Non-significant
sp|B7HNU5|NUSB_BACC7	Transcription antitermination protein NusB	nusB BCAH187_A4312	-0.861517	0.469093	0.599656	Non-significant	-0.83105	0.323711	0.443644	Non-significant	0.207992	0.882613	0.954705	Non-significant	0.177525	0.692033	0.854839	Non-significant
tr|B7HQT0|B7HQT0_BACC7	Transcription termination/antitermination protein NusG	nusG BCAH187_A0126	-2.12995	0.243368	0.3895	Non-significant	-3.32405	0.0169899	0.0461379	Higher in EVsMOD_9h	-0.868975	0.670196	0.8436	Non-significant	0.325125	0.536294	0.758273	Non-significant
sp|B7HQJ8|OBG_BACC7	GTPase Obg	obg BCAH187_A4573	2.83482	0.0370385	0.107639	Non-significant	2.00877	0.281271	0.397146	Non-significant	0.0824833	0.971441	0.984387	Non-significant	0.908525	0.0686313	0.289117	Non-significant
sp|B7I0H2|ODO1_BACC7	2-oxoglutarate dehydrogenase E1 component	odhA BCAH187_A1418	-2.9799	0.158344	0.287358	Non-significant	-1.67792	0.0192141	0.0509644	Non-significant	0.0873	0.964423	0.983365	Non-significant	-1.21467	0.0108895	0.135492	Non-significant
tr|B7I0H1|B7I0H1_BACC7	Dihydrolipoyllysine-residue succinyltransferase component of 2-oxoglutarate dehydrogenase complex	odhB BCAH187_A1417	0.561667	0.7653	0.833507	Non-significant	0.4653	0.606803	0.704221	Non-significant	-1.22979	0.551555	0.774516	Non-significant	-1.13342	0.103024	0.346169	Non-significant
tr|B7HPY1|B7HPY1_BACC7	Para-aminobenzoate synthase, glutamine amidotransferase component	pabA BCAH187_A0081	0.778333	0.292057	0.44023	Non-significant	1.73853	0.0106494	0.0331765	Non-significant	1.71684	0.0327376	0.205623	Non-significant	0.75665	0.211519	0.481301	Non-significant
tr|B7I045|B7I045_BACC7	DNA topoisomerase 4 subunit A	parC BCAH187_A3623	1.28499	0.222037	0.369102	Non-significant	1.60872	0.172122	0.273021	Non-significant	0.728783	0.6427	0.831619	Non-significant	0.40505	0.295556	0.57028	Non-significant
tr|B7HQ34|B7HQ34_BACC7	serine-type D-Ala-D-Ala carboxypeptidase	pbpC BCAH187_A2350	-1.9766	0.260198	0.408306	Non-significant	1.07645	0.0155502	0.0434841	Non-significant	3.62222	0.0645978	0.290832	Non-significant	0.569175	0.199378	0.472892	Non-significant
tr|B7HL83|B7HL83_BACC7	Xanthine permease	pbuX BCAH187_A1738	0.836658	0.581531	0.689612	Non-significant	-1.10625	0.11033	0.1931	Non-significant	-1.52776	0.340319	0.617101	Non-significant	0.41515	0.469178	0.712443	Non-significant
sp|B7HSV7|PCKA_BACC7	Phosphoenolpyruvate carboxykinase	pckA BCAH187_A4906	4.50062	0.000141965	0.00251253	Higher in EVsLB_15h	-1.4144	0.0364124	0.083153	Non-significant	-5.54807	6.47921e-05	0.0140104	Higher in EVsLB_15h	0.36695	0.502554	0.73727	Non-significant
sp|B7HVU3|PCP_BACC7	Pyrrolidone-carboxylate peptidase	pcp BCAH187_A3115	0.256858	0.593445	0.70181	Non-significant	-0.560375	0.450364	0.567586	Non-significant	-1.58383	0.0527503	0.262855	Non-significant	-0.7666	0.240504	0.513259	Non-significant
tr|B7HSW4|B7HSW4_BACC7	ATP-dependent DNA helicase	pcrA BCAH187_A0377	1.01221	0.559375	0.671577	Non-significant	2.97395	0.0383299	0.0868556	Non-significant	1.83434	0.362769	0.635278	Non-significant	-0.1274	0.887111	0.956031	Non-significant
sp|B7HSW3|PCRB_BACC7	Heptaprenylglyceryl phosphate synthase	pcrB BCAH187_A0376	1.46067	0.0883429	0.19481	Non-significant	0.4819	0.70016	0.78548	Non-significant	-1.48612	0.221542	0.494914	Non-significant	-0.50735	0.62209	0.81974	Non-significant
tr|B7HU19|B7HU19_BACC7	Delta-lactam-biosynthetic de-N-acetylase	pdaA BCAH187_A0540	2.07362	0.114288	0.228911	Non-significant	0.082925	0.909621	0.942206	Non-significant	-3.71615	0.02713	0.188806	Non-significant	-1.72545	0.0197378	0.162774	Non-significant
tr|B7HMU2|B7HMU2_BACC7	Pyruvate dehydrogenase E1 component subunit alpha	pdhA BCAH187_A4091	-2.94617	0.000779561	0.00780701	Higher in EVsMOD_15h	-2.31795	0.00321067	0.0134247	Higher in EVsMOD_9h	0.0844167	0.878483	0.952735	Non-significant	-0.5438	0.22415	0.497541	Non-significant
tr|B7HMU1|B7HMU1_BACC7	Pyruvate dehydrogenase E1 component subunit beta	pdhB BCAH187_A4090	-3.09613	0.0117703	0.0486408	Higher in EVsMOD_15h	-1.68025	0.0080254	0.0267036	Non-significant	0.808583	0.195818	0.465834	Non-significant	-0.6073	0.392033	0.654791	Non-significant
tr|B7HMT9|B7HMT9_BACC7	Dihydrolipoyl dehydrogenase	pdhD BCAH187_A4088	-0.656258	0.27077	0.418839	Non-significant	-1.2421	0.0261912	0.0640889	Non-significant	-1.20047	0.015579	0.134952	Non-significant	-0.614625	0.305168	0.581177	Non-significant
sp|B7HPS6|PDXS_BACC7	Pyridoxal 5'-phosphate synthase subunit PdxS	pdxS BCAH187_A0016	4.40598	3.53211e-06	0.000305044	Higher in EVsLB_15h	0.89385	0.321654	0.442005	Non-significant	-2.85618	0.0289019	0.193699	Non-significant	0.65595	0.0607663	0.27474	Non-significant
sp|B7HPS7|PDXT_BACC7	Pyridoxal 5'-phosphate synthase subunit Pdx	pdxT BCAH187_A0017	-2.0601	0.00830769	0.0387153	Higher in EVsMOD_15h	-1.2011	0.447306	0.564772	Non-significant	1.21728	0.529168	0.760706	Non-significant	0.358275	0.105577	0.351295	Non-significant
sp|B7HUR5|AMPA_BACC7	Probable cytosol aminopeptidase	pepA BCAH187_A5066	3.13562	0.00614852	0.0319567	Higher in EVsLB_15h	-3.72027	0.0015338	0.00783307	Higher in EVsMOD_9h	-6.53854	0.00146083	0.0410834	Higher in EVsLB_15h	0.31735	0.143224	0.414723	Non-significant
tr|B7HS50|B7HS50_BACC7	Aminoacyl-histidine dipeptidase	pepD BCAH187_A2587	3.25117	0.003335	0.0200251	Higher in EVsLB_15h	-1.12033	0.2635	0.379876	Non-significant	-5.06805	0.000257514	0.0188813	Higher in EVsLB_15h	-0.69655	0.486126	0.725958	Non-significant
tr|B7I0A6|B7I0A6_BACC7	Oligopeptidase F	pepF1 BCAH187_A1352	3.32887	0.00435306	0.0246847	Higher in EVsLB_15h	-1.97772	0.0366418	0.0835657	Non-significant	-7.23837	0.000394608	0.0202532	Higher in EVsLB_15h	-1.93177	0.0160405	0.148889	Non-significant
tr|B7HRQ5|B7HRQ5_BACC7	X-Pro dipeptidase	pepQ2 BCAH187_A4742	1.80857	0.0246064	0.0803132	Non-significant	-4.8897	0.000761793	0.00482704	Higher in EVsMOD_9h	-6.04284	0.000367611	0.0202532	Higher in EVsLB_15h	0.655425	0.38016	0.647037	Non-significant
sp|B7HKU6|PEPT_BACC7	Peptidase T	pepT BCAH187_A3791	3.76042	0.0168585	0.0613662	Non-significant	0.400275	0.63041	0.72506	Non-significant	-2.49292	0.122638	0.377475	Non-significant	0.867225	0.0654498	0.281015	Non-significant
sp|B7HRN9|PFKA_BACC7	ATP-dependent 6-phosphofructokinase	pfkA BCAH187_A4725	4.22096	4.20268e-05	0.00119835	Higher in EVsLB_15h	-3.7032	0.0130996	0.0389197	Higher in EVsMOD_9h	-7.54068	0.000802044	0.0299381	Higher in EVsLB_15h	0.383475	0.575524	0.7877	Non-significant
tr|B7HU44|B7HU44_BACC7	Formate acetyltransferase	pfl BCAH187_A0565	1.33302	0.00181627	0.01379	Non-significant	1.13157	0.206965	0.312656	Non-significant	0.6239	0.109079	0.361776	Non-significant	0.82535	0.328249	0.602618	Non-significant
tr|B7HU45|B7HU45_BACC7	Pyruvate formate-lyase-activating enzyme	pflA BCAH187_A0566	0.0645667	0.860571	0.905738	Non-significant	2.85427	0.000123953	0.00149692	Higher in EVsLB_9h	4.52838	5.59984e-05	0.0140104	Higher in EVsLB_9h	1.73867	0.00157147	0.0806557	Non-significant
sp|B7HTY6|G6PI_BACC7	Glucose-6-phosphate isomerase	pgi BCAH187_A5042	2.97737	0.0019291	0.0142462	Higher in EVsLB_15h	-4.01292	0.0152395	0.042977	Higher in EVsMOD_9h	-7.18812	0.00263795	0.0512657	Non-significant	-0.197825	0.765616	0.895618	Non-significant
sp|B7HW55|PGK_BACC7	Phosphoglycerate kinase	pgk BCAH187_A5287	0.0442417	0.971954	0.982967	Non-significant	-3.08878	0.0174887	0.0472426	Higher in EVsMOD_9h	-3.22207	0.0227706	0.169377	Non-significant	-0.08905	0.938476	0.977809	Non-significant
tr|B7HLB6|B7HLB6_BACC7	CDP-diacylglycerol--glycerol-3-phosphate 3-phosphatidyltransferase	pgsA BCAH187_A3829	2.56982	0.0152802	0.0576659	Non-significant	3.77642	0.00141434	0.00746438	Higher in EVsLB_9h	1.1634	0.236281	0.512991	Non-significant	-0.0432	0.938206	0.977809	Non-significant
tr|B7I0M3|B7I0M3_BACC7	Poly(3-hydroxyalkanoate) polymerase subunit PhaC (PHB synthase subunit PhaC)	phaC BCAH187_A1471	-1.39901	0.527063	0.648942	Non-significant	1.81865	0.0558787	0.114834	Non-significant	3.01696	0.230081	0.506276	Non-significant	-0.2007	0.60768	0.810922	Non-significant
tr|B7I0M2|B7I0M2_BACC7	Acetoacetyl-CoA reductase	phbB BCAH187_A1470	-4.77825	0.0275693	0.0873452	Non-significant	-6.66665	0.000151247	0.00164851	Higher in EVsMOD_9h	-2.45257	0.223988	0.496787	Non-significant	-0.564175	0.146899	0.418728	Non-significant
sp|B7HRK2|SYFA_BACC7	Phenylalanine--tRNA ligase alpha subunit	pheS BCAH187_A4687	-5.04073	0.00466975	0.025841	Higher in EVsMOD_15h	-4.76942	0.00701615	0.024168	Higher in EVsMOD_9h	0.945383	0.6078	0.812363	Non-significant	0.674075	0.0249424	0.184274	Non-significant
tr|B7HRK1|B7HRK1_BACC7	Phenylalanine--tRNA ligase beta subunit	pheT BCAH187_A4686	-5.76268	0.000855027	0.008262	Higher in EVsMOD_15h	-2.36505	0.000556531	0.00386874	Higher in EVsMOD_9h	3.13368	0.0109364	0.112262	Non-significant	-0.26395	0.513594	0.746219	Non-significant
tr|B7HRM8|B7HRM8_BACC7	DNA-binding response regulator PhoP	phoP BCAH187_A4714	-2.78227	0.0143484	0.055371	Non-significant	-1.33682	0.0567322	0.116148	Non-significant	1.31784	0.195005	0.464977	Non-significant	-0.1276	0.771889	0.898859	Non-significant
tr|B7HW98|B7HW98_BACC7	Phospholipase C	plC BCAH187_A0804	0.736425	0.482315	0.611771	Non-significant	-2.92767	0.0300258	0.0715114	Non-significant	-3.60887	0.0341916	0.209538	Non-significant	0.055225	0.946825	0.980248	Non-significant
sp|B7HLI6|PLSX_BACC7	Phosphate acyltransferase	plsX BCAH187_A3901	-4.15308	0.0330792	0.0987088	Non-significant	-1.23835	0.107096	0.188416	Non-significant	3.4055	0.085855	0.326094	Non-significant	0.490775	0.0854468	0.315508	Non-significant
tr|B7I052|B7I052_BACC7	Glycerol-3-phosphate acyltransferase	plsY BCAH187_A3630	2.62019	0.0126076	0.0507122	Non-significant	1.90352	0.0695891	0.135934	Non-significant	-0.803967	0.464534	0.720738	Non-significant	-0.0873	0.887096	0.956031	Non-significant
sp|B7HLE0|PNP_BACC7	Polyribonucleotide nucleotidyltransferase	pnp BCAH187_A3854	3.90647	0.0109215	0.0465182	Higher in EVsLB_15h	0.110875	0.932244	0.95647	Non-significant	-4.36724	0.00752539	0.091418	Non-significant	-0.57165	0.660999	0.838485	Non-significant
tr|B7HRM6|B7HRM6_BACC7	DNA polymerase I	polA BCAH187_A4712	-1.8194	0.0284779	0.088988	Non-significant	-1.13485	0.1612	0.259767	Non-significant	1.00545	0.367777	0.638312	Non-significant	0.3209	0.0720688	0.296508	Non-significant
tr|B7HLF1|B7HLF1_BACC7	DNA polymerase III PolC-type (PolIII)	polC BCAH187_A3865	0.285967	0.752247	0.822782	Non-significant	-0.39985	0.726279	0.803801	Non-significant	-0.338592	0.834536	0.931215	Non-significant	0.347225	0.0553967	0.26823	Non-significant
tr|B7I0J2|B7I0J2_BACC7	Spermidine/putrescine ABC transporter, ATP-binding protein	potA BCAH187_A1439	1.37993	0.0630834	0.152905	Non-significant	2.03213	1.50083e-05	0.000466848	Higher in EVsLB_9h	0.9336	0.126354	0.382026	Non-significant	0.2814	0.359197	0.628165	Non-significant
tr|B7I0J3|B7I0J3_BACC7	Spermidine/putrescine ABC transporter, permease protein	potB BCAH187_A1440	3.11449	0.032109	0.0969913	Non-significant	3.85287	0.000701081	0.00456832	Higher in EVsLB_9h	1.14408	0.332285	0.610776	Non-significant	0.4057	0.520134	0.749357	Non-significant
tr|B7I0J5|B7I0J5_BACC7	Spermidine/putrescine ABC transporter, spermidine/putrescine-binding protein	potD BCAH187_A1442	-1.86643	0.241051	0.387835	Non-significant	1.14492	0.00324383	0.0135083	Non-significant	3.67733	0.046537	0.248534	Non-significant	0.665975	0.0449482	0.244771	Non-significant
sp|B7HUD5|PPAC_BACC7	Probable manganese-dependent inorganic pyrophosphatase	ppaC BCAH187_A2875	0.332208	0.51663	0.641646	Non-significant	-4.86205	0.00282438	0.0123509	Higher in EVsMOD_9h	-5.05516	0.00239271	0.0511498	Non-significant	0.1391	0.862645	0.947571	Non-significant
tr|B7HMW6|B7HMW6_BACC7	Polyphosphate kinase	ppk BCAH187_A4115	1.06849	0.0888416	0.19528	Non-significant	1.28357	0.028975	0.0694927	Non-significant	-0.345592	0.440654	0.701833	Non-significant	-0.560675	0.316932	0.592588	Non-significant
tr|B7HWL1|B7HWL1_BACC7	Phosphoenolpyruvate synthase	ppsA BCAH187_A3140	1.44591	0.0777356	0.178977	Non-significant	1.46697	0.0320846	0.0754521	Non-significant	0.187467	0.808925	0.921259	Non-significant	0.1664	0.72086	0.873994	Non-significant
tr|B7HY89|B7HY89_BACC7	Peptide chain release factor 1 (RF-1)	prfA BCAH187_A5507	-2.58758	0.155735	0.283443	Non-significant	-3.67295	0.0354448	0.0814874	Non-significant	-0.371325	0.873268	0.951768	Non-significant	0.71405	0.0319969	0.206571	Non-significant
tr|B7HX15|B7HX15_BACC7	Peptide chain release factor 2 (RF-2)	prfB BCAH187_A5351	-0.717617	0.720013	0.798157	Non-significant	-1.50368	0.0781393	0.148537	Non-significant	-0.828033	0.625642	0.8226	Non-significant	-0.041975	0.971193	0.989735	Non-significant
sp|B7HPL1|PRMA_BACC7	Ribosomal protein L11 methyltransferase	prmA BCAH187_A4445	-0.2536	0.191828	0.330666	Non-significant	2.85647	0.016354	0.0449308	Higher in EVsLB_9h	3.123	0.0191237	0.154171	Non-significant	0.012925	0.975851	0.989735	Non-significant
sp|B7HVK6|PROA_BACC7	Gamma-glutamyl phosphate reductase	proA BCAH187_A3027	-0.932717	0.109542	0.223772	Non-significant	0.14405	0.925569	0.955082	Non-significant	0.416692	0.780112	0.908435	Non-significant	-0.660075	0.517579	0.748962	Non-significant
tr|B7HVK7|B7HVK7_BACC7	Glutamate 5-kinase	proB BCAH187_A3028	1.35772	0.0302691	0.0930366	Non-significant	-0.64435	0.163494	0.26264	Non-significant	-2.00032	0.000176331	0.0164549	Higher in EVsLB_15h	0.00175	0.99748	0.997609	Non-significant
tr|B7HRU5|B7HRU5_BACC7	Pyrroline-5-carboxylate reductase	proC BCAH187_A0240	1.32299	0.370872	0.512624	Non-significant	-0.54125	0.122931	0.210842	Non-significant	-1.51454	0.325705	0.605134	Non-significant	0.3497	0.00232811	0.086902	Non-significant
tr|B7HT92|B7HT92_BACC7	Proline--tRNA ligase	proS1 proS BCAH187_A0510	-4.79023	0.000366574	0.00485533	Higher in EVsMOD_15h	-6.09242	0.000199666	0.00195197	Higher in EVsMOD_9h	-1.59167	0.140103	0.402773	Non-significant	-0.289475	0.553192	0.770491	Non-significant
tr|B7HQ73|B7HQ73_BACC7	Quaternary amine transport ATP-binding protein	proV1 BCAH187_A2389	1.69357	0.0840727	0.188224	Non-significant	3.161	9.4021e-05	0.00130422	Higher in EVsLB_9h	1.67873	0.0730246	0.303573	Non-significant	0.2113	0.624806	0.8213	Non-significant
tr|B7HR28|B7HR28_BACC7	Methylisocitrate lyase (EC 4,1,3,30)	prpB BCAH187_A2452	-3.97087	0.0517077	0.135457	Non-significant	-1.47332	0.147901	0.243888	Non-significant	0.736275	0.691706	0.851864	Non-significant	-1.76127	0.0230139	0.180334	Non-significant
tr|B7HPW1|B7HPW1_BACC7	Ribose-phosphate pyrophosphokinase	prsA prs BCAH187_A0059	-3.07538	0.0102825	0.0447284	Higher in EVsMOD_15h	2.47328	0.0186189	0.0498366	Higher in EVsLB_9h	5.76425	0.00182832	0.04634	Higher in EVsLB_9h	0.2156	0.732589	0.880565	Non-significant
tr|B7HZH5|B7HZH5_BACC7	Foldase protein PrsA	prsA prsA1 BCAH187_A1207	-5.31014	0.000577143	0.00642897	Higher in EVsMOD_15h	-3.521	7.52261e-05	0.00117731	Higher in EVsMOD_9h	1.62002	0.0381873	0.222278	Non-significant	-0.169125	0.737884	0.883042	Non-significant
tr|B7HZT8|B7HZT8_BACC7	Foldase protein PrsA	prsA prsA2 BCAH187_A1320	-5.005	0.000601038	0.0065341	Higher in EVsMOD_15h	-5.83905	6.44476e-05	0.001035	Higher in EVsMOD_9h	-0.687	0.477777	0.730961	Non-significant	0.14705	0.632127	0.827617	Non-significant
sp|B7HPN7|PSD_BACC7	Phosphatidylserine decarboxylase proenzyme	psd BCAH187_A4471	-0.413508	0.384321	0.524899	Non-significant	0.89415	0.38815	0.507886	Non-significant	1.41256	0.261475	0.538592	Non-significant	0.1049	0.80677	0.920678	Non-significant
tr|B7HYE8|B7HYE8_BACC7	Phosphate acetyltransferase	pta BCAH187_A5566	5.89177	0.000579327	0.00642897	Higher in EVsLB_15h	1.22955	0.141998	0.23605	Non-significant	-5.40587	0.000791309	0.0299381	Higher in EVsLB_15h	-0.74365	0.352582	0.623472	Non-significant
tr|B7HN28|B7HN28_BACC7	PTS system, glucose-specific IIABC component	ptsG BCAH187_A4181	2.63462	0.0272394	0.0865672	Non-significant	4.13058	2.04747e-06	0.000182759	Higher in EVsLB_9h	1.60427	0.114603	0.365872	Non-significant	0.108325	0.695488	0.858075	Non-significant
tr|B7HW80|B7HW80_BACC7	Phosphocarrier protein HPr	ptsH2 BCAH187_A5313	1.51403	0.384042	0.524899	Non-significant	0.497825	0.360853	0.482627	Non-significant	-1.49068	0.376279	0.645365	Non-significant	-0.474475	0.464526	0.712064	Non-significant
tr|B7HN26|B7HN26_BACC7	Phosphoenolpyruvate-protein phosphotransferase	ptsI BCAH187_A4179	-4.63951	0.000659259	0.0069054	Higher in EVsMOD_15h	-2.87862	0.0126869	0.0381193	Higher in EVsMOD_9h	1.98881	0.0755262	0.303915	Non-significant	0.227925	0.724394	0.875439	Non-significant
tr|B7HZF4|B7HZF4_BACC7	Adenylosuccinate synthetase	purA BCAH187_A5655	2.53709	0.00496404	0.0271765	Higher in EVsLB_15h	-3.04147	0.0629335	0.125439	Non-significant	-5.60119	0.0123813	0.121199	Non-significant	-0.022625	0.974097	0.989735	Non-significant
tr|B7HS28|B7HS28_BACC7	Adenylosuccinate lyase	purB BCAH187_A0363	-1.66082	0.342197	0.486518	Non-significant	-3.05885	0.00199857	0.00949786	Higher in EVsMOD_9h	-1.14128	0.51864	0.754522	Non-significant	0.25675	0.589624	0.799008	Non-significant
sp|B7HS29|PUR7_BACC7	Phosphoribosylaminoimidazole-succinocarboxamide synthase	purC BCAH187_A0364	-2.03628	0.0076915	0.036808	Higher in EVsMOD_15h	-3.47935	0.000285379	0.00250378	Higher in EVsMOD_9h	-1.17554	0.120549	0.376353	Non-significant	0.267525	0.409817	0.6705	Non-significant
tr|B7HS37|B7HS37_BACC7	Phosphoribosylamine--glycine ligase	purD BCAH187_A0372	0.711158	0.56709	0.678459	Non-significant	-1.3141	0.174393	0.275831	Non-significant	-1.28981	0.404685	0.676012	Non-significant	0.73545	0.195826	0.469114	Non-significant
tr|B7HS26|B7HS26_BACC7	N5-carboxyaminoimidazole ribonucleotide mutase	purE BCAH187_A0361	0.256608	0.537197	0.654908	Non-significant	-0.780225	0.299225	0.416879	Non-significant	-0.394108	0.675122	0.84531	Non-significant	0.642725	0.00298228	0.0874973	Non-significant
tr|B7HS33|B7HS33_BACC7	Amidophosphoribosyltransferase (ATase)	purF BCAH187_A0368	-4.39937	0.0170557	0.0616987	Non-significant	-5.3348	0.000715565	0.00459403	Higher in EVsMOD_9h	-1.2474	0.418494	0.686237	Non-significant	-0.311975	0.637549	0.8284	Non-significant
sp|B7HS36|PUR9_BACC7	Bifunctional purine biosynthesis protein PurH [Includes: Phosphoribosylaminoimidazolecarboxamide formyltransferase (EC 2,1,2,3) (AICAR transformylase); IMP cyclohydrolase (EC 3,5,4,10) (ATIC) (IMP synthase) (Inosinicase)]	purH BCAH187_A0371	-3.41953	1.31977e-05	0.000654958	Higher in EVsMOD_15h	-5.16613	8.85949e-05	0.00126309	Higher in EVsMOD_9h	-1.73787	0.0400468	0.228378	Non-significant	0.008725	0.971539	0.989735	Non-significant
tr|B7HS27|B7HS27_BACC7	N5-carboxyaminoimidazole ribonucleotide synthase	purK BCAH187_A0362	-2.09373	0.131861	0.253713	Non-significant	-3.75447	0.00222537	0.010407	Higher in EVsMOD_9h	-1.14782	0.451028	0.709549	Non-significant	0.512925	0.155851	0.424379	Non-significant
sp|B7HS32|PURL_BACC7	Phosphoribosylformylglycinamidine synthase subunit PurL	purL BCAH187_A0367	-4.17279	0.032148	0.0969913	Non-significant	-6.59595	0.000239874	0.00217903	Higher in EVsMOD_9h	-2.77678	0.146866	0.414741	Non-significant	-0.353625	0.533415	0.757331	Non-significant
sp|B7HS34|PUR5_BACC7	Phosphoribosylformylglycinamidine cyclo-ligase	purM BCAH187_A0369	-3.75178	0.0189282	0.0663135	Non-significant	-6.0258	0.000159733	0.00167748	Higher in EVsMOD_9h	-2.20037	0.152127	0.420346	Non-significant	0.07365	0.863647	0.948095	Non-significant
tr|B7HS35|B7HS35_BACC7	Phosphoribosylglycinamide formyltransferase	purN BCAH187_A0370	-4.4964	0.000147339	0.00256344	Higher in EVsMOD_15h	-3.61242	0.00370823	0.0150318	Higher in EVsMOD_9h	1.3441	0.207379	0.480049	Non-significant	0.460125	0.261425	0.535047	Non-significant
sp|B7HS31|PURQ_BACC7	Phosphoribosylformylglycinamidine synthase subunit PurQ	purQ BCAH187_A0366	-3.65825	0.00629539	0.0323111	Higher in EVsMOD_15h	-5.80305	0.000411044	0.00319649	Higher in EVsMOD_9h	-1.92285	0.185908	0.458119	Non-significant	0.22195	0.201649	0.472892	Non-significant
tr|B7HPV7|B7HPV7_BACC7	Pur operon repressor	purR BCAH187_A0055	-1.09151	0.175631	0.30818	Non-significant	-1.33102	0.201941	0.308013	Non-significant	-0.101267	0.934289	0.973128	Non-significant	0.13825	0.783068	0.907757	Non-significant
tr|B7HS30|B7HS30_BACC7	Phosphoribosylformylglycinamidine synthase subunit PurS	purS BCAH187_A0365	-1.97947	0.316867	0.464662	Non-significant	-5.82102	0.000123141	0.00149692	Higher in EVsMOD_9h	-3.50216	0.126036	0.381858	Non-significant	0.3394	0.332993	0.608216	Non-significant
sp|B7HVU6|PXPA_BACC7	5-oxoprolinase subunit A (5-OPase subunit A)	pxpA BCAH187_A3118	-4.28639	3.14716e-05	0.000968683	Higher in EVsMOD_15h	-2.75785	0.0073799	0.0251259	Higher in EVsMOD_9h	1.55307	0.0913995	0.337785	Non-significant	0.024525	0.951918	0.982548	Non-significant
tr|B7HMD1|B7HMD1_BACC7	Pyruvate carboxylase (EC 6,4,1,1)	pyc BCAH187_A4065	-3.25125	0.031573	0.0962222	Non-significant	-2.51885	0.0173645	0.0469687	Higher in EVsMOD_9h	0.92385	0.537529	0.768486	Non-significant	0.19145	0.492209	0.730134	Non-significant
tr|B7HRN8|B7HRN8_BACC7	Pyruvate kinase	pyk BCAH187_A4724	3.23789	0.000327566	0.00452769	Higher in EVsLB_15h	-1.6158	0.0918641	0.166752	Non-significant	-3.76177	0.00217152	0.0500913	Non-significant	1.09193	0.153251	0.424379	Non-significant
tr|B7HN65|B7HN65_BACC7	Pyrimidine-nucleoside phosphorylase	pyn2 BCAH187_A4218	-3.8305	0.00977135	0.0437076	Higher in EVsMOD_15h	-2.55538	0.0148448	0.0423282	Higher in EVsMOD_9h	1.86372	0.17466	0.445047	Non-significant	0.5886	0.252555	0.529979	Non-significant
sp|B7HLM2|PYRC_BACC7	Dihydroorotase (DHOase) (EC 3,5,2,3)	pyrC BCAH187_A3937	0.513283	0.417468	0.557619	Non-significant	-1.10872	0.115231	0.200143	Non-significant	-0.716433	0.454152	0.711128	Non-significant	0.905575	0.00572714	0.101249	Non-significant
sp|B7HLL8|PYRDB_BACC7	Dihydroorotate dehydrogenase B (NAD(+)), catalytic subunit (DHOD B)	pyrD BCAH187_A3933	-3.01202	0.00206486	0.0145886	Higher in EVsMOD_15h	-3.03915	0.00151591	0.0077999	Higher in EVsMOD_9h	0.622275	0.47918	0.731794	Non-significant	0.6494	0.00428686	0.0929529	Non-significant
tr|B7HLL6|B7HLL6_BACC7	Orotate phosphoribosyltransferase	pyrE pyrE2 BCAH187_A3931	-1.33153	0.53379	0.654252	Non-significant	-1.019	0.0540045	0.111991	Non-significant	1.04903	0.628134	0.823474	Non-significant	0.7365	0.0265871	0.188219	Non-significant
sp|B7HLL7|PYRF_BACC7	Orotidine 5'-phosphate decarboxylase	pyrF BCAH187_A3932	-2.73688	0.0980797	0.209748	Non-significant	-2.67983	0.00285154	0.012403	Higher in EVsMOD_9h	0.783158	0.589839	0.801801	Non-significant	0.7261	0.219731	0.492475	Non-significant
sp|B7HY98|PYRG_BACC7	CTP synthase	pyrG BCAH187_A5516	-0.899842	0.0903934	0.197633	Non-significant	-2.17873	0.0146166	0.0419666	Higher in EVsMOD_9h	-1.03873	0.250399	0.525278	Non-significant	0.24015	0.448765	0.70383	Non-significant
tr|B7HLF8|B7HLF8_BACC7	Uridylate kinase	pyrH pyrH2 BCAH187_A3872	-1.78794	0.0179004	0.0636905	Non-significant	1.32302	0.0156217	0.0435162	Non-significant	3.23149	0.0022955	0.0511498	Non-significant	0.120525	0.73809	0.883042	Non-significant
sp|B7HLL9|PYRK_BACC7	Dihydroorotate dehydrogenase B (NAD(+)), electron transfer subunit	pyrK BCAH187_A3934	-4.06037	0.00220013	0.0151919	Higher in EVsMOD_15h	-0.767275	0.228302	0.338904	Non-significant	2.9461	0.0194993	0.155066	Non-significant	-0.347	0.391082	0.65382	Non-significant
sp|B7HLM5|PYRR_BACC7	Bifunctional protein PyrR [Includes: Pyrimidine operon regulatory protein; Uracil phosphoribosyltransferase (UPRTase) (EC 2,4,2,9)]	pyrR BCAH187_A3942	-1.87134	0.295949	0.444465	Non-significant	-3.60137	0.00191436	0.00918266	Higher in EVsMOD_9h	-1.25883	0.507398	0.746249	Non-significant	0.4712	0.156819	0.424379	Non-significant
tr|B7HL32|B7HL32_BACC7	Menaquinol-cytochrome c reductase, iron-sulfur subunit	qcrA BCAH187_A1685	6.34753	1.40859e-05	0.000654958	Higher in EVsLB_15h	5.2682	0.000536403	0.0038105	Higher in EVsLB_9h	-0.897383	0.304598	0.578482	Non-significant	0.18195	0.743374	0.88575	Non-significant
tr|B7HL33|B7HL33_BACC7	Menaquinol-cytochrome c reductase, cytochrome b subunit	qcrB BCAH187_A1686	2.87708	0.149977	0.275898	Non-significant	3.71802	0.00164984	0.00822119	Higher in EVsLB_9h	1.30052	0.513044	0.750199	Non-significant	0.459575	0.154858	0.424379	Non-significant
tr|B7HL34|B7HL34_BACC7	Menaquinol:cytochrome c reductase cytochrome c subunit	qcrC BCAH187_A1687	1.41857	0.36933	0.511285	Non-significant	3.23855	0.000992164	0.00572166	Higher in EVsLB_9h	2.17906	0.191776	0.462006	Non-significant	0.359075	0.52423	0.75132	Non-significant
tr|B7HWC4|B7HWC4_BACC7	Quinol oxidase subunit 2	qoxA BCAH187_A0830	0.541575	0.550178	0.665596	Non-significant	3.54427	9.32265e-05	0.001302	Higher in EVsLB_9h	2.56275	0.0286355	0.193384	Non-significant	-0.43995	0.303872	0.580325	Non-significant
tr|B7HWC3|B7HWC3_BACC7	Quinol oxidase subunit 1	qoxB BCAH187_A0829	1.25202	0.575055	0.685639	Non-significant	4.7938	1.87081e-06	0.000180454	Higher in EVsLB_9h	3.55231	0.151877	0.420346	Non-significant	0.010525	0.95397	0.983134	Non-significant
tr|B7HWC2|B7HWC2_BACC7	Quinol oxidase subunit 3	qoxC BCAH187_A0828	0.960083	0.63513	0.733257	Non-significant	4.7281	1.55379e-05	0.00047611	Higher in EVsLB_9h	3.92347	0.0985753	0.346585	Non-significant	0.15545	0.500053	0.736717	Non-significant
sp|B7HQH7|QUEA_BACC7	S-adenosylmethionine:tRNA ribosyltransferase-isomerase	queA BCAH187_A4552	1.93286	0.146601	0.271919	Non-significant	4.16382	1.22514e-05	0.000428274	Higher in EVsLB_9h	3.16859	0.00792109	0.0937147	Non-significant	0.937625	0.276351	0.549225	Non-significant
sp|B7HK63|QUEC_BACC7	7-cyano-7-deazaguanine synthase	queC BCAH187_A1497	1.96523	0.0947037	0.204249	Non-significant	3.30587	0.00218511	0.0102421	Higher in EVsLB_9h	1.37817	0.27407	0.548469	Non-significant	0.037525	0.930319	0.974959	Non-significant
tr|B7HK65|B7HK65_BACC7	7-carboxy-7-deazaguanine synthase	queE BCAH187_A1499	2.01347	0.18877	0.325965	Non-significant	0.1097	0.900816	0.935542	Non-significant	-0.559392	0.73987	0.881928	Non-significant	1.34437	0.0133072	0.14428	Non-significant
sp|B7HK66|QUEF_BACC7	NADPH-dependent 7-cyano-7-deazaguanine reductase	queF BCAH187_A1500	1.06722	0.104079	0.21649	Non-significant	2.56115	0.000774589	0.00484973	Higher in EVsLB_9h	0.983083	0.155059	0.423	Non-significant	-0.51085	0.203162	0.472892	Non-significant
sp|B7HQ80|RACA_BACC7	Chromosome-anchoring protein RacA	racA BCAH187_A2396	1.01618	0.398976	0.53959	Non-significant	0.190425	0.791308	0.856382	Non-significant	-1.54053	0.271796	0.547055	Non-significant	-0.714775	0.186672	0.461178	Non-significant
tr|B7HQP6|B7HQP6_BACC7	Glutamate racemase	racE2 murI BCAH187_A4623	1.14429	0.160968	0.289878	Non-significant	-0.141425	0.899322	0.935355	Non-significant	-0.366992	0.805395	0.920817	Non-significant	0.918725	0.0127156	0.144227	Non-significant
sp|B7HLE4|RBFA_BACC7	Ribosome-binding factor A	rbfA BCAH187_A3858	-0.119967	0.93031	0.955833	Non-significant	-3.96775	4.50871e-05	0.000826462	Higher in EVsMOD_9h	-3.33778	0.0563502	0.271504	Non-significant	0.51	0.0796178	0.307247	Non-significant
tr|B7HW90|B7HW90_BACC7	Ribose ABC transporter, ATP-binding protein	rbsA BCAH187_A0796	0.306042	0.513802	0.63852	Non-significant	2.99685	0.00880931	0.0286163	Higher in EVsLB_9h	3.52463	0.0116147	0.117095	Non-significant	0.833825	0.0850896	0.315508	Non-significant
tr|B7HLB4|B7HLB4_BACC7	Protein RecA (Recombinase A)	recA BCAH187_A3827	1.51398	0.0623432	0.152189	Non-significant	5.5904	0.000153506	0.00164851	Higher in EVsLB_9h	4.73414	0.00308637	0.0550985	Non-significant	0.657725	0.158281	0.424379	Non-significant
sp|B7HPS0|RECF_BACC7	DNA replication and repair protein RecF	recF BCAH187_A0004	2.28886	0.0174117	0.0624935	Non-significant	1.45007	0.174963	0.2762	Non-significant	-0.859108	0.484169	0.73575	Non-significant	-0.020325	0.970133	0.989735	Non-significant
tr|B7HQG6|B7HQG6_BACC7	GTP pyrophosphokinase	relA BCAH187_A4541	2.01242	0.0608304	0.149708	Non-significant	3.39735	0.0437853	0.0955843	Non-significant	0.752708	0.673613	0.845163	Non-significant	-0.632225	0.256271	0.531832	Non-significant
tr|B7I166|B7I166_BACC7	Plasmid replication protein RepX	repX BCAH187_C0096	-3.11424	0.0886208	0.195004	Non-significant	-2.99842	0.0305676	0.0723474	Non-significant	-0.270183	0.88799	0.957409	Non-significant	-0.386	0.518035	0.748962	Non-significant
tr|B7HKY2|B7HKY2_BACC7	Thiol-disulfide oxidoreductase ResA	resA BCAH187_A1634	-0.869492	0.4517	0.585441	Non-significant	1.69055	0.00151451	0.0077999	Non-significant	2.86762	0.0409836	0.233073	Non-significant	0.307575	0.410964	0.670675	Non-significant
tr|B7HKY4|B7HKY4_BACC7	ResC protein	resC BCAH187_A1636	0.971092	0.459323	0.591216	Non-significant	3.3447	0.00108099	0.0060867	Higher in EVsLB_9h	1.76271	0.247491	0.523274	Non-significant	-0.6109	0.0716157	0.295996	Non-significant
tr|B7HKY5|B7HKY5_BACC7	DNA-binding response regulator ResD	resD BCAH187_A1637	-1.74504	0.0288718	0.0898089	Non-significant	-2.91493	0.0352915	0.0812258	Non-significant	-0.834483	0.529464	0.760706	Non-significant	0.3354	0.566191	0.779938	Non-significant
sp|B7HS01|REX_BACC7	Redox-sensing transcriptional repressor Rex	rex BCAH187_A0313	-0.676275	0.452822	0.586526	Non-significant	1.5512	0.000462064	0.00340006	Non-significant	2.62965	0.02425	0.177464	Non-significant	0.402175	0.14861	0.419664	Non-significant
tr|B7I064|B7I064_BACC7	peptidoglycan-N-acetylglucosamine deacetylase	BCAH187_A3642	-1.556	0.11299	0.227004	Non-significant	0.278325	0.606058	0.703844	Non-significant	-0.5009	0.627973	0.823474	Non-significant	-2.33522	6.74646e-05	0.0186565	Higher in EVsMOD_15h
tr|B7HY92|B7HY92_BACC7	Transcription termination factor Rho	rho BCAH187_A5510	-4.36492	0.00120018	0.0104514	Higher in EVsMOD_15h	-1.43965	0.247451	0.362351	Non-significant	0.795867	0.575352	0.791158	Non-significant	-2.1294	0.00895561	0.125931	Non-significant
sp|B7HNM8|RIBBA_BACC7	Riboflavin biosynthesis protein RibBA	ribBA BCAH187_A4245	-6.55567	1.99788e-05	0.000758133	Higher in EVsMOD_15h	-5.37295	6.25421e-08	3.20997e-05	Higher in EVsMOD_9h	2.24355	0.00265074	0.0512657	Non-significant	1.06082	0.0015647	0.0806557	Non-significant
tr|B7HNM6|B7HNM6_BACC7	Riboflavin biosynthesis protein RibD	ribD BCAH187_A4243	0.485617	0.577438	0.687126	Non-significant	1.96917	0.0139879	0.0405036	Non-significant	-0.180992	0.86131	0.946105	Non-significant	-1.66455	0.00257274	0.0874973	Non-significant
tr|B7HNM7|B7HNM7_BACC7	Riboflavin synthase	ribE BCAH187_A4244	2.08127	0.054114	0.138524	Non-significant	-0.7549	0.0863024	0.160488	Non-significant	-3.50987	0.00911977	0.101755	Non-significant	-0.6737	0.0903339	0.32523	Non-significant
tr|B7HLE2|B7HLE2_BACC7	Riboflavin biosynthesis protein	ribF BCAH187_A3856	0.401058	0.570273	0.68136	Non-significant	1.02648	0.157859	0.256585	Non-significant	0.692742	0.518335	0.754522	Non-significant	0.067325	0.413349	0.671608	Non-significant
sp|B7HNM9|RISB_BACC7	6,7-dimethyl-8-ribityllumazine synthase	ribH BCAH187_A4246	0.319225	0.711136	0.792166	Non-significant	-2.02102	0.120942	0.207604	Non-significant	-4.07937	0.0079427	0.0937147	Non-significant	-1.73913	0.144271	0.416411	Non-significant
tr|B7HN38|B7HN38_BACC7	RibT protein	ribT BCAH187_A4191	-0.964717	0.204592	0.346557	Non-significant	-1.82088	0.0138176	0.0402375	Non-significant	-0.151883	0.87326	0.951768	Non-significant	0.704275	0.000246522	0.0421758	Non-significant
sp|B7HLF0|RIMP_BACC7	Ribosome maturation factor RimP	rimP BCAH187_A3864	1.04878	0.305392	0.453741	Non-significant	-0.36545	0.612902	0.709134	Non-significant	-1.08298	0.271643	0.547055	Non-significant	0.33125	0.663117	0.839322	Non-significant
tr|B7HZE6|B7HZE6_BACC7	Ribosomal RNA large subunit methyltransferase H	rlmH BCAH187_A5643	-1.91193	0.0514562	0.135262	Non-significant	-1.69227	0.0114573	0.0350762	Non-significant	1.33558	0.177898	0.448461	Non-significant	1.11593	0.0138474	0.145044	Non-significant
sp|B7HLJ7|RLMN_BACC7	Probable dual-specificity RNA methyltransferase RlmN	rlmN BCAH187_A3912	1.79722	0.206127	0.348583	Non-significant	1.69292	0.196471	0.301011	Non-significant	0.736933	0.702274	0.857054	Non-significant	0.841225	0.0283062	0.195666	Non-significant
tr|B7HKY1|B7HKY1_BACC7	Pseudouridine synthase	rluB BCAH187_A1633	-2.07607	0.130632	0.25253	Non-significant	0.74305	0.54386	0.650667	Non-significant	-0.121775	0.942244	0.974669	Non-significant	-2.9409	0.00468704	0.0934221	Non-significant
sp|B7HLI2|RNC_BACC7	Ribonuclease 3	rnc BCAH187_A3897	-5.54444	0.000909583	0.00860541	Higher in EVsMOD_15h	0.98745	0.206498	0.31218	Non-significant	3.87034	0.0035752	0.0616797	Non-significant	-2.66155	0.0106943	0.135492	Non-significant
sp|B7HLH0|RNH2_BACC7	Ribonuclease HII (RNase HII)	rnhB BCAH187_A3884	1.88845	0.0116351	0.0485505	Non-significant	-1.30878	0.0503463	0.106778	Non-significant	-2.47602	0.02429	0.177464	Non-significant	0.7212	0.00416909	0.0929529	Non-significant
sp|B7HRJ7|RNH3_BACC7	Ribonuclease HIII (RNase HIII)	rnhC BCAH187_A4682	-2.12092	0.0862707	0.191889	Non-significant	0.646675	0.518951	0.629672	Non-significant	0.40075	0.67388	0.845163	Non-significant	-2.36685	0.0578813	0.27019	Non-significant
tr|B7HLD1|B7HLD1_BACC7	Ribonuclease J (RNase J)	rnj BCAH187_A3845	-0.661383	0.545748	0.662187	Non-significant	-1.46057	0.073741	0.141619	Non-significant	-2.77889	0.0350295	0.213504	Non-significant	-1.9797	0.0347454	0.214211	Non-significant
tr|B7HPV1|B7HPV1_BACC7	Ribonuclease M5	rnmV BCAH187_A0049	-2.18003	0.000826351	0.00815624	Higher in EVsMOD_15h	-0.55565	0.512771	0.62513	Non-significant	2.07608	0.0759417	0.303915	Non-significant	0.4517	0.175979	0.447135	Non-significant
sp|B7HZH3|RNPA_BACC7	Ribonuclease P protein component (RNase P protein)	rnpA BCAH187_A5674	-0.936108	0.360512	0.50452	Non-significant	0.57285	0.466084	0.582131	Non-significant	0.507283	0.688331	0.850267	Non-significant	-1.00167	0.0385039	0.225853	Non-significant
tr|B7HLB2|B7HLB2_BACC7	Ribonuclease Y (RNase Y)	rny BCAH187_A3825	2.12637	0.111708	0.226525	Non-significant	5.64415	0.000312411	0.00261068	Higher in EVsLB_9h	3.17636	0.0368141	0.217808	Non-significant	-0.341425	0.660896	0.838485	Non-significant
sp|B7HNQ7|RNZ_BACC7	Ribonuclease Z (RNase Z)	rnz BCAH187_A4274	-0.394908	0.673363	0.761241	Non-significant	-0.733925	0.404856	0.526056	Non-significant	0.0570833	0.966732	0.983365	Non-significant	0.3961	0.0221452	0.176217	Non-significant
sp|B7HSW8|ROCA_BACC7	1-pyrroline-5-carboxylate dehydrogenase	rocA BCAH187_A0381	5.04475	5.04569e-05	0.00131504	Higher in EVsLB_15h	2.74325	0.00317482	0.0133296	Higher in EVsLB_9h	-2.79157	0.000386193	0.0202532	Higher in EVsLB_15h	-0.490075	0.44859	0.70383	Non-significant
tr|B7HVK9|B7HVK9_BACC7	RocB protein	rocB BCAH187_A3030	1.05717	0.0875444	0.193673	Non-significant	-0.552225	0.539648	0.647514	Non-significant	-1.10807	0.297858	0.573449	Non-significant	0.501325	0.353818	0.624582	Non-significant
tr|B7HZS5|B7HZS5_BACC7	Ornithine aminotransferase	rocD BCAH187_A1307	-2.37455	0.0783528	0.179329	Non-significant	0.32995	0.62067	0.716621	Non-significant	2.90612	0.0724826	0.302453	Non-significant	0.201625	0.425024	0.682763	Non-significant
tr|B7HQY7|B7HQY7_BACC7	Arginase	rocF BCAH187_A0198	7.75917	1.8131e-05	0.000715825	Higher in EVsLB_15h	4.43505	0.00528065	0.0192219	Higher in EVsLB_9h	-3.99812	0.0155478	0.134952	Non-significant	-0.674	0.310359	0.584021	Non-significant
tr|B7HLJ3|B7HLJ3_BACC7	Ribulose-phosphate 3-epimerase	rpe BCAH187_A3908	-1.44589	0.266177	0.413985	Non-significant	-4.44995	0.0015618	0.00790287	Higher in EVsMOD_9h	-2.95543	0.0735142	0.303695	Non-significant	0.048625	0.940677	0.977809	Non-significant
sp|B7HQT2|RL1_BACC7	Large ribosomal subunit protein uL1 (50S ribosomal protein L1)	rplA BCAH187_A0128	-3.74232	0.0184576	0.0652211	Non-significant	-4.18602	0.000238094	0.00217247	Higher in EVsMOD_9h	0.03305	0.979376	0.988804	Non-significant	0.47675	0.14011	0.410337	Non-significant
sp|B7HQU7|RL2_BACC7	Large ribosomal subunit protein uL2 (50S ribosomal protein L2)	rplB BCAH187_A0144	-2.95577	0.117946	0.233954	Non-significant	1.69237	0.184835	0.287255	Non-significant	3.99427	0.102083	0.352229	Non-significant	-0.653875	0.172949	0.444315	Non-significant
sp|B7HQU4|RL3_BACC7	Large ribosomal subunit protein uL3 (50S ribosomal protein L3)	rplC BCAH187_A0141	-2.47726	0.00987628	0.0437926	Higher in EVsMOD_15h	-3.30542	0.00232153	0.0107103	Higher in EVsMOD_9h	-2.47339	0.0197137	0.155066	Non-significant	-1.64522	0.0258531	0.187979	Non-significant
sp|B7HQU5|RL4_BACC7	Large ribosomal subunit protein uL4 (50S ribosomal protein L4)	rplD BCAH187_A0142	-3.51641	0.0537554	0.1379	Non-significant	-2.55667	0.119135	0.205188	Non-significant	1.69591	0.465513	0.720738	Non-significant	0.736175	0.0460763	0.247413	Non-significant
sp|B7HQV6|RL5_BACC7	Large ribosomal subunit protein uL5 (50S ribosomal protein L5)	rplE BCAH187_A0153	-3.63544	0.000413787	0.00520912	Higher in EVsMOD_15h	-5.94787	3.14774e-06	0.000239345	Higher in EVsMOD_9h	-1.74068	0.0295262	0.193699	Non-significant	0.57175	0.0151633	0.148889	Non-significant
tr|B7HQV9|B7HQV9_BACC7	Large ribosomal subunit protein uL6	rplF BCAH187_A0156	-2.48301	0.00307273	0.0190945	Higher in EVsMOD_15h	-4.61228	3.21166e-05	0.000666013	Higher in EVsMOD_9h	-1.48784	0.0396816	0.227283	Non-significant	0.641425	0.113687	0.363847	Non-significant
sp|B7HZF6|RL9_BACC7	Large ribosomal subunit protein bL9 (50S ribosomal protein L9)	rplI BCAH187_A5657	0.776033	0.407435	0.548016	Non-significant	-1.48275	0.0327076	0.0763921	Non-significant	-2.25931	0.0838486	0.321159	Non-significant	-0.000525	0.997609	0.997609	Non-significant
sp|B7HQT3|RL10_BACC7	Large ribosomal subunit protein uL10 (50S ribosomal protein L10)	rplJ BCAH187_A0130	-8.04734	0.0112707	0.0475127	Higher in EVsMOD_15h	-6.5645	0.000901582	0.00542679	Higher in EVsMOD_9h	1.42702	0.568912	0.785986	Non-significant	-0.055825	0.918208	0.970358	Non-significant
sp|B7HQT1|RL11_BACC7	Large ribosomal subunit protein uL11 (50S ribosomal protein L11)	rplK BCAH187_A0127	-2.77606	0.042443	0.118552	Non-significant	-1.84333	0.0342568	0.0791995	Non-significant	0.310933	0.813009	0.922247	Non-significant	-0.6218	0.0930418	0.327572	Non-significant
sp|B7HQT4|RL7_BACC7	Large ribosomal subunit protein bL12 (50S ribosomal protein L7/L12)	rplL BCAH187_A0131	-0.66035	0.0457743	0.12457	Non-significant	-1.5443	0.267273	0.383714	Non-significant	-0.9	0.571258	0.788167	Non-significant	-0.01605	0.950609	0.981691	Non-significant
sp|B7HQX7|RL13_BACC7	Large ribosomal subunit protein uL13 (50S ribosomal protein L13)	rplM BCAH187_A0175	-1.97645	0.00156905	0.0126822	Non-significant	-3.4965	0.000160149	0.00167748	Higher in EVsMOD_9h	-0.89725	0.150215	0.419009	Non-significant	0.6228	0.0294488	0.199977	Non-significant
sp|B7HQV4|RL14_BACC7	Large ribosomal subunit protein uL14 (50S ribosomal protein L14)	rplN BCAH187_A0151	-4.55462	0.00267698	0.0174471	Higher in EVsMOD_15h	-3.31015	0.00153991	0.00784474	Higher in EVsMOD_9h	0.131392	0.904657	0.96281	Non-significant	-1.11308	0.00646991	0.102967	Non-significant
sp|B7HQW3|RL15_BACC7	Large ribosomal subunit protein uL15 (50S ribosomal protein L15)	rplO BCAH187_A0160	-4.49897	0.00535322	0.0286949	Higher in EVsMOD_15h	-5.02127	0.000951011	0.00562532	Higher in EVsMOD_9h	0.656417	0.63812	0.828628	Non-significant	1.17873	0.0150282	0.148889	Non-significant
sp|B7HQV1|RL16_BACC7	Large ribosomal subunit protein uL16 (50S ribosomal protein L16)	rplP BCAH187_A0148	-1.41007	0.0672489	0.160351	Non-significant	-3.30355	4.23814e-05	0.000798248	Higher in EVsMOD_9h	-1.84593	0.0255781	0.182333	Non-significant	0.04755	0.89222	0.960148	Non-significant
sp|B7HQX2|RL17_BACC7	Large ribosomal subunit protein bL17 (50S ribosomal protein L17)	rplQ BCAH187_A0169	-3.98542	0.0256399	0.0830264	Non-significant	-5.69527	0.000151325	0.00164851	Higher in EVsMOD_9h	-0.1212	0.935641	0.973128	Non-significant	1.58865	0.00632796	0.102967	Non-significant
sp|B7HLH3|RL19_BACC7	Large ribosomal subunit protein bL19 (50S ribosomal protein L19)	rplS BCAH187_A3887	-2.00053	0.000457872	0.00548454	Higher in EVsMOD_15h	0.610725	0.117125	0.202406	Non-significant	2.48445	0.000300982	0.0191655	Higher in EVsLB_9h	-0.1268	0.700739	0.861447	Non-significant
sp|B7HRL2|RL20_BACC7	Large ribosomal subunit protein bL20 (50S ribosomal protein L20)	rplT BCAH187_A4697	-5.29659	0.0157884	0.059257	Non-significant	-4.7299	0.000592712	0.00404265	Higher in EVsMOD_9h	-0.169283	0.921345	0.970084	Non-significant	-0.735975	0.131075	0.398072	Non-significant
sp|B7HQK2|RL21_BACC7	Large ribosomal subunit protein bL21 (50S ribosomal protein L21)	rplU BCAH187_A4577	-3.98966	0.0281569	0.0883885	Non-significant	-4.4853	0.0150828	0.0427694	Higher in EVsMOD_9h	-0.970842	0.633232	0.826988	Non-significant	-0.4752	0.468834	0.712443	Non-significant
sp|B7HQU9|RL22_BACC7	Large ribosomal subunit protein uL22 (50S ribosomal protein L22)	rplV BCAH187_A0146	-5.81414	0.00388306	0.0226154	Higher in EVsMOD_15h	-6.50775	0.0012137	0.00666238	Higher in EVsMOD_9h	-0.957583	0.605149	0.80989	Non-significant	-0.263975	0.360024	0.628165	Non-significant
sp|B7HQU6|RL23_BACC7	Large ribosomal subunit protein uL23 (50S ribosomal protein L23)	rplW BCAH187_A0143	-4.07403	0.00339118	0.0202976	Higher in EVsMOD_15h	-4.50617	9.80219e-07	0.000171685	Higher in EVsMOD_9h	-0.0938917	0.910777	0.96518	Non-significant	0.33825	0.102024	0.343933	Non-significant
sp|B7HQV5|RL24_BACC7	Large ribosomal subunit protein uL24 (50S ribosomal protein L24)	rplX BCAH187_A0152	-0.771383	0.269548	0.417647	Non-significant	-1.80557	0.0714247	0.138596	Non-significant	-0.915717	0.413469	0.681809	Non-significant	0.118475	0.801992	0.917775	Non-significant
sp|B7HLJ1|RL28_BACC7	Large ribosomal subunit protein bL28 (50S ribosomal protein L28)	rpmB BCAH187_A3906	1.96015	0.0124088	0.0502473	Non-significant	2.20107	0.186279	0.288409	Non-significant	2.14352	0.0086369	0.0985086	Non-significant	1.9026	0.244685	0.516298	Non-significant
sp|B7HQV2|RL29_BACC7	Large ribosomal subunit protein uL29 (50S ribosomal protein L29)	rpmC BCAH187_A0149	0.289617	0.769676	0.836498	Non-significant	0.9557	0.32121	0.441742	Non-significant	-0.365467	0.711228	0.863995	Non-significant	-1.03155	0.289207	0.562789	Non-significant
sp|B7HY91|RL31B_BACC7	Large ribosomal subunit protein bL31B (50S ribosomal protein L31 type B)	rpmE2 BCAH187_A5509	0.450392	0.244412	0.390793	Non-significant	-1.56602	0.0147444	0.0421006	Non-significant	-1.56167	0.0552617	0.269342	Non-significant	0.45475	0.0112675	0.136877	Non-significant
sp|B7HRL3|RL35_BACC7	Large ribosomal subunit protein bL35 (50S ribosomal protein L35)	rpmI BCAH187_A4698	-6.03024	0.000540091	0.00622925	Higher in EVsMOD_15h	-5.8698	1.63725e-05	0.000487143	Higher in EVsMOD_9h	-0.101933	0.841351	0.93392	Non-significant	-0.262375	0.717149	0.871188	Non-significant
sp|B7HQW8|RL36_BACC7	Large ribosomal subunit protein bL36 (50S ribosomal protein L36)	rpmJ BCAH187_A0165	-3.77222	0.0103712	0.0448817	Higher in EVsMOD_15h	-2.37647	0.00461511	0.0173692	Higher in EVsMOD_9h	1.24958	0.264851	0.541614	Non-significant	-0.146175	0.766816	0.896367	Non-significant
tr|B7HQX1|B7HQX1_BACC7	DNA-directed RNA polymerase subunit alpha	rpoA BCAH187_A0168	-0.04955	0.951863	0.971743	Non-significant	0.603275	0.142958	0.236878	Non-significant	0.660325	0.42808	0.691462	Non-significant	0.0075	0.984902	0.994103	Non-significant
sp|B7HQT6|RPOB_BACC7	DNA-directed RNA polymerase subunit beta	rpoB BCAH187_A0133	-2.25712	0.0168126	0.0613197	Non-significant	-1.10393	0.148636	0.244683	Non-significant	1.86634	0.0820601	0.318468	Non-significant	0.71315	0.169518	0.439698	Non-significant
sp|B7HY99|RPOE_BACC7	Probable DNA-directed RNA polymerase subunit delta	rpoE BCAH187_A5517	2.41372	0.0526213	0.13606	Non-significant	-1.41505	0.187327	0.289595	Non-significant	-2.82469	0.000623637	0.0265997	Higher in EVsLB_15h	1.00408	0.437318	0.691689	Non-significant
sp|B7HMU7|RPOY_BACC7	DNA-directed RNA polymerase subunit epsilon	rpoY BCAH187_A4096	-0.980233	0.332601	0.476876	Non-significant	-0.901925	0.281701	0.397206	Non-significant	-0.688792	0.53922	0.769779	Non-significant	-0.7671	0.269397	0.545435	Non-significant
tr|B7HL08|B7HL08_BACC7	Ribosomal protein S1	rpsA BCAH187_A1661	-4.91843	0.0551366	0.13992	Non-significant	-2.891	0.0242558	0.0607809	Non-significant	1.49168	0.500318	0.743323	Non-significant	-0.53575	0.54707	0.766645	Non-significant
sp|B7HLG0|RS2_BACC7	Small ribosomal subunit protein uS2 (30S ribosomal protein S2)	rpsB BCAH187_A3874	-4.02843	0.000102981	0.00207274	Higher in EVsMOD_15h	-4.7917	5.54166e-06	0.000292758	Higher in EVsMOD_9h	-0.120367	0.819289	0.925702	Non-significant	0.6429	0.00283254	0.0874973	Non-significant
tr|B7HQV0|B7HQV0_BACC7	Small ribosomal subunit protein uS3	rpsC BCAH187_A0147	-2.79877	0.00164065	0.0130552	Higher in EVsMOD_15h	-1.42215	0.0137204	0.0400113	Non-significant	1.43642	0.0427578	0.237891	Non-significant	0.0598	0.866289	0.948933	Non-significant
sp|B7HSJ2|RS4_BACC7	Small ribosomal subunit protein uS4 (30S ribosomal protein S4)	rpsD BCAH187_A4790	-5.16018	0.0438158	0.121068	Non-significant	0.621075	0.434824	0.552068	Non-significant	4.98553	0.06083	0.280801	Non-significant	-0.795725	0.0802854	0.307377	Non-significant
tr|B7HQW1|B7HQW1_BACC7	Small ribosomal subunit protein uS5	rpsE BCAH187_A0158	-3.76082	0.000416121	0.00520912	Higher in EVsMOD_15h	-3.84455	7.71839e-05	0.00117731	Higher in EVsMOD_9h	0.1993	0.749079	0.886665	Non-significant	0.283025	0.299282	0.575843	Non-significant
sp|B7HZG1|RS6_BACC7	Small ribosomal subunit protein bS6 (30S ribosomal protein S6)	rpsF BCAH187_A5662	-4.61842	0.018728	0.0658366	Non-significant	-6.62507	8.27623e-05	0.00121365	Higher in EVsMOD_9h	-1.03707	0.529863	0.760706	Non-significant	0.969575	0.0255854	0.187596	Non-significant
sp|B7HQU0|RS7_BACC7	Small ribosomal subunit protein uS7 (30S ribosomal protein S7)	rpsG BCAH187_A0137	-3.14478	0.000239908	0.00356906	Higher in EVsMOD_15h	-4.0318	9.22271e-05	0.00129686	Higher in EVsMOD_9h	-0.818067	0.0666103	0.295358	Non-significant	0.06895	0.878027	0.9534	Non-significant
sp|B7HQV8|RS8_BACC7	Small ribosomal subunit protein uS8 (30S ribosomal protein S8)	rpsH BCAH187_A0155	-3.11202	0.0043612	0.0246847	Higher in EVsMOD_15h	-5.0325	3.92012e-07	8.94222e-05	Higher in EVsMOD_9h	-0.8149	0.189585	0.460016	Non-significant	1.10557	0.0202891	0.165291	Non-significant
sp|B7HQX8|RS9_BACC7	Small ribosomal subunit protein uS9 (30S ribosomal protein S9)	rpsI BCAH187_A0176	-1.63551	0.393971	0.534164	Non-significant	-4.02427	0.0223801	0.0571472	Non-significant	-2.67544	0.285045	0.559997	Non-significant	-0.286675	0.651474	0.833906	Non-significant
sp|B7HQU3|RS10_BACC7	Small ribosomal subunit protein uS10 (30S ribosomal protein S10)	rpsJ BCAH187_A0140	-3.76318	0.000511495	0.00596647	Higher in EVsMOD_15h	-6.18313	0.000132009	0.00153986	Higher in EVsMOD_9h	-2.25902	0.0608755	0.280801	Non-significant	0.160925	0.474235	0.716412	Non-significant
sp|B7HQX0|RS11_BACC7	Small ribosomal subunit protein uS11 (30S ribosomal protein S11)	rpsK BCAH187_A0167	-2.72892	0.000924816	0.00866963	Higher in EVsMOD_15h	-2.7921	0.000292686	0.00251416	Higher in EVsMOD_9h	-0.261883	0.523568	0.75695	Non-significant	-0.1987	0.618896	0.81974	Non-significant
sp|B7HQT9|RS12_BACC7	Small ribosomal subunit protein uS12 (30S ribosomal protein S12)	rpsL BCAH187_A0136	-5.51828	0.0215652	0.0726985	Non-significant	-0.720775	0.249221	0.364575	Non-significant	4.48857	0.0494995	0.255223	Non-significant	-0.308925	0.465627	0.712064	Non-significant
sp|B7HQW9|RS13_BACC7	Small ribosomal subunit protein uS13 (30S ribosomal protein S13)	rpsM BCAH187_A0166	-2.46272	0.00320997	0.0195293	Higher in EVsMOD_15h	-4.15857	0.000212811	0.0020321	Higher in EVsMOD_9h	-1.54945	0.0777456	0.308131	Non-significant	0.1464	0.621761	0.81974	Non-significant
sp|B7HLE1|RS15_BACC7	Small ribosomal subunit protein uS15 (30S ribosomal protein S15)	rpsO BCAH187_A3855	-2.0177	0.000861524	0.008265	Higher in EVsMOD_15h	-4.3735	0.000139933	0.00159601	Higher in EVsMOD_9h	-2.13702	0.0161622	0.138254	Non-significant	0.218775	0.413874	0.671687	Non-significant
sp|B7HQV3|RS17_BACC7	Small ribosomal subunit protein uS17 (30S ribosomal protein S17)	rpsQ BCAH187_A0150	-1.44837	0.0411903	0.116143	Non-significant	-5.3411	0.000787744	0.00490072	Higher in EVsMOD_9h	-3.60166	0.0204963	0.159996	Non-significant	0.291075	0.404211	0.664941	Non-significant
sp|B7HZF9|RS18_BACC7	Small ribosomal subunit protein bS18 (30S ribosomal protein S18)	rpsR BCAH187_A5660	-4.25143	0.0843446	0.188422	Non-significant	-1.6707	0.0101584	0.0319987	Non-significant	3.10228	0.183151	0.456715	Non-significant	0.52155	0.179295	0.451511	Non-significant
sp|B7HQU8|RS19_BACC7	Small ribosomal subunit protein uS19 (30S ribosomal protein S19)	rpsS BCAH187_A0145	-2.50716	0.0831555	0.187191	Non-significant	-1.77372	0.033595	0.0780209	Non-significant	0.147733	0.900907	0.960958	Non-significant	-0.5857	0.426314	0.682763	Non-significant
tr|B7HLK8|B7HLK8_BACC7	Rqc2 homolog RqcH (RqcH)	rqcH BCAH187_A3923	0.918275	0.371462	0.512624	Non-significant	1.1657	0.0760319	0.145339	Non-significant	0.419575	0.680734	0.845973	Non-significant	0.17215	0.747866	0.88801	Non-significant
tr|B7HU38|B7HU38_BACC7	DUF2642 domain-containing protein	rrf12 BCAH187_A0559	9.32317	2.55235e-06	0.00029111	Higher in EVsLB_15h	8.29472	0.000104365	0.00137869	Higher in EVsLB_9h	0.779458	0.232725	0.508822	Non-significant	1.8079	0.0775982	0.304572	Non-significant
tr|B7HPM9|B7HPM9_BACC7	Ribosomal silencing factor RsfS	rsfS BCAH187_A4463	0.0850167	0.899724	0.935731	Non-significant	-2.80075	0.00653273	0.0227317	Higher in EVsMOD_9h	-2.19292	0.0626707	0.284222	Non-significant	0.69285	0.136845	0.403892	Non-significant
tr|B7HLJ4|B7HLJ4_BACC7	Small ribosomal subunit biogenesis GTPase RsgA	rsgA BCAH187_A3909	0.690908	0.69327	0.776902	Non-significant	1.39722	0.0707389	0.137656	Non-significant	0.614267	0.732834	0.877265	Non-significant	-0.09205	0.869697	0.950238	Non-significant
sp|B7HPV2|RSMA_BACC7	Ribosomal RNA small subunit methyltransferase A	rsmA ksgA BCAH187_A0050	-2.17906	0.0151776	0.0575964	Non-significant	-0.688225	0.533174	0.641245	Non-significant	2.15341	0.171403	0.441984	Non-significant	0.662575	0.0178988	0.156294	Non-significant
sp|B7HZG8|RSMG_BACC7	Ribosomal RNA small subunit methyltransferase G	rsmG BCAH187_A5669	-2.50012	0.0117752	0.0486408	Higher in EVsMOD_15h	-0.02755	0.977891	0.985058	Non-significant	2.70837	0.0804121	0.313852	Non-significant	0.2358	0.508012	0.74073	Non-significant
sp|B7HM39|RSMH_BACC7	Ribosomal RNA small subunit methyltransferase H	rsmH mraW BCAH187_A3971	-4.51278	0.00020622	0.00330758	Higher in EVsMOD_15h	-1.73338	0.215002	0.32266	Non-significant	3.13913	0.095263	0.341786	Non-significant	0.359725	0.162853	0.429333	Non-significant
tr|B7HPU7|B7HPU7_BACC7	Ribosomal RNA small subunit methyltransferase I	rsmI BCAH187_A0045	-1.37388	0.135097	0.258726	Non-significant	0.6262	0.46839	0.583498	Non-significant	1.62581	0.131283	0.39005	Non-significant	-0.374275	0.615288	0.81858	Non-significant
sp|B7HQI0|RUVA_BACC7	Holliday junction branch migration complex subunit RuvA	ruvA BCAH187_A4555	-1.84897	0.00410983	0.0236344	Non-significant	-2.03212	0.020537	0.0537787	Non-significant	-0.362733	0.645702	0.832311	Non-significant	-0.179575	0.633627	0.827617	Non-significant
sp|B7HQH9|RUVB_BACC7	Holliday junction branch migration complex subunit RuvB	ruvB BCAH187_A4554	1.94333	0.0318191	0.0965942	Non-significant	0.749775	0.552406	0.65777	Non-significant	-1.24986	0.349813	0.622327	Non-significant	-0.0563	0.94778	0.980248	Non-significant
sp|B7HKE6|SAT_BACC7	Sulfate adenylyltransferase	sat BCAH187_A1583	-3.77387	0.0813568	0.184559	Non-significant	-2.29532	0.220697	0.32952	Non-significant	1.39803	0.176301	0.446982	Non-significant	-0.080525	0.97063	0.989735	Non-significant
sp|B7HN35|SCPB_BACC7	Segregation and condensation protein B	scpB BCAH187_A4188	2.56254	0.00370291	0.0217666	Higher in EVsLB_15h	0.766475	0.132348	0.224184	Non-significant	-1.29034	0.0715356	0.301271	Non-significant	0.505725	0.23087	0.504767	Non-significant
tr|B7HNQ4|B7HNQ4_BACC7	L-serine dehydratase	sdaAA2 BCAH187_A4271	0.72325	0.52249	0.645729	Non-significant	0.254125	0.794144	0.858998	Non-significant	-0.207625	0.893777	0.958685	Non-significant	0.2615	0.435761	0.690824	Non-significant
tr|B7HRG0|B7HRG0_BACC7	Succinate dehydrogenase	sdhA BCAH187_A4645	3.42783	0.00401208	0.0232022	Higher in EVsLB_15h	3.67	5.0441e-07	0.000103555	Higher in EVsLB_9h	0.577792	0.413281	0.681809	Non-significant	0.335625	0.216399	0.487398	Non-significant
tr|B7HRF9|B7HRF9_BACC7	Succinate dehydrogenase iron-sulfur subunit	sdhB BCAH187_A4644	4.72732	0.00171835	0.0133376	Higher in EVsLB_15h	3.78795	3.5366e-05	0.000704917	Higher in EVsLB_9h	-0.169542	0.786173	0.912427	Non-significant	0.769825	0.209233	0.479414	Non-significant
tr|B7HRG1|B7HRG1_BACC7	Succinate dehydrogenase, cytochrome b558 subunit	sdhC BCAH187_A4646	3.44628	0.0496907	0.131463	Non-significant	4.63417	0.000353812	0.00285975	Higher in EVsLB_9h	1.45369	0.377588	0.646211	Non-significant	0.2658	0.376524	0.643737	Non-significant
tr|B7HX16|B7HX16_BACC7	Protein translocase subunit SecA	secA secA2 BCAH187_A5352	-2.29709	0.200477	0.342697	Non-significant	3.77767	0.000155484	0.00164851	Higher in EVsLB_9h	5.10899	0.01907	0.154171	Non-significant	-0.965775	0.145003	0.416446	Non-significant
tr|B7HQH0|B7HQH0_BACC7	Multifunctional fusion protein [Includes: Protein translocase subunit SecD; Protein-export membrane protein SecF]	secDF secD secF BCAH187_A4545	-0.00138333	0.999564	0.999894	Non-significant	5.46955	2.08253e-05	0.00057776	Higher in EVsLB_9h	4.71958	0.105857	0.355105	Non-significant	-0.75135	0.189488	0.462863	Non-significant
tr|B7HQW4|B7HQW4_BACC7	Protein translocase subunit SecY	secY secY1 BCAH187_A0161	1.97833	0.315511	0.463311	Non-significant	5.09	1.16774e-05	0.0004281	Higher in EVsLB_9h	3.16442	0.139202	0.402773	Non-significant	0.05275	0.858913	0.946427	Non-significant
sp|B7HZ82|SELO_BACC7	Protein adenylyltransferase SelO	selO BCAH187_A3529	-2.61042	0.00222551	0.0152809	Higher in EVsMOD_15h	-2.48278	0.0167716	0.0457265	Higher in EVsMOD_9h	0.2673	0.795204	0.915312	Non-significant	0.13965	0.502149	0.73727	Non-significant
sp|B7HM19|SEPF_BACC7	Cell division protein SepF	sepF BCAH187_A3951	-0.4474	0.347244	0.490973	Non-significant	-1.6622	0.059809	0.1205	Non-significant	-0.296225	0.749194	0.886665	Non-significant	0.918575	0.0267177	0.188493	Non-significant
tr|B7HXT1|B7HXT1_BACC7	Phosphoserine aminotransferase	serC BCAH187_A3294	-4.09019	0.00979485	0.0437076	Higher in EVsMOD_15h	-4.63847	3.16691e-05	0.000663436	Higher in EVsMOD_9h	0.0549917	0.961179	0.982719	Non-significant	0.603275	0.0718004	0.295996	Non-significant
sp|B7HPS8|SYS_BACC7	Serine--tRNA ligase	serS BCAH187_A0018	-4.57189	0.00508249	0.0276773	Higher in EVsMOD_15h	-2.37633	0.0102973	0.0323248	Higher in EVsMOD_9h	2.99767	0.0445871	0.244752	Non-significant	0.8021	0.102339	0.344431	Non-significant
tr|B7HPJ2|B7HPJ2_BACC7	RNA polymerase sigma factor SigA	sigA BCAH187_A4426	-4.78801	0.000557422	0.00635771	Higher in EVsMOD_15h	-0.5613	0.19531	0.299903	Non-significant	4.65543	0.00136446	0.0401195	Higher in EVsLB_9h	0.428725	0.081421	0.308131	Non-significant
tr|B7HN52|B7HN52_BACC7	RNA polymerase sigma factor	sigF BCAH187_A4205	-1.79177	0.00981453	0.0437076	Non-significant	-0.5564	0.448466	0.565889	Non-significant	-0.862333	0.152975	0.421009	Non-significant	-2.0977	0.0180539	0.156294	Non-significant
tr|B7HQS8|B7HQS8_BACC7	RNA polymerase sigma-30 factor	sigH BCAH187_A0124	-4.79701	0.00131485	0.0111086	Higher in EVsMOD_15h	-3.05832	0.000668023	0.00440981	Higher in EVsMOD_9h	1.58718	0.00571494	0.0761491	Non-significant	-0.1515	0.842723	0.939036	Non-significant
tr|B7I0I8|B7I0I8_BACC7	Transcriptional regulator SinR	sinR BCAH187_A1435	-1.88123	0.12781	0.248714	Non-significant	-1.04845	0.0324365	0.0760185	Non-significant	0.891833	0.431361	0.695666	Non-significant	0.05905	0.873901	0.951787	Non-significant
tr|B7HZR3|B7HZR3_BACC7	Signal peptidase I	sipT BCAH187_A1295	-2.49869	0.0580907	0.144914	Non-significant	-2.7824	0.0126131	0.0380805	Higher in EVsMOD_9h	-1.03658	0.349031	0.621984	Non-significant	-0.752875	0.387049	0.651126	Non-significant
tr|B7HLI1|B7HLI1_BACC7	Chromosome partition protein Smc	smC smc BCAH187_A3896	1.62551	0.087731	0.193877	Non-significant	2.71615	0.0400139	0.0896784	Non-significant	0.856592	0.560315	0.77901	Non-significant	-0.23405	0.572398	0.784992	Non-significant
sp|B7HW45|SSRP_BACC7	SsrA-binding protein	smpB BCAH187_A5277	-2.23245	0.0100231	0.0441577	Higher in EVsMOD_15h	-2.96062	0.00298152	0.0128214	Higher in EVsMOD_9h	-0.2288	0.775328	0.905021	Non-significant	0.499375	0.291743	0.56558	Non-significant
tr|B7HZD0|B7HZD0_BACC7	Superoxide dismutase	sodA2 BCAH187_A5627	-3.88324	0.0488856	0.13051	Non-significant	-3.48925	0.0144748	0.0416784	Higher in EVsMOD_9h	-1.21183	0.238989	0.514195	Non-significant	-1.60582	0.307263	0.582769	Non-significant
tr|B7HUQ0|B7HUQ0_BACC7	Superoxide dismutase, Cu-Zn	sodC BCAH187_A5051	2.16793	0.0517943	0.135457	Non-significant	1.30405	0.0546062	0.112998	Non-significant	-1.08158	0.293862	0.569686	Non-significant	-0.2177	0.652627	0.834394	Non-significant
tr|B7HZG6|B7HZG6_BACC7	Sporulation initiation inhibitor protein Soj	soJ BCAH187_A5667	-1.49576	0.0318108	0.0965942	Non-significant	-2.3977	0.0768005	0.146671	Non-significant	-0.294667	0.840747	0.93392	Non-significant	0.607275	0.0495696	0.255322	Non-significant
tr|B7HME7|B7HME7_BACC7	Arginine decarboxylase	speA BCAH187_A4081	0.359125	0.730501	0.807196	Non-significant	1.89678	0.0596284	0.120371	Non-significant	2.42435	0.0462365	0.248534	Non-significant	0.8867	0.348097	0.62241	Non-significant
tr|B7HYD0|B7HYD0_BACC7	Polyamine aminopropyltransferase (Putrescine aminopropyltransferase) (PAPT) (Spermidine synthase) (SPDS) (SPDSY) (EC 2,5,1,16)	speE BCAH187_A5548	3.79514	7.74557e-05	0.00169166	Higher in EVsLB_15h	-1.2994	0.110308	0.1931	Non-significant	-4.49949	0.00307532	0.0550985	Non-significant	0.59505	0.036955	0.218683	Non-significant
tr|B7HW99|B7HW99_BACC7	Sphingomyelin phosphodiesterase C	sph BCAH187_A0805	4.69808	0.000391749	0.00509026	Higher in EVsLB_15h	-0.840425	0.444492	0.561564	Non-significant	-4.19693	0.0151805	0.133186	Non-significant	1.34157	0.0552761	0.26823	Non-significant
tr|B7HNT4|B7HNT4_BACC7	Stage 0 sporulation protein A	spo0A BCAH187_A4301	-5.952	0.000546178	0.00626426	Higher in EVsMOD_15h	-3.01272	0.0023886	0.010946	Higher in EVsMOD_9h	1.853	0.0886115	0.331914	Non-significant	-1.08628	0.0604309	0.274479	Non-significant
tr|B7HY96|B7HY96_BACC7	Sporulation initiation phosphotransferase F	spo0F BCAH187_A5514	-0.554292	0.521952	0.645523	Non-significant	-3.57773	0.0254571	0.0628922	Non-significant	-2.73278	0.153893	0.422949	Non-significant	0.29065	0.188456	0.462863	Non-significant
tr|B7HZG5|B7HZG5_BACC7	Stage 0 sporulation protein J	spo0J BCAH187_A5666	-2.86419	0.00344451	0.0205569	Higher in EVsMOD_15h	-1.69192	0.0482568	0.102997	Non-significant	0.935867	0.257523	0.533497	Non-significant	-0.2364	0.681488	0.847422	Non-significant
tr|B7HN54|B7HN54_BACC7	Anti-sigma F factor antagonist (Stage II sporulation protein)	spoIIAA BCAH187_A4207	-4.43256	0.0046154	0.0256787	Higher in EVsMOD_15h	-0.093975	0.929885	0.95568	Non-significant	-0.215667	0.809232	0.921259	Non-significant	-4.55425	0.00517457	0.0980011	Non-significant
tr|B7HY44|B7HY44_BACC7	Stage II sporulation protein D	spoIID BCAH187_A5462	0.879125	0.431574	0.57089	Non-significant	-0.2792	0.467107	0.582607	Non-significant	-1.9578	0.0975209	0.345655	Non-significant	-0.799475	0.141516	0.413863	Non-significant
tr|B7HZH2|B7HZH2_BACC7	Membrane protein insertase YidC	spoIIIJ2 yidC BCAH187_A5673	-1.16228	0.534531	0.654605	Non-significant	1.67085	0.000587826	0.00402269	Non-significant	3.09683	0.135894	0.39799	Non-significant	0.2637	0.336896	0.612077	Non-significant
tr|B7HN72|B7HN72_BACC7	Stage II sporulation protein M	spoIIM BCAH187_A4225	0.381683	0.161041	0.289878	Non-significant	0.966075	0.363982	0.484916	Non-significant	-0.539633	0.64405	0.831803	Non-significant	-1.12402	0.0252947	0.186129	Non-significant
tr|B7HNK9|B7HNK9_BACC7	Stage II sporulation protein P	spoIIP BCAH187_A2167	-2.41121	0.113115	0.227004	Non-significant	0.8227	0.462053	0.579117	Non-significant	-0.132967	0.939048	0.974577	Non-significant	-3.36687	0.000646838	0.0551756	Non-significant
tr|B7HL19|B7HL19_BACC7	Stage IV sporulation protein A	spoIVA BCAH187_A1672	-2.04053	0.309595	0.457924	Non-significant	2.0287	0.0652767	0.128735	Non-significant	1.8519	0.207405	0.480049	Non-significant	-2.21732	0.16524	0.432484	Non-significant
tr|B7HQK5|B7HQK5_BACC7	Stage IV sporulation protein FA	spoIVFA BCAH187_A4581	0.7244	0.292576	0.440366	Non-significant	0.4965	0.540956	0.647948	Non-significant	-0.995475	0.308269	0.582758	Non-significant	-0.767575	0.215607	0.487057	Non-significant
tr|B7HPW2|B7HPW2_BACC7	Peptidyl-tRNA hydrolase (PTH)	spoVC pth BCAH187_A0060	-2.37355	0.0138204	0.0541442	Non-significant	-1.5124	0.0667063	0.131051	Non-significant	1.09832	0.247424	0.523274	Non-significant	0.237175	0.649882	0.833359	Non-significant
tr|B7HLD5|B7HLD5_BACC7	Dipicolinate synthase subunit B	spoVFB BCAH187_A3849	2.0176	0.109158	0.22343	Non-significant	4.75965	0.000367028	0.0029093	Higher in EVsLB_9h	2.84295	0.0596163	0.278798	Non-significant	0.1009	0.838866	0.937993	Non-significant
sp|B7HPV9|SP5G_BACC7	Putative septation protein SpoVG (Stage V sporulation protein G)	spoVG BCAH187_A0057	-1.20919	0.109277	0.223453	Non-significant	-1.30265	0.0421889	0.0928338	Non-significant	0.106717	0.892281	0.958208	Non-significant	0.200175	0.600826	0.808319	Non-significant
tr|B7HWJ4|B7HWJ4_BACC7	Stage V sporulation protein R	spoVR BCAH187_A0929	-2.55067	0.147332	0.27299	Non-significant	0.3531	0.510274	0.62279	Non-significant	0.133617	0.870133	0.949699	Non-significant	-2.77015	0.0582131	0.27019	Non-significant
tr|B7HLB0|B7HLB0_BACC7	Stage V sporulation protein S	spoVS2 BCAH187_A3823	-4.05188	0.00145253	0.0118807	Higher in EVsMOD_15h	-1.87637	0.0158942	0.0440362	Non-significant	1.52581	0.116637	0.368395	Non-significant	-0.6497	0.142217	0.414076	Non-significant
tr|B7HRI5|B7HRI5_BACC7	Sortase B	srtB BCAH187_A4670	0.72475	0.551375	0.666651	Non-significant	0.759925	0.414502	0.534531	Non-significant	-0.57585	0.719066	0.868775	Non-significant	-0.611025	0.0206622	0.167666	Non-significant
tr|B7HZG0|B7HZG0_BACC7	Single-stranded DNA-binding protein (SSB)	ssb1 BCAH187_A5661	1.89242	0.00260761	0.0171036	Non-significant	0.383675	0.761087	0.833784	Non-significant	0.09805	0.946963	0.976399	Non-significant	1.6068	0.00446636	0.0929529	Non-significant
sp|B7HLG9|SUCC_BACC7	Succinate--CoA ligase [ADP-forming] subunit beta	sucC BCAH187_A3883	-2.70103	0.0133608	0.0527493	Non-significant	0.37765	0.520836	0.631214	Non-significant	2.89281	0.0131556	0.124164	Non-significant	-0.185875	0.725766	0.875439	Non-significant
tr|B7HLG8|B7HLG8_BACC7	Succinate--CoA ligase [ADP-forming] subunit alpha	sucD BCAH187_A3882	-5.38461	0.0137319	0.0539034	Non-significant	-5.48485	0.00613616	0.0215711	Higher in EVsMOD_9h	-0.146117	0.947388	0.976399	Non-significant	-0.045875	0.883805	0.955981	Non-significant
tr|B7HUW9|B7HUW9_BACC7	Iron-sulfur cluster assembly scaffold SufA	sufA BCAH187_A5120	-0.577825	0.371917	0.512791	Non-significant	-0.51995	0.577877	0.678058	Non-significant	0.180275	0.845607	0.935067	Non-significant	0.1224	0.865249	0.948402	Non-significant
tr|B7HUW8|B7HUW8_BACC7	FeS assembly protein SufB	sufB BCAH187_A5119	-3.3017	0.075813	0.175869	Non-significant	0.908375	0.206372	0.31218	Non-significant	3.62102	0.0608998	0.280801	Non-significant	-0.58905	0.363327	0.631058	Non-significant
tr|B7HUX2|B7HUX2_BACC7	FeS assembly ATPase SufC	sufC BCAH187_A5123	-7.84348	0.000163658	0.00274863	Higher in EVsMOD_15h	-0.935725	0.187266	0.289595	Non-significant	6.99291	0.00106328	0.0373553	Higher in EVsLB_9h	0.08515	0.752373	0.890786	Non-significant
tr|B7HUX1|B7HUX1_BACC7	FeS assembly protein SufD	sufD BCAH187_A5122	-4.66461	0.0280995	0.0883885	Non-significant	-1.56025	0.0219656	0.0565814	Non-significant	3.17058	0.108137	0.359814	Non-significant	0.066225	0.743161	0.88575	Non-significant
tr|B7HUX0|B7HUX0_BACC7	Cysteine desulfurase	sufS BCAH187_A5121	-4.92827	0.0133036	0.052625	Non-significant	-4.06625	0.0106285	0.0331615	Higher in EVsMOD_9h	1.22862	0.53186	0.761974	Non-significant	0.3666	0.236233	0.507309	Non-significant
tr|B7HLJ8|B7HLJ8_BACC7	16S rRNA (cytosine(967)-C(5))-methyltransferase	sun BCAH187_A3913	-1.57722	0.0242032	0.0796302	Non-significant	2.236	0.000108178	0.00138806	Higher in EVsLB_9h	3.92299	0.000434606	0.0217621	Higher in EVsLB_9h	0.109775	0.700329	0.861447	Non-significant
tr|B7HX99|B7HX99_BACC7	Polyisoprenyl-teichoic acid--peptidoglycan teichoic acid transferase TagU	tagU BCAH187_A5436	-3.41163	0.021429	0.0725968	Non-significant	-1.0288	0.0433108	0.0949969	Non-significant	2.67276	0.0474382	0.250877	Non-significant	0.289925	0.517812	0.748962	Non-significant
tr|B7HW93|B7HW93_BACC7	Probable transaldolase	tal BCAH187_A0799	-1.35032	0.022672	0.0758073	Non-significant	-3.6634	0.000446637	0.00331027	Higher in EVsMOD_9h	-2.73903	0.00614978	0.0789093	Non-significant	-0.42595	0.302942	0.579088	Non-significant
tr|B7HRE0|B7HRE0_BACC7	L-threonine dehydratase catabolic TdcB	tdcB BCAH187_A2565	0.582592	0.526261	0.648609	Non-significant	-1.4944	0.0100336	0.0317887	Non-significant	-1.26869	0.0698745	0.29853	Non-significant	0.8083	0.282227	0.55639	Non-significant
tr|B7HSD0|B7HSD0_BACC7	Aminopyrimidine aminohydrolase	tenA BCAH187_A2668	-5.22321	0.000283792	0.00407286	Higher in EVsMOD_15h	-5.51837	0.00041405	0.00320772	Higher in EVsMOD_9h	-0.104567	0.924394	0.970235	Non-significant	0.1906	0.50673	0.740439	Non-significant
tr|B7HWF1|B7HWF1_BACC7	Regulatory protein TenI	tenI BCAH187_A0883	-0.501408	0.386121	0.526016	Non-significant	-2.83507	0.00212074	0.00998595	Higher in EVsMOD_9h	-1.54187	0.11173	0.361801	Non-significant	0.7918	0.0101954	0.133319	Non-significant
sp|B7HQH6|TGT_BACC7	Queuine tRNA-ribosyltransferase	tgt BCAH187_A4551	-4.39936	0.0321729	0.0969913	Non-significant	-1.32947	0.135924	0.22873	Non-significant	3.88423	0.0730469	0.303573	Non-significant	0.81435	0.0345998	0.214093	Non-significant
sp|B7HX62|THIC_BACC7	Phosphomethylpyrimidine synthase	thiC BCAH187_A5398	-2.55379	0.016032	0.0597457	Non-significant	-4.2774	0.000596084	0.00405219	Higher in EVsMOD_9h	-1.14156	0.220174	0.493782	Non-significant	0.58205	0.339606	0.615381	Non-significant
tr|B7HWF6|B7HWF6_BACC7	Hydroxymethylpyrimidine/phosphomethylpyrimidine kinase	thiD1 BCAH187_A0888	-0.400192	0.410048	0.550575	Non-significant	-0.003375	0.994701	0.994701	Non-significant	0.955342	0.207633	0.480049	Non-significant	0.558525	0.0756739	0.302865	Non-significant
tr|B7HZ97|B7HZ97_BACC7	Pyridoxal kinase	thiD2 BCAH187_A5593	-4.05726	0.0508593	0.133864	Non-significant	-4.43532	0.0149375	0.0424746	Higher in EVsMOD_9h	0.548583	0.813734	0.922396	Non-significant	0.92665	0.00366074	0.0894703	Non-significant
sp|B7HT70|THIE_BACC7	Thiamine-phosphate synthase	thiE BCAH187_A0487	-2.20067	0.117866	0.233954	Non-significant	-2.6394	0.000189056	0.00189333	Higher in EVsMOD_9h	-0.314	0.792583	0.914417	Non-significant	0.124725	0.767547	0.896367	Non-significant
sp|B7HWF4|THIG_BACC7	Thiazole synthase	thiG BCAH187_A0886	-2.92749	0.109761	0.22391	Non-significant	-4.47532	0.00133723	0.00722306	Higher in EVsMOD_9h	-0.273558	0.874887	0.952155	Non-significant	1.27427	0.0610238	0.274741	Non-significant
sp|B7HSI4|THII_BACC7	Probable tRNA sulfurtransferase	thiI BCAH187_A4782	-1.73138	0.0191135	0.0666214	Non-significant	2.80927	1.35151e-05	0.00045486	Higher in EVsLB_9h	5.12986	0.000129663	0.0140104	Higher in EVsLB_9h	0.5892	0.0595882	0.272761	Non-significant
sp|B7HT69|THIM_BACC7	Hydroxyethylthiazole kinase	thiM BCAH187_A0486	0.520008	0.792366	0.854374	Non-significant	-3.28297	0.00109745	0.00613914	Higher in EVsMOD_9h	-2.89343	0.185539	0.457827	Non-significant	0.90955	0.135911	0.403216	Non-significant
tr|B7HWF2|B7HWF2_BACC7	Glycine oxidase ThiO	thiO BCAH187_A0884	-0.951925	0.519655	0.643512	Non-significant	-5.52858	0.000360923	0.00287199	Higher in EVsMOD_9h	-3.04252	0.0707428	0.299453	Non-significant	1.53412	0.111554	0.362949	Non-significant
tr|B7HNB6|B7HNB6_BACC7	Threonine synthase	thrC BCAH187_A2074	-1.14491	0.213657	0.357885	Non-significant	-0.688675	0.471416	0.585845	Non-significant	0.475208	0.646008	0.832311	Non-significant	0.018975	0.981065	0.991861	Non-significant
tr|B7HRL5|B7HRL5_BACC7	Threonine--tRNA ligase	thrS thrS2 BCAH187_A4701	-2.33737	0.0878307	0.193889	Non-significant	2.68063	0.00400307	0.0158024	Higher in EVsLB_9h	5.58702	0.00565859	0.0759287	Non-significant	0.569025	0.232887	0.50607	Non-significant
tr|B7HQ32|B7HQ32_BACC7	Thymidylate synthase	thyA BCAH187_A2348	-1.84549	0.10476	0.217351	Non-significant	-0.528575	0.52123	0.631319	Non-significant	1.36944	0.250037	0.525278	Non-significant	0.052525	0.93891	0.977809	Non-significant
sp|B7HQN3|TIG_BACC7	Trigger factor (TF)	tig BCAH187_A4609	-2.13539	0.0608896	0.149708	Non-significant	-2.05302	0.00012671	0.00150368	Higher in EVsMOD_9h	0.809167	0.386656	0.656579	Non-significant	0.7268	0.0575263	0.27019	Non-significant
tr|B7HKP7|B7HKP7_BACC7	Transketolase	tkt2 BCAH187_A3742	-1.8798	0.153689	0.280714	Non-significant	-2.51337	0.0208171	0.054098	Non-significant	-0.185775	0.87717	0.952316	Non-significant	0.4478	0.588551	0.798609	Non-significant
sp|B7HPU1|KTHY_BACC7	Thymidylate kinase	tmk BCAH187_A0039	-0.149075	0.879081	0.919385	Non-significant	-1.20307	0.054475	0.112853	Non-significant	-0.8359	0.478162	0.730961	Non-significant	0.2181	0.207979	0.478143	Non-significant
tr|B7HLG6|B7HLG6_BACC7	DNA topoisomerase 1	topA BCAH187_A3880	-0.450133	0.663088	0.755869	Non-significant	-1.1564	0.0785474	0.149037	Non-significant	0.585808	0.631758	0.826114	Non-significant	1.29208	0.000361193	0.0451434	Non-significant
sp|B7HW54|TPIS_BACC7	Triosephosphate isomerase	tpiA BCAH187_A5286	-1.64972	0.143286	0.267911	Non-significant	-5.60465	6.0356e-05	0.000999702	Higher in EVsMOD_9h	-3.27505	0.00138297	0.0401195	Higher in EVsLB_15h	0.679875	0.469913	0.713031	Non-significant
tr|B7HRT7|B7HRT7_BACC7	Thiol peroxidase (Tpx)	tpx BCAH187_A4774	-3.29162	0.0243586	0.0798733	Non-significant	-3.33512	0.000466204	0.00341828	Higher in EVsMOD_9h	0.204925	0.837349	0.93276	Non-significant	0.248425	0.69157	0.854782	Non-significant
tr|B7HVD7|B7HVD7_BACC7	PTS system, trehalose-specific IIBC component	treB BCAH187_A0760	2.4653	0.380914	0.521692	Non-significant	7.56465	1.24035e-08	8.48815e-06	Higher in EVsLB_9h	5.66807	0.077257	0.307025	Non-significant	0.568725	0.0853005	0.315508	Non-significant
tr|B7HVD8|B7HVD8_BACC7	Alpha,alpha-phosphotrehalase	treC BCAH187_A0761	7.52954	1.62244e-05	0.00069393	Higher in EVsLB_15h	1.64033	0.0796856	0.150254	Non-significant	-5.51237	0.00223993	0.0505338	Non-significant	0.37685	0.28329	0.556617	Non-significant
sp|B7HMP7|TRHO_BACC7	tRNA uridine(34) hydroxylase	trhO BCAH187_A1989	2.45376	0.0436965	0.120901	Non-significant	2.91327	0.000984409	0.00569293	Higher in EVsLB_9h	0.641967	0.544131	0.771479	Non-significant	0.18245	0.642471	0.829833	Non-significant
sp|B7HLH4|TRMD_BACC7	tRNA (guanine-N(1)-)-methyltransferase	trmD BCAH187_A3889	-0.263575	0.362644	0.505094	Non-significant	-2.19452	0.00137409	0.00734635	Higher in EVsMOD_9h	-1.26952	0.0544975	0.26895	Non-significant	0.661425	0.00283707	0.0874973	Non-significant
sp|B7HLG5|TRMFO_BACC7	Methylenetetrahydrofolate--tRNA-(uracil-5-)-methyltransferase TrmFO	trmFO BCAH187_A3879	-4.8149	7.84383e-05	0.00169509	Higher in EVsMOD_15h	-3.84638	0.000774823	0.00484973	Higher in EVsMOD_9h	1.4342	0.110626	0.361801	Non-significant	0.465675	0.202811	0.472892	Non-significant
tr|B7HQE1|B7HQE1_BACC7	tRNA 5-hydroxyuridine methyltransferase	trmR BCAH187_A4516	-0.42205	0.594827	0.702636	Non-significant	0.108925	0.880521	0.9223	Non-significant	1.10017	0.362375	0.635278	Non-significant	0.5692	0.00410943	0.0929529	Non-significant
tr|B7HQF4|B7HQF4_BACC7	tRNA-specific 2-thiouridylase MnmA	trmU mnmA BCAH187_A4529	1.04864	0.419806	0.559651	Non-significant	2.2836	0.0228951	0.0583172	Non-significant	2.39203	0.15445	0.423	Non-significant	1.15708	0.0181188	0.156294	Non-significant
sp|B7I0F3|TRPA_BACC7	Tryptophan synthase alpha chain	trpA BCAH187_A1399	-3.38788	0.00212602	0.014846	Higher in EVsMOD_15h	-4.25062	0.000291831	0.00251416	Higher in EVsMOD_9h	-1.13434	0.124163	0.380459	Non-significant	-0.2716	0.634651	0.828314	Non-significant
sp|B7I0F2|TRPB_BACC7	Tryptophan synthase beta chain	trpB BCAH187_A1398	-4.29599	0.0119737	0.0488709	Higher in EVsMOD_15h	-5.02327	0.00139397	0.00739487	Higher in EVsMOD_9h	-0.642033	0.678565	0.84531	Non-significant	0.08525	0.844127	0.939291	Non-significant
sp|B7I0F0|TRPC_BACC7	Indole-3-glycerol phosphate synthase	trpC BCAH187_A1396	-2.00098	0.00957786	0.043027	Higher in EVsMOD_15h	-3.03848	0.00312043	0.0131816	Higher in EVsMOD_9h	-0.962817	0.300373	0.573533	Non-significant	0.074675	0.803851	0.919391	Non-significant
sp|B7I0E9|TRPD_BACC7	Anthranilate phosphoribosyltransferase	trpD BCAH187_A1395	-1.24113	0.27489	0.422314	Non-significant	-5.19247	0.000265747	0.0023844	Higher in EVsMOD_9h	-2.29528	0.122895	0.377699	Non-significant	1.65607	0.00203203	0.0817991	Non-significant
tr|B7I0E7|B7I0E7_BACC7	Anthranilate synthase component 1	trpE BCAH187_A1393	-0.518758	0.627129	0.726578	Non-significant	-1.7009	0.0934763	0.169038	Non-significant	-1.09569	0.44746	0.707474	Non-significant	0.08645	0.84734	0.941336	Non-significant
sp|B7I0F1|TRPF_BACC7	N-(5'-phosphoribosyl)anthranilate isomerase (PRAI)	trpF BCAH187_A1397	1.16017	0.159893	0.288707	Non-significant	-0.407875	0.755057	0.831028	Non-significant	-0.6066	0.622343	0.822168	Non-significant	0.96145	0.363743	0.631245	Non-significant
tr|B7HZV4|B7HZV4_BACC7	Tryptophan--tRNA ligase	trpS BCAH187_A1336	-2.62159	0.0613114	0.150385	Non-significant	-3.32002	0.00401795	0.0158024	Higher in EVsMOD_9h	-0.156608	0.908611	0.965126	Non-significant	0.541825	0.25672	0.531832	Non-significant
tr|B7HU22|B7HU22_BACC7	tRNA pseudouridine synthase A	truA truA2 BCAH187_A0543	-0.103367	0.889511	0.92793	Non-significant	-0.516525	0.31673	0.437583	Non-significant	-0.885533	0.335556	0.613353	Non-significant	-0.472375	0.160886	0.427296	Non-significant
tr|B7HLE3|B7HLE3_BACC7	tRNA pseudouridine synthase B	truB BCAH187_A3857	0.680233	0.226852	0.373778	Non-significant	0.376125	0.6923	0.77879	Non-significant	-0.0350083	0.966235	0.983365	Non-significant	0.2691	0.729579	0.877461	Non-significant
tr|B7HRG4|B7HRG4_BACC7	Thioredoxin	trx BCAH187_A4649	0.69445	0.494635	0.622234	Non-significant	-1.87252	0.00262092	0.0116467	Non-significant	-2.1307	0.081685	0.31769	Non-significant	0.436275	0.203877	0.474021	Non-significant
tr|B7HWY4|B7HWY4_BACC7	Thioredoxin reductase	trxB BCAH187_A5319	0.985858	0.0821183	0.185466	Non-significant	0.023575	0.978445	0.985058	Non-significant	-1.71433	0.0251036	0.18147	Non-significant	-0.75205	0.38271	0.648125	Non-significant
sp|B7HLF9|EFTS_BACC7	Elongation factor Ts (EF-Ts)	tsf BCAH187_A3873	-4.47992	0.00194793	0.0142825	Higher in EVsMOD_15h	-2.5012	0.00350211	0.0144085	Higher in EVsMOD_9h	1.70673	0.0487929	0.254243	Non-significant	-0.272	0.677306	0.846285	Non-significant
sp|B7HQU2|EFTU_BACC7	Elongation factor Tu (EF-Tu)	tuf BCAH187_A0139	-0.919408	0.31075	0.458971	Non-significant	2.2863	0.0127003	0.0381193	Higher in EVsLB_9h	2.84721	0.0119191	0.118506	Non-significant	-0.3585	0.633714	0.827617	Non-significant
tr|B7HME1|B7HME1_BACC7	Large ribosomal subunit assembly factor BipA	typA bipA BCAH187_A4075	-4.65478	0.000125247	0.00233897	Higher in EVsMOD_15h	2.13103	0.0132787	0.0391684	Higher in EVsLB_9h	6.90616	0.000114503	0.0140104	Higher in EVsLB_9h	0.12035	0.807932	0.92103	Non-significant
tr|B7HVZ8|B7HVZ8_BACC7	Tyrosine--tRNA ligase	tyrS tyrS2 BCAH187_A5228	-6.45392	0.00015406	0.00263572	Higher in EVsMOD_15h	-4.29368	0.000265966	0.0023844	Higher in EVsMOD_9h	2.61969	0.0313359	0.201669	Non-significant	0.45945	0.0727187	0.296802	Non-significant
sp|B7HQD8|URK_BACC7	Uridine kinase	udk BCAH187_A4513	-2.30915	0.0555586	0.140297	Non-significant	0.058125	0.953569	0.969147	Non-significant	2.98025	0.0944497	0.341786	Non-significant	0.612975	0.0209408	0.169258	Non-significant
sp|B7HU46|UGTP_BACC7	Processive diacylglycerol beta-glucosyltransferase	ugtP BCAH187_A0567	2.32359	0.034216	0.101218	Non-significant	1.14663	0.138793	0.232606	Non-significant	-0.330567	0.751669	0.887077	Non-significant	0.8464	0.117969	0.370322	Non-significant
sp|B7HY75|UPP_BACC7	Uracil phosphoribosyltransferase	upp BCAH187_A5493	-5.27353	0.00953856	0.0429444	Higher in EVsMOD_15h	-2.11407	0.102967	0.182234	Non-significant	3.62938	0.103532	0.353088	Non-significant	0.469925	0.0192872	0.16031	Non-significant
tr|B7HWA4|B7HWA4_BACC7	Undecaprenyl-diphosphatase	uppP BCAH187_A0810	3.57052	2.12465e-05	0.000765247	Higher in EVsLB_15h	3.36167	0.00197268	0.00939654	Higher in EVsLB_9h	-0.35915	0.495741	0.743323	Non-significant	-0.1503	0.786729	0.909947	Non-significant
tr|B7HLF6|B7HLF6_BACC7	Isoprenyl transferase	uppS BCAH187_A3870	-0.62075	0.57658	0.68701	Non-significant	-0.89755	0.281649	0.397206	Non-significant	-0.1219	0.931525	0.973128	Non-significant	0.1549	0.505565	0.740318	Non-significant
tr|B7HWZ3|B7HWZ3_BACC7	UvrABC system protein A	uvrA BCAH187_A5328	1.56485	0.164181	0.294378	Non-significant	5.1589	9.93888e-05	0.00135129	Higher in EVsLB_9h	3.33555	0.0273823	0.18917	Non-significant	-0.2585	0.522031	0.751038	Non-significant
tr|B7HWZ4|B7HWZ4_BACC7	UvrABC system protein B	uvrB BCAH187_A5329	1.73605	0.0326679	0.0979603	Non-significant	4.48742	0.00420452	0.0163173	Higher in EVsLB_9h	2.64055	0.101229	0.351647	Non-significant	-0.110825	0.429855	0.685697	Non-significant
tr|B7HW46|B7HW46_BACC7	Ribonuclease R (RNase R)	vacB rnr BCAH187_A5278	-0.132125	0.90139	0.936936	Non-significant	0.804325	0.497687	0.610001	Non-significant	0.310925	0.793807	0.914527	Non-significant	-0.625525	0.56719	0.780456	Non-significant
tr|B7HQL5|B7HQL5_BACC7	Valine--tRNA ligase	valS BCAH187_A4591	-0.156125	0.910228	0.942359	Non-significant	-4.6127	0.00746973	0.0253059	Higher in EVsMOD_9h	-4.2831	0.000159724	0.0156149	Higher in EVsLB_15h	0.173475	0.915694	0.970358	Non-significant
tr|B7HN69|B7HN69_BACC7	Tyrosine recombinase XerD	xerD BCAH187_A4222	-0.760333	0.230781	0.378128	Non-significant	0.40835	0.555489	0.659202	Non-significant	1.21996	0.232083	0.508326	Non-significant	0.051275	0.857477	0.946427	Non-significant
sp|B7HL82|XPT_BACC7	Xanthine phosphoribosyltransferase	xpt BCAH187_A1737	-4.31982	0.0271658	0.0864674	Non-significant	-5.43855	0.000556899	0.00386874	Higher in EVsMOD_9h	-0.390583	0.824383	0.925971	Non-significant	0.72815	0.0344624	0.214093	Non-significant
sp|B7HNU3|EX7L_BACC7	Exodeoxyribonuclease 7 large subunit	xseA BCAH187_A4310	-0.668308	0.148415	0.273762	Non-significant	-1.49907	0.0129304	0.0385846	Non-significant	-0.563517	0.398899	0.669068	Non-significant	0.26725	0.152746	0.42434	Non-significant
tr|B7HPW9|B7HPW9_BACC7	Sporulation protein YabP	yabP BCAH187_A0067	-0.08975	0.898988	0.935439	Non-significant	0.709825	0.458599	0.575843	Non-significant	-0.503175	0.675745	0.84531	Non-significant	-1.30275	0.0289385	0.197801	Non-significant
tr|B7HQH5|B7HQH5_BACC7	Preprotein translocase, YajC subunit	yajC BCAH187_A4550	3.05957	0.00412382	0.0236486	Higher in EVsLB_15h	4.3821	3.39019e-05	0.000696007	Higher in EVsLB_9h	1.39608	0.0717873	0.301389	Non-significant	0.07355	0.859667	0.946427	Non-significant
sp|B7HPK2|YBEY_BACC7	Endoribonuclease YbeY	ybeY BCAH187_A4436	0.461675	0.252976	0.400629	Non-significant	0.463575	0.282913	0.398569	Non-significant	0.4013	0.508143	0.746755	Non-significant	0.3994	0.0275489	0.191722	Non-significant
tr|B7HZG2|B7HZG2_BACC7	Ribosome-binding ATPase YchF	ychF BCAH187_A5663	-0.268833	0.513066	0.637992	Non-significant	3.5002	0.00106941	0.0060649	Higher in EVsLB_9h	4.35113	0.00249147	0.0511498	Non-significant	0.5821	0.0135222	0.14428	Non-significant
tr|B7HX18|B7HX18_BACC7	Ribosome hibernation promoting factor (HPF)	yfiA hpf BCAH187_A5354	-2.05536	0.00321441	0.0195293	Higher in EVsMOD_15h	-4.5647	0.000716069	0.00459403	Higher in EVsMOD_9h	-3.42472	0.0120064	0.118506	Non-significant	-0.915375	0.00948279	0.128645	Non-significant
sp|B7HYS8|YHAM_BACC7	3'-5' exoribonuclease YhaM	yhaM BCAH187_A1180	2.46632	0.0999208	0.211919	Non-significant	-2.03755	0.0394117	0.0885255	Non-significant	-4.35247	0.0295924	0.193699	Non-significant	0.1514	0.736119	0.88255	Non-significant
tr|B7HMB5|B7HMB5_BACC7	ComK regulator	ylbF BCAH187_A4048	1.45958	0.222934	0.369995	Non-significant	0.528475	0.162836	0.261993	Non-significant	-0.925758	0.43437	0.697585	Non-significant	0.00535	0.981419	0.991861	Non-significant
tr|B7HNS9|B7HNS9_BACC7	Phosphate butyryltransferase	yqiS BCAH187_A4296	6.61396	2.28397e-08	1.94816e-05	Higher in EVsLB_15h	1.58468	0.230839	0.342176	Non-significant	-5.15031	0.0131722	0.124164	Non-significant	-0.121025	0.684153	0.849193	Non-significant
tr|B7HQZ6|B7HQZ6_BACC7	6-phosphogluconate dehydrogenase, decarboxylating	yqjI BCAH187_A0208	3.71815	0.0114951	0.0481622	Higher in EVsLB_15h	2.29672	0.0476032	0.102203	Non-significant	-1.61935	0.301278	0.574303	Non-significant	-0.197925	0.54789	0.767271	Non-significant
tr|B7HTY8|B7HTY8_BACC7	General stress protein 13	yugI BCAH187_A5044	-0.251592	0.619951	0.721928	Non-significant	-0.809825	0.269298	0.386352	Non-significant	-0.0204083	0.981847	0.990046	Non-significant	0.537825	0.113885	0.363847	Non-significant
[truncated: 2 more rows]
