# Supplementary material for: Bacterial extracellular vesicles as recyclable nutrient reservoirs
Source: Nat Commun. 2026 Apr 6;17:4901. doi: 10.1038/s41467-026-71463-3 (PMC13230831; doi:10.1038/s41467-026-71463-3)
Supplement: Supplementary file 5 — Supplementary Data 3 [file 41467_2026_71463_MOESM5_ESM.xlsx]

## Sheet: Supplementary Data 3
			"+" indicates the presence of a lipid species, "-" the absence of a lipid species
Mode	ID	Short	Ontology	EVs-LB 9 h	EVs-MOD 9 h
neg	CL 56:0|CL 28:0_28:0	CL 56:0	CL	+	+
neg	CL 57:0|CL 12:0_16:0_14:0_15:0	CL 57:0	CL	+	+
neg	CL 58:0|CL 14:0_15:0_14:0_15:0	CL 58:0	CL	+	+
neg	CL 58:1|CL 14:0_15:0_15:0_14:1	CL 58:1	CL	+	+
neg	CL 59:0|CL 14:0_15:0_14:0_16:0	CL 59:0	CL	+	+
neg	CL 59:0|CL 14:0_15:0_15:0_15:0	CL 59:0	CL	+	+
neg	CL 59:1|CL 14:0_14:0_15:0_16:1	CL 59:1	CL	+	+
neg	CL 60:0|CL 14:0_15:0_15:0_16:0	CL 60:0	CL	+	+
neg	CL 60:0|CL 15:0_15:0_15:0_15:0	CL 60:0	CL	+	+
neg	CL 60:1|CL 14:0_15:0_15:0_16:1	CL 60:1	CL	+	+
neg	CL 60:1|CL 14:0_15:0_16:0_15:1	CL 60:1	CL	+	+
neg	CL 60:2|CL 15:0_14:1_15:0_16:1	CL 60:2	CL	+	+
neg	CL 61:0|CL 15:0_15:0_15:0_16:0	CL 61:0	CL	+	+
neg	CL 61:1|CL 15:0_15:0_15:0_16:1	CL 61:1	CL	+	+
neg	CL 61:2|CL 12:0_17:1_15:0_17:1	CL 61:2	CL	+	+
neg	CL 62:0|CL 15:0_15:0_15:0_17:0	CL 62:0	CL	+	+
neg	CL 62:1|CL 15:0_15:0_16:0_16:1	CL 62:1	CL	+	+
neg	CL 62:1|CL 15:0_16:0_15:0_16:1	CL 62:1	CL	+	+
neg	CL 62:2|CL 15:0_16:1_15:0_16:1	CL 62:2	CL	+	+
neg	CL 63:0|CL 15:0_15:0_16:0_17:0	CL 63:0	CL	+	+
neg	CL 63:0|CL 15:0_16:0_15:0_17:0	CL 63:0	CL	+	+
neg	CL 63:1|CL 15:0_15:0_17:0_16:1	CL 63:1	CL	+	+
neg	CL 63:1|CL 15:0_16:1_15:0_17:0	CL 63:1	CL	+	+
neg	CL 63:2|CL 15:0_16:1_15:0_17:1	CL 63:2	CL	+	+
neg	CL 64:0|CL 15:0_15:0_17:0_17:0	CL 64:0	CL	+	+
neg	CL 64:0|CL 15:0_17:0_16:0_16:0	CL 64:0	CL	+	+
neg	CL 64:1|CL 15:0_17:0_15:0_17:1	CL 64:1	CL	+	+
neg	CL 64:2|CL 15:0_16:1_16:0_17:1	CL 64:2	CL	+	+
neg	CL 65:0|CL 15:0_17:0_15:0_18:0	CL 65:0	CL	+	+
neg	CL 65:1|CL 15:0_17:0_17:0_16:1	CL 65:1	CL	+	+
neg	CL 65:2|CL 16:0_16:1_17:0_16:1	CL 65:2	CL	+	+
neg	CL 65:3|CL 14:0_17:0_16:0_18:3	CL 65:3	CL	+	+
neg	CL 66:0|CL 15:0_17:0_17:0_17:0	CL 66:0	CL	+	+
neg	CL 66:1|CL 16:0_16:0_16:0_18:1	CL 66:1	CL	+	+
neg	CL 66:2|CL 14:0_18:1_16:0_18:1	CL 66:2	CL	+	+
neg	CL 67:2|CL 15:0_16:0_18:1_18:1	CL 67:2	CL	+	+
neg	CL 68:2|CL 16:0_18:1_16:0_18:1	CL 68:2	CL	+	+
neg	Cer 30:1;O2|Cer 15:1;O2/15:0	Cer 30:1;O2	Cer_NS	+	+
neg	Cer 31:0;O2|Cer 17:0;O2/14:0	Cer 31:0;O2	Cer_NDS	+	-
neg	Cer 32:0;O2|Cer 16:0;O2/16:0	Cer 32:0;O2	Cer_NDS	+	-
neg	Cer 32:1;O2|Cer 16:1;O2/16:0	Cer 32:1;O2	Cer_NS	+	+
neg	Cer 33:1;O2|Cer 17:1;O2/16:0	Cer 33:1;O2	Cer_NS	+	+
neg	Cer 34:0;O2|Cer 18:0;O2/16:0	Cer 34:0;O2	Cer_NDS	+	+
neg	Cer 34:1;O2|Cer 16:0;O2/18:1	Cer 34:1;O2	Cer_NDS	+	+
neg	Cer 34:1;O2|Cer 18:1;O2/16:0	Cer 34:1;O2	Cer_NS	+	+
neg	Cer 34:2;O2|Cer 18:2;O2/16:0	Cer 34:2;O2	Cer_NS	+	-
neg	Cer 35:0;O2|Cer 12:0;O2/23:0	Cer 35:0;O2	Cer_NDS	+	-
neg	Cer 35:1;O2|Cer 19:1;O2/16:0	Cer 35:1;O2	Cer_NS	+	+
neg	Cer 35:2;O2|Cer 19:2;O2/16:0	Cer 35:2;O2	Cer_NS	+	-
neg	Cer 36:0;O2|Cer 18:0;O2/18:0	Cer 36:0;O2	Cer_NDS	+	-
neg	Cer 36:1;O2|Cer 18:0;O2/18:1	Cer 36:1;O2	Cer_NDS	+	-
neg	Cer 36:1;O2|Cer 18:1;O2/18:0	Cer 36:1;O2	Cer_NS	+	+
neg	Cer 36:2;O2|Cer 18:1;O2/18:1	Cer 36:2;O2	Cer_NS	+	-
neg	Cer 37:0;O2|Cer 14:0;O2/23:0	Cer 37:0;O2	Cer_NDS	+	-
neg	Cer 37:1;O2|Cer 16:1;O2/21:0	Cer 37:1;O2	Cer_NS	+	-
neg	Cer 38:0;O2|Cer 16:0;O2/22:0	Cer 38:0;O2	Cer_NDS	+	+
neg	Cer 38:1;O2|Cer 16:0;O2/22:1	Cer 38:1;O2	Cer_NDS	+	-
neg	Cer 38:1;O2|Cer 16:1;O2/22:0	Cer 38:1;O2	Cer_NS	+	+
neg	Cer 38:2;O2|Cer 16:1;O2/22:1	Cer 38:2;O2	Cer_NS	+	-
neg	Cer 39:0;O2|Cer 16:0;O2/23:0	Cer 39:0;O2	Cer_NDS	+	+
neg	Cer 39:1;O2|Cer 16:0;O2/23:1	Cer 39:1;O2	Cer_NDS	+	-
neg	Cer 39:1;O2|Cer 16:1;O2/23:0	Cer 39:1;O2	Cer_NS	+	+
neg	Cer 39:1;O3|Cer 16:1;O2/23:0(2OH)	Cer 39:1;O3	Cer_AS	+	-
neg	Cer 39:2;O2|Cer 16:1;O2/23:1	Cer 39:2;O2	Cer_NS	+	-
neg	Cer 40:0;O2|Cer 16:0;O2/24:0	Cer 40:0;O2	Cer_NDS	+	+
neg	Cer 40:1;O2|Cer 16:0;O2/24:1	Cer 40:1;O2	Cer_NDS	+	-
neg	Cer 40:1;O2|Cer 16:1;O2/24:0	Cer 40:1;O2	Cer_NS	+	+
neg	Cer 40:1;O3|Cer 16:1;O2/24:0(2OH)	Cer 40:1;O3	Cer_AS	+	-
neg	Cer 40:2;O2|Cer 16:1;O2/24:1	Cer 40:2;O2	Cer_NS	+	+
neg	Cer 40:3;O2|Cer 18:2;O2/22:1	Cer 40:3;O2	Cer_NS	+	-
neg	Cer 41:0;O2|Cer 18:0;O2/23:0	Cer 41:0;O2	Cer_NDS	+	-
neg	Cer 41:1;O2|Cer 16:0;O2/25:1	Cer 41:1;O2	Cer_NDS	+	-
neg	Cer 41:1;O2|Cer 18:1;O2/23:0	Cer 41:1;O2	Cer_NS	+	+
neg	Cer 41:1;O3|Cer 18:1;O2/23:0(2OH)	Cer 41:1;O3	Cer_AS	+	-
neg	Cer 41:2;O2|Cer 18:1;O2/23:1	Cer 41:2;O2	Cer_NS	+	+
neg	Cer 41:3;O2|Cer 18:2;O2/23:1	Cer 41:3;O2	Cer_NS	+	-
neg	Cer 42:0;O2|Cer 18:0;O2/24:0	Cer 42:0;O2	Cer_NDS	+	-
neg	Cer 42:0;O3|Cer 18:0;O3/24:0	Cer 42:0;O3	Cer_NP	+	-
neg	Cer 42:1;O2|Cer 18:0;O2/24:1	Cer 42:1;O2	Cer_NDS	+	-
neg	Cer 42:1;O2|Cer 18:1;O2/24:0	Cer 42:1;O2	Cer_NS	+	+
neg	Cer 42:1;O3|Cer 18:1;O2/24:0(2OH)	Cer 42:1;O3	Cer_AS	+	-
neg	Cer 42:2;O2|Cer 18:1;O2/24:1	Cer 42:2;O2	Cer_NS	+	+
neg	Cer 42:3;O2|Cer 18:2;O2/24:1	Cer 42:3;O2	Cer_NS	+	-
neg	Cer 43:0;O2|Cer 18:0;O2/25:0	Cer 43:0;O2	Cer_NDS	+	-
neg	Cer 43:0;O3|Cer 18:0;O3/25:0	Cer 43:0;O3	Cer_NP	+	-
neg	Cer 43:1;O2|Cer 18:0;O2/25:1	Cer 43:1;O2	Cer_NDS	+	-
neg	Cer 43:1;O2|Cer 19:1;O2/24:0	Cer 43:1;O2	Cer_NS	+	-
neg	Cer 43:2;O2|Cer 19:1;O2/24:1	Cer 43:2;O2	Cer_NS	+	-
neg	Cer 44:0;O3|Cer 18:0;O3/26:0	Cer 44:0;O3	Cer_NP	+	-
neg	Cer 44:0;O4|Cer 18:0;O3/26:0(2OH)	Cer 44:0;O4	Cer_AP	+	-
neg	Cer 44:1;O2|Cer 18:1;O2/26:0	Cer 44:1;O2	Cer_NS	+	-
neg	Cer 44:2;O2|Cer 19:1;O2/25:1	Cer 44:2;O2	Cer_NS	+	-
neg	Cer 45:0;O3|Cer 20:0;O3/25:0	Cer 45:0;O3	Cer_NP	+	-
neg	Cer 46:0;O3|Cer 20:0;O3/26:0	Cer 46:0;O3	Cer_NP	+	-
neg	Cer 48:0;O3|Cer 22:0;O3/26:0	Cer 48:0;O3	Cer_NP	-	-
neg	DLCL 30:0|DLCL 14:0_16:0	DLCL 30:0	DLCL	+	-
neg	DLCL 31:0|DLCL 15:0_16:0	DLCL 31:0	DLCL	+	-
neg	DLCL 32:0|DLCL 16:0_16:0	DLCL 32:0	DLCL	+	-
neg	DLCL 32:1|DLCL 14:0_18:1	DLCL 32:1	DLCL	+	-
neg	DLCL 32:3	DLCL 32:3	DLCL	+	+
neg	DLCL 33:1|DLCL 14:0_19:1	DLCL 33:1	DLCL	+	-
neg	DLCL 34:0|DLCL 16:0_18:0	DLCL 34:0	DLCL	+	+
neg	DLCL 34:1|DLCL 16:0_18:1	DLCL 34:1	DLCL	+	-
neg	DLCL 34:3	DLCL 34:3	DLCL	+	-
neg	DLCL 34:4	DLCL 34:4	DLCL	+	+
neg	DLCL 35:1|DLCL 16:0_19:1	DLCL 35:1	DLCL	+	-
neg	DLCL 35:4	DLCL 35:4	DLCL	+	+
neg	DLCL 36:2|DLCL 18:1_18:1	DLCL 36:2	DLCL	+	-
neg	DLCL 36:4	DLCL 36:4	DLCL	+	-
neg	DLCL 37:2|DLCL 18:1_19:1	DLCL 37:2	DLCL	+	-
neg	DLCL 37:4	DLCL 37:4	DLCL	+	+
neg	DLCL 38:2|DLCL 19:1_19:1	DLCL 38:2	DLCL	+	-
neg	DLCL 38:5	DLCL 38:5	DLCL	+	-
neg	DLCL 39:5	DLCL 39:5	DLCL	+	+
neg	FA 13:0	FA 13:0	FA	+	+
neg	FA 14:0	FA 14:0	FA	-	-
neg	FA 14:1	FA 14:1	FA	-	-
neg	FA 14:1;O2	FA 14:1;O2	OxFA	-	-
neg	FA 15:0	FA 15:0	FA	+	+
neg	FA 15:1	FA 15:1	FA	-	-
neg	FA 15:1;O2	FA 15:1;O2	OxFA	-	-
neg	FA 15:4	FA 15:4	FA	+	-
neg	FA 16:0	FA 16:0	FA	-	-
neg	FA 16:0;O	FA 16:0;O	OxFA	+	-
neg	FA 16:1	FA 16:1	FA	-	-
neg	FA 16:1;O2	FA 16:1;O2	OxFA	-	-
neg	FA 16:2	FA 16:2	FA	+	+
neg	FA 17:0	FA 17:0	FA	+	+
neg	FA 17:1	FA 17:1	FA	-	+
neg	FA 17:2	FA 17:2	FA	-	+
neg	FA 18:0	FA 18:0	FA	-	-
neg	FA 18:0(2OH)	FA 18:0(2OH)	OxFA	-	-
neg	FA 18:1	FA 18:1	FA	-	-
neg	FA 18:1;O	FA 18:1;O	OxFA	+	-
neg	FA 18:2	FA 18:2	FA	-	-
neg	FA 18:3	FA 18:3	FA	+	-
neg	FA 19:0	FA 19:0	FA	+	+
neg	FA 19:1	FA 19:1	FA	+	+
neg	FA 20:0	FA 20:0	FA	-	-
neg	FA 20:1	FA 20:1	FA	-	-
neg	FA 20:2	FA 20:2	FA	-	-
neg	FA 20:3	FA 20:3	FA	-	-
neg	FA 20:4	FA 20:4	FA	-	+
neg	FA 20:5	FA 20:5	FA	+	+
neg	FA 21:0	FA 21:0	FA	+	-
neg	FA 22:0	FA 22:0	FA	+	-
neg	FA 22:1	FA 22:1	FA	+	+
neg	FA 22:1;O2	FA 22:1;O2	OxFA	-	-
neg	FA 22:2	FA 22:2	FA	-	-
neg	FA 22:3	FA 22:3	FA	-	-
neg	FA 22:5	FA 22:5	FA	+	-
neg	FA 23:0	FA 23:0	FA	+	-
neg	FA 23:1	FA 23:1	FA	+	-
neg	FA 24:0	FA 24:0	FA	+	-
neg	FA 24:1	FA 24:1	FA	+	-
neg	FA 25:0	FA 25:0	FA	+	-
neg	FA 25:1	FA 25:1	FA	+	-
neg	FA 26:0	FA 26:0	FA	+	-
neg	FA 26:1	FA 26:1	FA	+	-
neg	FA 27:0	FA 27:0	FA	+	-
neg	FA 28:0	FA 28:0	FA	+	-
neg	FA 28:1	FA 28:1	FA	+	-
neg	FA 28:7	FA 28:7	FA	+	+
neg	FA 29:0	FA 29:0	FA	+	-
neg	FA 30:0	FA 30:0	FA	+	-
neg	FA 30:1	FA 30:1	FA	-	-
neg	FA 32:0	FA 32:0	FA	+	-
neg	FA 32:1	FA 32:1	FA	-	-
neg	FA 34:0	FA 34:0	FA	+	-
neg	FA 44:10	FA 44:10	FA	+	+
neg	FAHFA 26:0;O|FAHFA 16:0/10:0;O	FAHFA 26:0;O	FAHFA	-	-
neg	FAHFA 30:0;O|FAHFA 16:0/14:0;O	FAHFA 30:0;O	FAHFA	+	-
neg	FAHFA 32:0;O|FAHFA 16:0/16:0;O	FAHFA 32:0;O	FAHFA	+	-
neg	FAHFA 34:1;O|FAHFA 18:1/16:0;O	FAHFA 34:1;O	FAHFA	+	-
neg	FAHFA 36:1;O|FAHFA 18:1/18:0;O	FAHFA 36:1;O	FAHFA	+	-
neg	FAHFA 36:2;O|FAHFA 18:1/18:1;O	FAHFA 36:2;O	FAHFA	+	-
neg	GM3 32:1;O2	GM3 32:1;O2	GM3	+	-
neg	GM3 34:1;O2	GM3 34:1;O2	GM3	+	-
neg	GM3 38:1;O2	GM3 38:1;O2	GM3	+	+
neg	GM3 39:0;O2	GM3 39:0;O2	GM3	+	+
neg	GM3 39:1;O2	GM3 39:1;O2	GM3	+	-
neg	GM3 40:0;O2	GM3 40:0;O2	GM3	+	-
neg	GM3 40:1;O2	GM3 40:1;O2	GM3	+	-
neg	GM3 41:0;O2	GM3 41:0;O2	GM3	+	-
neg	GM3 41:1;O2	GM3 41:1;O2	GM3	+	-
neg	GM3 41:2;O2	GM3 41:2;O2	GM3	+	-
neg	GM3 42:1;O2	GM3 42:1;O2	GM3	+	-
neg	HBMP 43:0|HBMP 12:0_14:0_17:0	HBMP 43:0	HBMP	+	+
neg	HBMP 44:0|HBMP 13:0_14:0_17:0	HBMP 44:0	HBMP	+	+
neg	HBMP 45:0|HBMP 13:0_15:0_17:0	HBMP 45:0	HBMP	+	+
neg	HBMP 46:0|HBMP 13:0_16:0_17:0	HBMP 46:0	HBMP	+	+
neg	HBMP 47:0|HBMP 13:0_17:0_17:0	HBMP 47:0	HBMP	+	+
neg	HBMP 48:0|HBMP 15:0_16:0_17:0	HBMP 48:0	HBMP	+	+
neg	HBMP 49:0|HBMP 15:0_17:0_17:0	HBMP 49:0	HBMP	+	+
neg	Hex2Cer 32:0;O2	Hex2Cer 32:0;O2	Hex2Cer	+	-
neg	Hex2Cer 32:1;O2	Hex2Cer 32:1;O2	Hex2Cer	+	-
neg	Hex2Cer 33:1;O2	Hex2Cer 33:1;O2	Hex2Cer	+	-
neg	Hex2Cer 34:0;O2	Hex2Cer 34:0;O2	Hex2Cer	+	-
neg	Hex2Cer 34:1;O2	Hex2Cer 34:1;O2	Hex2Cer	+	-
neg	Hex2Cer 36:0;O2	Hex2Cer 36:0;O2	Hex2Cer	+	-
neg	Hex2Cer 36:1;O2	Hex2Cer 36:1;O2	Hex2Cer	+	-
neg	Hex2Cer 37:0;O2	Hex2Cer 37:0;O2	Hex2Cer	+	-
neg	Hex2Cer 38:0;O2	Hex2Cer 38:0;O2	Hex2Cer	+	-
neg	Hex2Cer 38:1;O2	Hex2Cer 38:1;O2	Hex2Cer	+	-
neg	Hex2Cer 39:0;O2	Hex2Cer 39:0;O2	Hex2Cer	+	-
neg	Hex2Cer 39:1;O2	Hex2Cer 39:1;O2	Hex2Cer	+	-
neg	Hex2Cer 39:2;O2	Hex2Cer 39:2;O2	Hex2Cer	+	-
neg	Hex2Cer 40:0;O2	Hex2Cer 40:0;O2	Hex2Cer	+	-
neg	Hex2Cer 40:1;O2	Hex2Cer 40:1;O2	Hex2Cer	+	-
neg	Hex2Cer 40:2;O2	Hex2Cer 40:2;O2	Hex2Cer	+	-
neg	Hex2Cer 41:0;O2	Hex2Cer 41:0;O2	Hex2Cer	+	-
neg	Hex2Cer 41:1;O2	Hex2Cer 41:1;O2	Hex2Cer	+	-
neg	Hex2Cer 41:2;O2	Hex2Cer 41:2;O2	Hex2Cer	+	-
neg	Hex2Cer 42:0;O2	Hex2Cer 42:0;O2	Hex2Cer	+	-
neg	Hex2Cer 42:1;O2	Hex2Cer 42:1;O2	Hex2Cer	+	-
neg	Hex2Cer 42:2;O2	Hex2Cer 42:2;O2	Hex2Cer	+	+
neg	Hex2Cer 43:1;O2	Hex2Cer 43:1;O2	Hex2Cer	+	-
neg	Hex2Cer 43:2;O2	Hex2Cer 43:2;O2	Hex2Cer	+	-
neg	Hex2Cer 44:1;O2	Hex2Cer 44:1;O2	Hex2Cer	+	-
neg	HexCer 34:1;O2|HexCer 18:1;O2/16:0	HexCer 34:1;O2	HexCer_NS	+	-
neg	HexCer 38:1;O3	HexCer 38:1;O3	HexCer_HDS	+	-
neg	HexCer 39:1;O3|HexCer 16:1;O2/23:0;O	HexCer 39:1;O3	HexCer_HS	+	-
neg	HexCer 40:0;O2|HexCer 18:0;O2/22:0	HexCer 40:0;O2	HexCer_NDS	+	-
neg	HexCer 40:1;O2|HexCer 18:1;O2/22:0	HexCer 40:1;O2	HexCer_NS	+	-
neg	HexCer 40:1;O3	HexCer 40:1;O3	HexCer_HDS	+	-
neg	HexCer 40:1;O3|HexCer 16:1;O2/24:0;O	HexCer 40:1;O3	HexCer_HS	+	-
neg	HexCer 41:0;O2|HexCer 18:0;O2/23:0	HexCer 41:0;O2	HexCer_NDS	+	-
neg	HexCer 41:1;O2|HexCer 18:1;O2/23:0	HexCer 41:1;O2	HexCer_NS	+	-
neg	HexCer 41:1;O3	HexCer 41:1;O3	HexCer_HDS	+	-
neg	HexCer 41:1;O3|HexCer 18:1;O2/23:0;O	HexCer 41:1;O3	HexCer_HS	+	-
neg	HexCer 41:2;O2|HexCer 18:1;O2/23:1	HexCer 41:2;O2	HexCer_NS	+	-
neg	HexCer 42:0;O2	HexCer 42:0;O2	HexCer_NDS	+	-
neg	HexCer 42:1;O2|HexCer 18:1;O2/24:0	HexCer 42:1;O2	HexCer_NS	+	-
neg	HexCer 42:1;O3	HexCer 42:1;O3	HexCer_HDS	+	-
neg	HexCer 42:1;O3|HexCer 18:1;O2/24:0;O	HexCer 42:1;O3	HexCer_HS	+	-
neg	HexCer 42:2;O2|HexCer 18:1;O2/24:1	HexCer 42:2;O2	HexCer_NS	+	-
neg	HexCer 43:1;O2	HexCer 43:1;O2	HexCer_NDS	+	-
neg	HexCer 43:1;O2|HexCer 19:1;O2/24:0	HexCer 43:1;O2	HexCer_NS	+	+
neg	HexCer 49:6;O4	HexCer 49:6;O4	HexCer_AP	+	-
neg	LPA 28:5	LPA 28:5	LPA	-	-
neg	LPE 13:0	LPE 13:0	LPE	+	+
neg	LPE 15:0	LPE 15:0	LPE	+	-
neg	LPE 18:0	LPE 18:0	LPE	-	+
neg	LPE-N (FA)32:0|LPE-N (FA 16:0)16:0	LPE-N (FA)32:0	LNAPE	+	-
neg	LPE-N (FA)32:1|LPE-N (FA 14:0)18:1	LPE-N (FA)32:1	LNAPE	+	-
neg	LPE-N (FA)34:0|LPE-N (FA 16:0)18:0	LPE-N (FA)34:0	LNAPE	+	-
neg	LPE-N (FA)34:1|LPE-N (FA 16:0)18:1	LPE-N (FA)34:1	LNAPE	+	-
neg	LPE-N (FA)36:0|LPE-N (FA 18:0)18:0	LPE-N (FA)36:0	LNAPE	+	-
neg	LPE-N (FA)36:1|LPE-N (FA 18:0)18:1	LPE-N (FA)36:1	LNAPE	+	-
neg	LPE-N (FA)36:2|LPE-N (FA 18:1)18:1	LPE-N (FA)36:2	LNAPE	-	-
neg	LPG 13:0	LPG 13:0	LPG	+	+
neg	LPG 14:0	LPG 14:0	LPG	+	+
neg	LPG 15:0	LPG 15:0	LPG	+	+
neg	LPG 16:0	LPG 16:0	LPG	-	-
neg	LPG 17:0	LPG 17:0	LPG	+	+
neg	LPS 24:0	LPS 24:0	LPS	+	-
neg	LPS-N (FA)34:0|LPS-N (FA 16:0)18:0	LPS-N (FA)34:0	LNAPS	+	+
neg	LPS-N (FA)36:0|LPS-N (FA 18:0)18:0	LPS-N (FA)36:0	LNAPS	+	+
neg	MGDG 29:0|MGDG 13:0_16:0	MGDG 29:0	MGDG	+	+
neg	MGDG 30:0|MGDG 13:0_17:0	MGDG 30:0	MGDG	+	+
neg	MGDG 31:0|MGDG 15:0_16:0	MGDG 31:0	MGDG	+	+
neg	MGDG 31:1|MGDG 15:0_16:1	MGDG 31:1	MGDG	+	+
neg	MGDG 32:1|MGDG 15:0_17:1	MGDG 32:1	MGDG	+	+
neg	MGDG 33:0|MGDG 15:0_18:0	MGDG 33:0	MGDG	+	+
neg	PA 28:0|PA 13:0_15:0	PA 28:0	PA	-	+
neg	PA 29:0|PA 13:0_16:0	PA 29:0	PA	+	+
neg	PA 30:0|PA 15:0_15:0	PA 30:0	PA	-	+
neg	PA 31:0|PA 15:0_16:0	PA 31:0	PA	+	+
neg	PA 32:0|PA 15:0_17:0	PA 32:0	PA	-	-
neg	PC 32:0|PC 14:0_18:0	PC 32:0	PC	+	-
neg	PE 27:0|PE 13:0_14:0	PE 27:0	PE	+	+
neg	PE 28:1|PE 12:0_16:1	PE 28:1	PE	+	+
neg	PE 30:0;O|PE 14:0_16:0;O	PE 30:0;O	OxPE	+	+
neg	PE 30:1|PE 14:0_16:1	PE 30:1	PE	+	+
neg	PE 31:2|PE 15:0_16:2	PE 31:2	PE	+	+
neg	PE 32:1|PE 15:0_17:1	PE 32:1	PE	+	+
neg	PE 33:0|PE 16:0_17:0	PE 33:0	PE	+	+
neg	PE 33:1|PE 17:0_16:1	PE 33:1	PE	+	+
neg	PE 34:1|PE 16:0_18:1	PE 34:1	PE	+	+
neg	PE 35:0|PE 17:0_18:0	PE 35:0	PE	+	+
neg	PG 26:0|PG 12:0_14:0	PG 26:0	PG	+	+
neg	PG 27:0|PG 13:0_14:0	PG 27:0	PG	+	+
neg	PG 28:0|PG 13:0_15:0	PG 28:0	PG	+	+
neg	PG 28:1|PG 12:0_16:1	PG 28:1	PG	+	+
neg	PG 29:0|PG 13:0_16:0	PG 29:0	PG	+	+
neg	PG 29:1|PG 13:0_16:1	PG 29:1	PG	+	+
neg	PG 29:2|PG 13:0_16:2	PG 29:2	PG	-	+
neg	PG 30:0|PG 13:0_17:0	PG 30:0	PG	+	+
neg	PG 30:1|PG 14:0_16:1	PG 30:1	PG	+	+
neg	PG 30:2|PG 13:0_17:2	PG 30:2	PG	-	+
neg	PG 31:0|PG 15:0_16:0	PG 31:0	PG	+	+
neg	PG 31:1|PG 15:0_16:1	PG 31:1	PG	+	+
neg	PG 31:2|PG 15:0_16:2	PG 31:2	PG	+	+
neg	PG 32:0|PG 15:0_17:0	PG 32:0	PG	+	+
neg	PG 32:1|PG 15:0_17:1	PG 32:1	PG	+	+
neg	PG 32:2|PG 15:0_17:2	PG 32:2	PG	+	+
neg	PG 33:0|PG 15:0_18:0	PG 33:0	PG	+	+
neg	PG 33:1|PG 17:0_16:1	PG 33:1	PG	+	+
neg	PG 34:0|PG 17:0_17:0	PG 34:0	PG	+	+
neg	PG 34:1|PG 17:0_17:1	PG 34:1	PG	+	+
neg	PG 35:0|PG 17:0_18:0	PG 35:0	PG	+	+
neg	PI 33:1(d7)|PI 15:0_18:1(d7)	PI 33:1(d7)	PI	-	-
neg	PS 29:0|PS 13:0_16:0	PS 29:0	PS	+	+
neg	PS 31:0|PS 15:0_16:0	PS 31:0	PS	+	+
neg	PS 32:0|PS 15:0_17:0	PS 32:0	PS	+	+
neg	SM 30:0;O2	SM 30:0;O2	SM	-	-
neg	SM 30:1;O2	SM 30:1;O2	SM	-	-
neg	SM 31:1;O2	SM 31:1;O2	SM	-	-
neg	SM 33:0;O2	SM 33:0;O2	SM	+	-
neg	SM 34:0;O2|SM 18:0;O2/16:0	SM 34:0;O2	SM	+	-
neg	SM 34:2;O2	SM 34:2;O2	SM	-	-
neg	SM 35:1;O2	SM 35:1;O2	SM	-	-
neg	SM 36:1;O2|SM 18:1;O2/18:0	SM 36:1;O2	SM	+	-
neg	SM 37:0;O2	SM 37:0;O2	SM	+	-
neg	SM 37:1;O2	SM 37:1;O2	SM	+	-
neg	SM 38:0;O2|SM 16:0;O2/22:0	SM 38:0;O2	SM	+	+
neg	SM 39:0;O2|SM 16:0;O2/23:0	SM 39:0;O2	SM	+	+
neg	SM 39:2;O2	SM 39:2;O2	SM	-	-
neg	SM 40:0;O2|SM 16:0;O2/24:0	SM 40:0;O2	SM	+	-
neg	SM 40:2;O2	SM 40:2;O2	SM	+	-
neg	SM 41:2;O2|SM 18:1;O2/23:1	SM 41:2;O2	SM	+	-
neg	SM 42:0;O2	SM 42:0;O2	SM	+	-
neg	SM 43:1;O2	SM 43:1;O2	SM	+	-
neg	SM 43:2;O2|SM 18:1;O2/25:1	SM 43:2;O2	SM	-	-
neg	SM 44:1;O2	SM 44:1;O2	SM	+	-
neg	ST 27:1;O;S	ST 27:1;O;S	SSulfate	-	-
pos	CL 57:0|CL 28:0_29:0	CL 57:0	CL	+	+
pos	CL 58:0|CL 28:0_30:0	CL 58:0	CL	+	+
pos	CL 59:0|CL 29:0_30:0	CL 59:0	CL	+	+
pos	CL 59:1|CL 30:0_29:1	CL 59:1	CL	+	+
pos	CL 60:0|CL 29:0_31:0	CL 60:0	CL	+	+
pos	CL 60:1|CL 29:0_31:1	CL 60:1	CL	+	+
pos	CL 61:0|CL 30:0_31:0	CL 61:0	CL	+	+
pos	CL 61:1|CL 30:0_31:1	CL 61:1	CL	+	+
pos	CL 62:0|CL 30:0_32:0	CL 62:0	CL	+	+
pos	CL 62:1|CL 31:0_31:1	CL 62:1	CL	+	+
pos	CL 63:0|CL 31:0_32:0	CL 63:0	CL	+	+
pos	CL 63:1|CL 32:0_31:1	CL 63:1	CL	+	+
pos	CL 64:0|CL 32:0_32:0	CL 64:0	CL	+	+
pos	CL 64:1|CL 32:0_32:1	CL 64:1	CL	+	+
pos	CL 65:0|CL 32:0_33:0	CL 65:0	CL	+	+
pos	CL 65:1|CL 32:0_33:1	CL 65:1	CL	+	+
pos	Cer 30:0;O2|Cer 16:0;O2/14:0	Cer 30:0;O2	Cer_NDS	+	-
pos	Cer 31:1;O2|Cer 17:1;O2/14:0	Cer 31:1;O2	Cer_NS	+	-
pos	Cer 33:0;O2|Cer 17:0;O2/16:0	Cer 33:0;O2	Cer_NDS	+	-
pos	Cer 34:2;O2|Cer 12:1;O2/22:1	Cer 34:2;O2	Cer_NS	+	+
pos	Cer 36:1;O3|Cer 18:1;O2/18:0;O	Cer 36:1;O3	Cer_HS	+	-
pos	Cer 37:0;O2|Cer 16:0;O2/21:0	Cer 37:0;O2	Cer_NDS	+	-
pos	Cer 37:0;O2|Cer 17:0;O2/20:0	Cer 37:0;O2	Cer_NDS	+	-
pos	Cer 38:0;O2|Cer 18:0;O2/20:0	Cer 38:0;O2	Cer_NDS	+	-
pos	Cer 38:2;O2|Cer 14:2;O2/24:0	Cer 38:2;O2	Cer_NS	+	-
pos	Cer 39:0;O2|Cer 18:0;O2/21:0	Cer 39:0;O2	Cer_NDS	+	+
pos	Cer 39:1;O3|Cer 16:1;O2/23:0;O	Cer 39:1;O3	Cer_HS	+	-
pos	Cer 40:0;O2|Cer 18:0;O2/22:0	Cer 40:0;O2	Cer_NDS	+	-
pos	Cer 40:0;O3|Cer 16:0;O2/24:0;O	Cer 40:0;O3	Cer_HDS	+	+
pos	Cer 40:1;O2|Cer 18:1;O2/22:0	Cer 40:1;O2	Cer_NS	+	+
pos	Cer 40:1;O3|Cer 16:1;O2/24:0;O	Cer 40:1;O3	Cer_HS	+	-
pos	Cer 40:2;O2|Cer 24:2;O2/16:0	Cer 40:2;O2	Cer_NS	+	+
pos	Cer 41:0;O3|Cer 18:0;O2/23:0;O	Cer 41:0;O3	Cer_HDS	+	-
pos	Cer 42:0;O2|Cer 21:0;O2/21:0	Cer 42:0;O2	Cer_NDS	+	-
pos	Cer 42:0;O3|Cer 18:0;O2/24:0;O	Cer 42:0;O3	Cer_HDS	+	+
pos	Cer 42:1;O3|Cer 18:1;O2/24:0;O	Cer 42:1;O3	Cer_HS	+	-
pos	Cer 42:2;O2|Cer 12:0;O2/30:2	Cer 42:2;O2	Cer_NDS	+	+
pos	Cer 43:1;O3|Cer 18:1;O2/25:0;O	Cer 43:1;O3	Cer_HS	+	+
pos	Cer 43:2;O2|Cer 15:1;O2/28:1	Cer 43:2;O2	Cer_NS	+	-
pos	Cer 43:2;O2|Cer 18:1;O2/25:1	Cer 43:2;O2	Cer_NS	+	-
pos	Cer 44:0;O2|Cer 18:0;O2/26:0	Cer 44:0;O2	Cer_NDS	+	-
pos	Cer 44:0;O3|Cer 17:0;O2/27:0;O	Cer 44:0;O3	Cer_HDS	+	-
pos	Cer 44:1;O2|Cer 29:0;O2/15:1	Cer 44:1;O2	Cer_NDS	+	-
pos	Cer 46:0;O2|Cer 20:0;O2/26:0	Cer 46:0;O2	Cer_NDS	-	-
pos	Cer 46:0;O4|Cer 20:0;O3/26:0(2OH)	Cer 46:0;O4	Cer_AP	+	-
pos	DG 17:0	DG 17:0	DG	+	+
pos	DG 23:0	DG 23:0	DG	+	+
pos	DG 24:0	DG 24:0	DG	+	+
pos	DG 25:0	DG 25:0	DG	+	+
pos	DG 25:0|DG 10:0_15:0	DG 25:0	DG	+	+
pos	DG 26:0	DG 26:0	DG	+	+
pos	DG 26:1	DG 26:1	DG	+	+
pos	DG 27:0	DG 27:0	DG	+	+
pos	DG 27:0|DG 13:0_14:0	DG 27:0	DG	+	+
pos	DG 27:1	DG 27:1	DG	+	+
pos	DG 28:0	DG 28:0	DG	+	+
pos	DG 28:0|DG 13:0_15:0	DG 28:0	DG	+	+
pos	DG 28:1	DG 28:1	DG	+	+
pos	DG 28:1|DG 12:0_16:1	DG 28:1	DG	+	+
pos	DG 29:0	DG 29:0	DG	+	+
pos	DG 29:0|DG 13:0_16:0	DG 29:0	DG	+	+
pos	DG 29:1	DG 29:1	DG	+	+
pos	DG 29:1|DG 13:0_16:1	DG 29:1	DG	+	+
pos	DG 29:2	DG 29:2	DG	+	+
pos	DG 29:2|DG 13:0_16:2	DG 29:2	DG	+	+
pos	DG 30:0	DG 30:0	DG	+	+
pos	DG 30:0|DG 13:0_17:0	DG 30:0	DG	+	+
pos	DG 30:1	DG 30:1	DG	+	+
pos	DG 30:1|DG 13:0_17:1	DG 30:1	DG	+	+
pos	DG 30:2	DG 30:2	DG	+	+
pos	DG 30:2|DG 14:0_16:2	DG 30:2	DG	+	+
pos	DG 30:3	DG 30:3	DG	+	+
pos	DG 31:0	DG 31:0	DG	+	+
pos	DG 31:0|DG 15:0_16:0	DG 31:0	DG	+	+
pos	DG 31:1	DG 31:1	DG	+	+
pos	DG 31:1|DG 15:0_16:1	DG 31:1	DG	+	+
pos	DG 31:2	DG 31:2	DG	+	+
pos	DG 31:2|DG 15:0_16:2	DG 31:2	DG	-	+
pos	DG 31:4	DG 31:4	DG	+	+
pos	DG 31:4|DG 13:0_18:4	DG 31:4	DG	+	+
pos	DG 32:0	DG 32:0	DG	+	+
pos	DG 32:0|DG 15:0_17:0	DG 32:0	DG	+	+
pos	DG 32:1	DG 32:1	DG	+	+
pos	DG 32:1|DG 15:0_17:1	DG 32:1	DG	+	+
pos	DG 32:2	DG 32:2	DG	+	+
pos	DG 32:2|DG 15:0_17:2	DG 32:2	DG	+	+
pos	DG 32:3	DG 32:3	DG	+	+
pos	DG 32:3|DG 14:0_18:3	DG 32:3	DG	+	+
pos	DG 32:4	DG 32:4	DG	+	+
pos	DG 32:4|DG 14:1_18:3	DG 32:4	DG	+	+
pos	DG 33:0	DG 33:0	DG	+	+
pos	DG 33:0|DG 15:0_18:0	DG 33:0	DG	+	+
pos	DG 33:1	DG 33:1	DG	+	+
pos	DG 33:1|DG 15:0_18:1	DG 33:1	DG	+	+
pos	DG 33:2	DG 33:2	DG	+	+
pos	DG 33:2|DG 15:0_18:2	DG 33:2	DG	+	+
pos	DG 33:3	DG 33:3	DG	+	+
pos	DG 33:3|DG 15:0_18:3	DG 33:3	DG	+	+
pos	DG 34:0	DG 34:0	DG	+	+
pos	DG 34:0|DG 17:0_17:0	DG 34:0	DG	+	+
pos	DG 34:1	DG 34:1	DG	+	+
pos	DG 34:1|DG 16:0_18:1	DG 34:1	DG	+	+
pos	DG 34:2	DG 34:2	DG	+	+
pos	DG 34:2|DG 16:1_18:1	DG 34:2	DG	+	+
pos	DG 34:3	DG 34:3	DG	+	+
pos	DG 34:3|DG 16:1_18:2	DG 34:3	DG	+	+
pos	DG 34:4	DG 34:4	DG	+	-
pos	DG 34:4|DG 16:1_18:3	DG 34:4	DG	+	+
pos	DG 34:5	DG 34:5	DG	+	+
pos	DG 34:5|DG 14:0_20:5	DG 34:5	DG	+	-
pos	DG 35:0	DG 35:0	DG	+	-
pos	DG 35:0|DG 17:0_18:0	DG 35:0	DG	+	+
pos	DG 35:1	DG 35:1	DG	+	+
pos	DG 35:1|DG 17:0_18:1	DG 35:1	DG	+	+
pos	DG 35:2	DG 35:2	DG	+	+
pos	DG 35:2|DG 17:1_18:1	DG 35:2	DG	+	+
pos	DG 35:3|DG 17:0_18:3	DG 35:3	DG	+	+
pos	DG 35:4	DG 35:4	DG	+	+
pos	DG 35:4|DG 15:0_20:4	DG 35:4	DG	+	+
pos	DG 35:5	DG 35:5	DG	+	+
pos	DG 36:0	DG 36:0	DG	+	-
pos	DG 36:0|DG 17:0_19:0	DG 36:0	DG	+	+
pos	DG 36:1	DG 36:1	DG	+	-
pos	DG 36:10	DG 36:10	DG	-	+
pos	DG 36:1|DG 18:0_18:1	DG 36:1	DG	+	-
pos	DG 36:2	DG 36:2	DG	+	+
pos	DG 36:2|DG 18:1_18:1	DG 36:2	DG	+	+
pos	DG 36:3	DG 36:3	DG	+	-
pos	DG 36:3|DG 18:1_18:2	DG 36:3	DG	+	-
pos	DG 36:4	DG 36:4	DG	+	+
pos	DG 36:4|DG 18:1_18:3	DG 36:4	DG	+	-
pos	DG 36:5	DG 36:5	DG	+	-
pos	DG 36:5|DG 16:0_20:5	DG 36:5	DG	+	-
pos	DG 36:6	DG 36:6	DG	+	-
pos	DG 37:0	DG 37:0	DG	+	-
pos	DG 37:5	DG 37:5	DG	+	-
pos	DG 38:0	DG 38:0	DG	+	-
pos	DG 38:4	DG 38:4	DG	+	+
pos	DG 38:5	DG 38:5	DG	+	+
pos	DG 38:5|DG 16:0_22:5	DG 38:5	DG	+	-
pos	DG 40:0	DG 40:0	DG	+	-
pos	DG 42:10	DG 42:10	DG	+	+
pos	DG 42:5	DG 42:5	DG	+	-
pos	DG 43:10	DG 43:10	DG	+	+
pos	DG 44:10	DG 44:10	DG	+	+
pos	DG 45:10	DG 45:10	DG	+	+
pos	DG 48:5	DG 48:5	DG	+	+
pos	DGCC 36:2	DGCC 36:2	DGCC	-	+
pos	DGDG 27:0|DGDG 12:0_15:0	DGDG 27:0	DGDG	+	+
pos	DGDG 28:0|DGDG 13:0_15:0	DGDG 28:0	DGDG	+	+
pos	DGDG 28:1|DGDG 12:0_16:1	DGDG 28:1	DGDG	+	+
pos	DGDG 29:0|DGDG 13:0_16:0	DGDG 29:0	DGDG	+	+
pos	DGDG 29:1|DGDG 13:0_16:1	DGDG 29:1	DGDG	+	+
pos	DGDG 30:0|DGDG 13:0_17:0	DGDG 30:0	DGDG	+	+
pos	DGDG 30:1|DGDG 14:0_16:1	DGDG 30:1	DGDG	+	+
pos	DGDG 31:0|DGDG 15:0_16:0	DGDG 31:0	DGDG	+	+
pos	DGDG 31:1|DGDG 15:0_16:1	DGDG 31:1	DGDG	+	+
pos	DGDG 31:2|DGDG 15:0_16:2	DGDG 31:2	DGDG	+	+
pos	DGDG 32:0|DGDG 15:0_17:0	DGDG 32:0	DGDG	+	+
pos	DGDG 32:1|DGDG 14:0_18:1	DGDG 32:1	DGDG	+	+
pos	DGDG 32:2|DGDG 15:0_17:2	DGDG 32:2	DGDG	+	+
pos	DGDG 33:0|DGDG 15:0_18:0	DGDG 33:0	DGDG	+	+
pos	DGDG 33:1|DGDG 17:0_16:1	DGDG 33:1	DGDG	+	+
pos	DGDG 34:0|DGDG 17:0_17:0	DGDG 34:0	DGDG	+	+
pos	DGDG 34:1|DGDG 16:0_18:1	DGDG 34:1	DGDG	+	+
pos	DGDG 35:1|DGDG 16:0_19:1	DGDG 35:1	DGDG	+	-
pos	Hex2Cer 34:1;O2|Hex2Cer 18:1;O2/16:0	Hex2Cer 34:1;O2	Hex2Cer	+	-
pos	Hex2Cer 36:1;O2|Hex2Cer 18:1;O2/18:0	Hex2Cer 36:1;O2	Hex2Cer	+	-
pos	Hex2Cer 38:1;O2|Hex2Cer 18:1;O2/20:0	Hex2Cer 38:1;O2	Hex2Cer	+	-
pos	Hex2Cer 39:1;O2|Hex2Cer 18:1;O2/21:0	Hex2Cer 39:1;O2	Hex2Cer	+	-
pos	Hex2Cer 40:1;O2|Hex2Cer 17:1;O2/23:0	Hex2Cer 40:1;O2	Hex2Cer	+	+
pos	Hex2Cer 41:1;O2|Hex2Cer 17:1;O2/24:0	Hex2Cer 41:1;O2	Hex2Cer	+	-
pos	Hex2Cer 41:2;O2|Hex2Cer 16:1;O2/25:1	Hex2Cer 41:2;O2	Hex2Cer	+	-
pos	Hex2Cer 42:1;O2|Hex2Cer 18:1;O2/24:0	Hex2Cer 42:1;O2	Hex2Cer	+	-
pos	Hex2Cer 42:2;O2|Hex2Cer 18:1;O2/24:1	Hex2Cer 42:2;O2	Hex2Cer	+	-
pos	Hex2Cer 43:1;O2|Hex2Cer 19:1;O2/24:0	Hex2Cer 43:1;O2	Hex2Cer	+	-
pos	HexCer 32:1;O2|HexCer 16:1;O2/16:0	HexCer 32:1;O2	HexCer_NS	+	-
pos	HexCer 38:0;O2|HexCer 16:0;O2/22:0	HexCer 38:0;O2	HexCer_NDS	+	-
pos	HexCer 38:1;O2|HexCer 16:1;O2/22:0	HexCer 38:1;O2	HexCer_NS	+	+
pos	HexCer 39:0;O2|HexCer 16:0;O2/23:0	HexCer 39:0;O2	HexCer_NDS	+	-
pos	HexCer 39:1;O2|HexCer 16:1;O2/23:0	HexCer 39:1;O2	HexCer_NS	+	+
pos	HexCer 40:0;O2|HexCer 16:0;O2/24:0	HexCer 40:0;O2	HexCer_NDS	+	-
pos	LPC 15:0/0:0	LPC 15:0/0:0	LPC	-	-
pos	LPC 18:0/0:0	LPC 18:0/0:0	LPC	-	-
pos	LPC 26:0/0:0	LPC 26:0/0:0	LPC	+	-
pos	LPE 17:0	LPE 17:0	LPE	-	+
pos	MGDG 29:1|MGDG 13:0_16:1	MGDG 29:1	MGDG	+	+
pos	MGDG 32:0|MGDG 15:0_17:0	MGDG 32:0	MGDG	+	+
pos	NATau 20:4;O	NATau 20:4;O	NATau	+	+
pos	PE 26:0	PE 26:0	PE	+	+
pos	PE 26:0|PE 12:0_14:0	PE 26:0	PE	+	+
pos	PE 27:0	PE 27:0	PE	+	+
pos	PE 28:0	PE 28:0	PE	+	+
pos	PE 28:0|PE 13:0_15:0	PE 28:0	PE	+	+
pos	PE 29:0	PE 29:0	PE	+	+
pos	PE 29:0|PE 13:0_16:0	PE 29:0	PE	+	+
pos	PE 29:1	PE 29:1	PE	+	+
pos	PE 29:1|PE 13:0_16:1	PE 29:1	PE	+	+
pos	PE 30:0	PE 30:0	PE	+	+
pos	PE 30:0|PE 13:0_17:0	PE 30:0	PE	+	+
pos	PE 30:1	PE 30:1	PE	+	+
pos	PE 31:0	PE 31:0	PE	+	+
pos	PE 31:0|PE 15:0_16:0	PE 31:0	PE	+	+
pos	PE 31:1	PE 31:1	PE	+	+
pos	PE 31:1|PE 15:0_16:1	PE 31:1	PE	+	+
pos	PE 32:0	PE 32:0	PE	+	+
pos	PE 32:0|PE 15:0_17:0	PE 32:0	PE	+	+
pos	PE 32:1	PE 32:1	PE	+	+
pos	PE 33:0	PE 33:0	PE	+	+
pos	PE 33:1	PE 33:1	PE	-	+
pos	PE 34:0	PE 34:0	PE	+	+
pos	PE 34:0|PE 17:0_17:0	PE 34:0	PE	+	+
pos	PG 30:1	PG 30:1	PG	+	+
pos	PG 32:1	PG 32:1	PG	+	+
pos	SM 32:0;O2	SM 32:0;O2	SM	+	+
pos	SM 32:1;O2	SM 32:1;O2	SM	+	+
pos	SM 32:1;O2|SM 16:1;O2/16:0	SM 32:1;O2	SM	+	+
pos	SM 33:1;O2	SM 33:1;O2	SM	+	+
pos	SM 33:1;O2|SM 17:1;O2/16:0	SM 33:1;O2	SM	+	-
pos	SM 34:0;O2	SM 34:0;O2	SM	+	+
pos	SM 34:1;O2	SM 34:1;O2	SM	+	-
pos	SM 34:1;O2|SM 18:1;O2/16:0	SM 34:1;O2	SM	+	-
pos	SM 36:0;O2	SM 36:0;O2	SM	+	+
pos	SM 38:0;O2	SM 38:0;O2	SM	+	-
pos	SM 38:0;O2|SM 17:0;O2/21:0	SM 38:0;O2	SM	+	-
pos	SM 38:1;O2	SM 38:1;O2	SM	+	+
pos	SM 38:1;O2|SM 16:1;O2/22:0	SM 38:1;O2	SM	+	-
pos	SM 39:0;O2	SM 39:0;O2	SM	+	-
pos	SM 39:1;O2	SM 39:1;O2	SM	+	-
pos	SM 39:1;O2|SM 16:1;O2/23:0	SM 39:1;O2	SM	+	-
pos	SM 39:2;O2|SM 16:1;O2/23:1	SM 39:2;O2	SM	-	-
pos	SM 40:0;O2	SM 40:0;O2	SM	+	-
pos	SM 40:1;O2	SM 40:1;O2	SM	+	-
pos	SM 40:1;O2|SM 16:1;O2/24:0	SM 40:1;O2	SM	+	+
pos	SM 40:2;O2|SM 16:1;O2/24:1	SM 40:2;O2	SM	+	-
pos	SM 41:1;O2	SM 41:1;O2	SM	+	-
pos	SM 41:1;O2|SM 18:1;O2/23:0	SM 41:1;O2	SM	+	-
pos	SM 41:2;O2	SM 41:2;O2	SM	+	-
pos	SM 41:3;O2|SM 17:3;O2/24:0	SM 41:3;O2	SM	-	-
pos	SM 42:1;O2	SM 42:1;O2	SM	+	-
pos	SM 42:1;O2|SM 18:1;O2/24:0	SM 42:1;O2	SM	+	-
pos	SM 42:2;O2	SM 42:2;O2	SM	+	-
pos	SM 42:2;O2|SM 18:1;O2/24:1	SM 42:2;O2	SM	+	-
pos	SM 43:2;O2	SM 43:2;O2	SM	+	-
pos	ST 27:1;O	ST 27:1;O	ST	+	-
pos	TG 24:0|TG 8:0_8:0_8:0	TG 24:0	TG	-	-
pos	TG 26:0|TG 8:0_8:0_10:0	TG 26:0	TG	-	-
pos	TG 28:0|TG 8:0_10:0_10:0	TG 28:0	TG	-	-
pos	TG 30:0|TG 10:0_10:0_10:0	TG 30:0	TG	-	+
pos	TG 32:0|TG 8:0_12:0_12:0	TG 32:0	TG	-	+
pos	TG 35:0|TG 10:0_10:0_15:0	TG 35:0	TG	+	+
pos	TG 36:0|TG 10:0_12:0_14:0	TG 36:0	TG	-	-
pos	TG 36:0|TG 12:0_12:0_12:0	TG 36:0	TG	-	-
pos	TG 36:1|TG 8:0_10:0_18:1	TG 36:1	TG	-	-
pos	TG 38:0|TG 12:0_12:0_14:0	TG 38:0	TG	-	-
pos	TG 39:0|TG 10:0_14:0_15:0	TG 39:0	TG	+	-
pos	TG 40:0|TG 10:0_14:0_16:0	TG 40:0	TG	-	-
pos	TG 40:0|TG 12:0_14:0_14:0	TG 40:0	TG	-	-
pos	TG 40:1|TG 12:0_12:0_16:1	TG 40:1	TG	+	-
pos	TG 41:0|TG 10:0_15:0_16:0	TG 41:0	TG	+	-
pos	TG 41:1|TG 10:0_15:0_16:1	TG 41:1	TG	+	-
pos	TG 42:0|TG 12:0_14:0_16:0	TG 42:0	TG	-	-
pos	TG 42:0|TG 14:0_14:0_14:0	TG 42:0	TG	-	-
pos	TG 42:1|TG 10:0_14:0_18:1	TG 42:1	TG	+	-
pos	TG 42:2|TG 12:0_12:0_18:2	TG 42:2	TG	-	-
pos	TG 43:0|TG 14:0_14:0_15:0	TG 43:0	TG	+	-
pos	TG 43:1|TG 10:0_15:0_18:1	TG 43:1	TG	+	-
pos	TG 44:0|TG 12:0_14:0_18:0	TG 44:0	TG	-	-
pos	TG 44:0|TG 14:0_14:0_16:0	TG 44:0	TG	-	-
pos	TG 44:1|TG 12:0_14:0_18:1	TG 44:1	TG	-	-
pos	TG 44:1|TG 14:0_16:0_14:1	TG 44:1	TG	-	-
pos	TG 44:2|TG 14:0_14:1_16:1	TG 44:2	TG	-	-
pos	TG 45:0|TG 14:0_15:0_16:0	TG 45:0	TG	+	-
pos	TG 45:1|TG 14:0_15:0_16:1	TG 45:1	TG	-	-
pos	TG 45:2|TG 14:0_15:1_16:1	TG 45:2	TG	-	-
pos	TG 46:0|TG 12:0_16:0_18:0	TG 46:0	TG	-	-
pos	TG 46:0|TG 14:0_16:0_16:0	TG 46:0	TG	-	-
pos	TG 46:1|TG 14:0_16:0_16:1	TG 46:1	TG	-	-
pos	TG 46:2|TG 14:0_16:1_16:1	TG 46:2	TG	-	-
pos	TG 46:2|TG 16:0_14:1_16:1	TG 46:2	TG	-	-
pos	TG 46:3|TG 14:1_16:1_16:1	TG 46:3	TG	-	-
pos	TG 47:0|TG 14:0_16:0_17:0	TG 47:0	TG	+	-
pos	TG 47:0|TG 15:0_16:0_16:0	TG 47:0	TG	-	-
pos	TG 47:1|TG 15:0_16:0_16:1	TG 47:1	TG	-	-
pos	TG 47:2|TG 15:0_15:1_17:1	TG 47:2	TG	-	-
pos	TG 47:2|TG 15:0_16:1_16:1	TG 47:2	TG	-	-
pos	TG 47:3|TG 15:1_16:1_16:1	TG 47:3	TG	-	-
pos	TG 48:0|TG 14:0_16:0_18:0	TG 48:0	TG	+	-
pos	TG 48:0|TG 16:0_16:0_16:0	TG 48:0	TG	+	-
pos	TG 48:1|TG 14:0_16:0_18:1	TG 48:1	TG	-	-
pos	TG 48:1|TG 16:0_16:0_16:1	TG 48:1	TG	-	-
pos	TG 48:2|TG 16:0_14:1_18:1	TG 48:2	TG	-	-
pos	TG 48:2|TG 16:0_16:1_16:1	TG 48:2	TG	-	-
pos	TG 48:3|TG 14:1_16:1_18:1	TG 48:3	TG	-	-
pos	TG 48:3|TG 16:1_16:1_16:1	TG 48:3	TG	-	-
pos	TG 49:0|TG 15:0_16:0_18:0	TG 49:0	TG	+	-
pos	TG 49:0|TG 16:0_16:0_17:0	TG 49:0	TG	+	-
pos	TG 49:1|TG 15:0_16:0_18:1	TG 49:1	TG	-	-
pos	TG 49:1|TG 16:0_17:0_16:1	TG 49:1	TG	-	-
pos	TG 49:2|TG 15:0_16:1_18:1	TG 49:2	TG	-	+
pos	TG 49:3|TG 16:0_17:1_16:2	TG 49:3	TG	-	-
pos	TG 50:0|TG 16:0_16:0_18:0	TG 50:0	TG	+	-
pos	TG 50:1|TG 16:0_16:0_18:1	TG 50:1	TG	+	-
pos	TG 50:1|TG 16:0_18:0_16:1	TG 50:1	TG	+	-
pos	TG 50:2|TG 16:0_16:1_18:1	TG 50:2	TG	-	-
pos	TG 50:3|TG 16:1_16:1_18:1	TG 50:3	TG	-	-
pos	TG 50:4|TG 16:1_16:1_18:2	TG 50:4	TG	-	-
pos	TG 51:0|TG 16:0_17:0_18:0	TG 51:0	TG	+	-
pos	TG 51:1|TG 16:0_17:0_18:1	TG 51:1	TG	-	-
pos	TG 51:2|TG 16:0_17:1_18:1	TG 51:2	TG	-	-
pos	TG 51:3|TG 16:1_17:1_18:1	TG 51:3	TG	-	-
pos	TG 52:0|TG 16:0_18:0_18:0	TG 52:0	TG	+	-
pos	TG 52:1|TG 16:0_18:0_18:1	TG 52:1	TG	+	-
pos	TG 52:2|TG 16:0_18:1_18:1	TG 52:2	TG	+	-
pos	TG 52:3|TG 16:0_18:1_18:2	TG 52:3	TG	-	-
pos	TG 52:4|TG 16:0_18:2_18:2	TG 52:4	TG	-	-
pos	TG 52:4|TG 16:1_18:1_18:2	TG 52:4	TG	-	-
pos	TG 52:5|TG 16:0_18:2_18:3	TG 52:5	TG	-	-
pos	TG 52:6|TG 16:0_18:3_18:3	TG 52:6	TG	-	-
pos	TG 53:0|TG 14:0_15:0_24:0	TG 53:0	TG	-	-
pos	TG 53:1|TG 17:0_18:0_18:1	TG 53:1	TG	+	-
pos	TG 53:2|TG 18:0_17:1_18:1	TG 53:2	TG	+	-
pos	TG 53:3|TG 17:1_18:1_18:1	TG 53:3	TG	-	-
pos	TG 54:0|TG 14:0_16:0_24:0	TG 54:0	TG	+	-
pos	TG 54:0|TG 18:0_18:0_18:0	TG 54:0	TG	+	-
pos	TG 54:1|TG 18:0_18:0_18:1	TG 54:1	TG	-	-
pos	TG 54:2|TG 18:0_18:1_18:1	TG 54:2	TG	-	-
pos	TG 54:3|TG 18:0_18:1_18:2	TG 54:3	TG	-	-
pos	TG 54:3|TG 18:1_18:1_18:1	TG 54:3	TG	-	-
pos	TG 54:4|TG 18:1_18:1_18:2	TG 54:4	TG	-	-
pos	TG 54:5|TG 18:1_18:2_18:2	TG 54:5	TG	-	-
pos	TG 54:6|TG 18:2_18:2_18:2	TG 54:6	TG	-	-
pos	TG 54:7|TG 18:2_18:2_18:3	TG 54:7	TG	-	-
pos	TG 54:8|TG 18:2_18:3_18:3	TG 54:8	TG	-	-
pos	TG 54:9|TG 18:3_18:3_18:3	TG 54:9	TG	-	-
pos	TG 55:0|TG 15:0_16:0_24:0	TG 55:0	TG	-	-
pos	TG 55:1|TG 15:0_24:0_16:1	TG 55:1	TG	-	-
pos	TG 56:0|TG 15:0_16:0_25:0	TG 56:0	TG	-	-
pos	TG 56:1|TG 18:0_20:0_18:1	TG 56:1	TG	-	-
pos	TG 56:2|TG 20:0_16:1_20:1	TG 56:2	TG	-	-
pos	TG 56:3|TG 18:1_18:1_20:1	TG 56:3	TG	-	-
pos	TG 57:0|TG 16:0_17:0_24:0	TG 57:0	TG	-	-
pos	TG 57:1|TG 16:0_25:0_16:1	TG 57:1	TG	-	-
pos	TG 57:2|TG 25:0_15:1_17:1	TG 57:2	TG	-	-
pos	TG 58:0|TG 16:0_18:0_24:0	TG 58:0	TG	-	-
pos	TG 58:1|TG 16:0_24:0_18:1	TG 58:1	TG	-	-
pos	TG 58:2|TG 24:0_16:1_18:1	TG 58:2	TG	-	-
pos	TG 58:3|TG 22:0_18:1_18:2	TG 58:3	TG	-	-
pos	TG 59:0|TG 16:0_17:0_26:0	TG 59:0	TG	+	-
pos	TG 59:1|TG 16:0_25:0_18:1	TG 59:1	TG	-	-
pos	TG 59:2|TG 25:0_16:1_18:1	TG 59:2	TG	-	-
pos	TG 60:0|TG 16:0_18:0_26:0	TG 60:0	TG	-	-
pos	TG 60:1|TG 16:0_26:0_18:1	TG 60:1	TG	-	-
pos	TG 60:2|TG 26:0_16:1_18:1	TG 60:2	TG	-	-
pos	TG 61:1|TG 16:0_27:0_18:1	TG 61:1	TG	-	-
pos	TG 61:2|TG 25:0_18:1_18:1	TG 61:2	TG	-	-
pos	TG 62:0|TG 18:0_22:0_22:0	TG 62:0	TG	-	-
pos	TG 62:2|TG 26:0_18:1_18:1	TG 62:2	TG	-	-
pos	TG 63:1|TG 15:0_16:0_32:1	TG 63:1	TG	-	-
pos	TG 64:1|TG 16:0_16:0_32:1	TG 64:1	TG	-	-
pos	TG 64:2|TG 16:0_16:1_32:1	TG 64:2	TG	-	-
pos	TG O-34:2|TG O-18:2_8:0_8:0	TG O-34:2	EtherTG	+	+
