# Supplementary material for: Bacterial extracellular vesicles as recyclable nutrient reservoirs
Source: Nat Commun. 2026 Apr 6;17:4901. doi: 10.1038/s41467-026-71463-3 (PMC13230831; doi:10.1038/s41467-026-71463-3)
Supplement: Supplementary file 6 — Supplementary Data 4 [file 41467_2026_71463_MOESM6_ESM.xlsx]

## Sheet: Supplementary Data 4
	Proteins appear in order as shown in heat-map.
NAME			EVs-LB 9 h			EVs-LB 15 h			EVs-MOD 9 h			EVs-MOD 15 h
B7HNT7_BACC7	DNA repair protein RecN	recN BCAH187_A4304	0	0	0	0	0	0	0	0	0	91859000	93102000	90616000
B7HPI5_BACC7	DEAD-box ATP-dependent RNA helicase CshB	cshB BCAH187_A4419	0	0	0	0	0	0	0	0	0	175430000	770970000	808490000
B7HP31_BACC7	ATP-dependent RNA helicase, DEAD/DEAH box family	BCAH187_A2203	409005000	479860000	338150000	0	0	0	383910000	214050000	553770000	4287200000	324380000	1383900000
B7HT24_BACC7	Alkyl hydroperoxide reductase, F subunit	ahpF BCAH187_A0438	437660000	784710000	1042600000	20745000000	21021000000	17535000000	19491000000	12563000000	14754000000	44853000000	8383600000	21499000000
B7HZC1_BACC7	DEAD-box ATP-dependent RNA helicase CshA	cshA BCAH187_A0281	0	0	0	0	0	0	238650000	313415000	388180000	229160000	276090000	323020000
B7HZU5_BACC7	Transcriptional regulator, MarR family	BCAH187_A4214	0	0	0	0	0	0	8925500000	6899800000	14121000000	5517300000	4606500000	9244700000
B7HKH2_BACC7	HTH-type transcriptional regulator Hpr	hpr BCAH187_A1210	0	0	0	0	0	0	785080000	1072800000	1589200000	1216500000	846110000	1458600000
B7HQN0_BACC7	Negative regulator of genetic competence ClpC/MecB	BCAH187_A0111	999590000	733385000	467180000	0	0	0	4239700000	3076200000	9027500000	3241100000	2235400000	5414800000
HPR_BACC7	Nitroreductase domain-containing protein	BCAH187_A2057	4029400000	1667300000	2886600000	0	0	0	8144200000	7221700000	7713700000	5427300000	11902000000	11524000000
B7HQR5_BACC7	Thioredoxin reductase	trxB BCAH187_A5319	1344900000	912370000	479840000	0	0	0	58551000000	68763000000	23955000000	22262000000	35187000000	66294000000
B7HT23_BACC7	Alkyl hydroperoxide reductase C	ahpC BCAH187_A0439	8873800000	3324500000	711020000	4809500000	1523100000	5402300000	895650000	42777000000	22504000000	15293000000	28332000000	8539700000
B7HZD0_BACC7	Superoxide dismutase	sodA2 BCAH187_A5627	0	0	0	0	0	0	41308000000	3974200000	3030800000	6340000000	1558900000	1271500000
B7HN99_BACC7	Lon protease	loN lon BCAH187_A4606	0	0	0	0	0	0	3302400000	1368200000	1559500000	3672200000	2030500000	2233500000
B7HPH5_BACC7	Superoxide dismutase	sodA1 BCAH187_A4408	1125200000	2762300000	4010700000	4281100000	9689800000	10834000000	103390000000	45398000000	39656000000	86570000000	92921000000	82890000000
B7HLA8_BACC7	Flavohemoprotein	hmp BCAH187_A1610	0	0	0	2713600000	1099600000	5886600000	23430500000	24988000000	21873000000	36229000000	31011000000	20599000000
B7HRY6_BACC7	Putative pyruvate ferredoxin oxidoreductase, alpha subunit	BCAH187_A3821	0	0	0	0	0	0	4031300000	5114900000	9428600000	5641900000	10046000000	8703100000
B7HN61_BACC7	UVR domain-containing protein	BCAH187_A0109	0	0	0	0	0	0	8449950000	7741800000	9158100000	8782900000	8924100000	8173700000
B7HQR3_BACC7	Multifunctional fusion protein	msrAB msrA msrB BCAH187_A5617	0	0	0	0	0	0	192720000	219730000	197220000	198145000	210560000	185730000
B7HUQ0_BACC7	Superoxide dismutase, Cu-Zn	sodC BCAH187_A5051	0	0	0	0	0	0	206240000	278870000	359370000	0	0	0
B7HWY4_BACC7	ThiJ/pfpI family protein	BCAH187_A1791	0	0	0	0	0	0	322670000	425780000	483600000	0	0	0
B7HLR6_BACC7	Chaperonin GroEL	groEL groL BCAH187_A0317	0	0	0	0	0	0	315680000	733385000	589820000	0	0	0
CH60_BACC7	Chaperone protein ClpB	clpB BCAH187_A1327	12472000000	63576000000	87274000000	52136000000	15746000000	33648000000	1189300000000000	1303900000000000	1746500000000000	164900000000000	192500000000000	160890000000000
B7HVX5_BACC7	DNA protection during starvation protein 1	dps1 BCAH187_A2126	1238400000	1918300000	1427200000	1516605000	1016605000	1116605000	0	0	0	0	0	0
B7HNG8_BACC7	DNA protection during starvation protein 2	dps2 BCAH187_A5205	1294300000	1471000000	1427200000	3589600000	3057500000	2525400000	589100000	671410000	520500000	0	0	0
B7HMK2_BACC7	Putative carbon starvation protein A	BCAH187_A1944	1429050000	1663900000	1194200000	0	0	0	0	0	0	0	0	0
