# Supplementary material for: Bacterial extracellular vesicles as recyclable nutrient reservoirs
Source: Nat Commun. 2026 Apr 6;17:4901. doi: 10.1038/s41467-026-71463-3 (PMC13230831; doi:10.1038/s41467-026-71463-3)
Supplement: Supplementary file 7 — Supplementary Data 5 [file 41467_2026_71463_MOESM7_ESM.xlsx]

## Sheet: Supplementary Data 5
		EVs-LB 9 h		EVs-MOD 9 h
locus tag	rna biotype	reads (mean)	SD	reads (mean)	SD
PGS39_RS00005	protein_coding	754.388	46.9058	341.089	32.6815
PGS39_RS00010	protein_coding	725.451	52.2684	215.178	15.9624
PGS39_RS00015	protein_coding	96.1885	3.61605	28.0855	7.75385
PGS39_RS00020	protein_coding	465.835	18.8339	327.92	30.4477
PGS39_RS00025	protein_coding	431.724	4.22294	765.635	118.042
PGS39_RS00030	protein_coding	539.608	47.2392	1074.54	87.7736
PGS39_RS00035	rRNA	4953.69	2310.11	206616	88398.2
PGS39_RS00040	tRNA	17.2125	5.58403	30.7471	8.75721
PGS39_RS00045	tRNA	10.3176	2.41294	21.7018	5.30857
PGS39_RS00050	rRNA	9415.06	4563.02	327696	199434
PGS39_RS00055	rRNA	27.9675	4.62757	337.382	103.421
PGS39_RS00060	protein_coding	399.744	41.5354	251.009	65.9164
PGS39_RS00065	protein_coding	426.927	28.0225	941.665	97.3434
PGS39_RS00070	protein_coding	375.386	22.7139	547.924	67.0225
PGS39_RS00075	protein_coding	99.3394	23.3137	739.004	78.2421
PGS39_RS00080	protein_coding	93.5641	13.753	347.314	83.8576
PGS39_RS00085	protein_coding	514.576	18.4784	606.598	55.7139
PGS39_RS00090	tRNA	131.877	8.65845	230.853	10.2153
PGS39_RS00095	protein_coding	93.9056	14.1471	63.3914	13.2198
PGS39_RS00100	protein_coding	210.89	21.4687	221.161	49.8374
PGS39_RS00105	protein_coding	193.157	8.97982	169.444	45.3333
PGS39_RS00110	protein_coding	218.411	12.3956	108.281	3.62657
PGS39_RS00115	protein_coding	237.5	48.8625	171.412	19.7905
PGS39_RS00120	SRP_RNA	679.445	201.734	7768.15	4439.05
PGS39_RS00125	protein_coding	397.63	29.0868	653.224	38.5638
PGS39_RS00130	protein_coding	145.293	21.769	207.729	32.528
PGS39_RS00135	protein_coding	280.846	23.2338	563.402	25.1896
PGS39_RS00140	protein_coding	46.2566	4.95562	42.7795	7.65787
PGS39_RS00145	protein_coding	158.418	8.77421	90.7128	29.7629
PGS39_RS00150	rRNA	5177.85	2396.25	211834	89763.8
PGS39_RS00155	tRNA	19.2337	5.82512	39.6622	7.07561
PGS39_RS00160	tRNA	6.79664	1.50163	23.4794	4.77942
PGS39_RS00165	rRNA	9421.91	4552.54	326361	196872
PGS39_RS00170	rRNA	25.373	5.57954	337.306	104.897
PGS39_RS00175	protein_coding	34.4748	6.79956	18.6572	4.98406
PGS39_RS00180	protein_coding	394.211	29.4164	522.589	67.8335
PGS39_RS00185	protein_coding	98.3976	7.51337	241.131	40.2501
PGS39_RS00190	protein_coding	262.881	7.4339	360.238	36.5632
PGS39_RS00195	protein_coding	357.176	28.3586	323.171	68.1544
PGS39_RS00200	protein_coding	242.606	1.67556	137.689	15.8279
PGS39_RS00205	protein_coding	427.303	30.0625	329.042	100.046
PGS39_RS00210	protein_coding	162.419	3.70429	128.794	32.5537
PGS39_RS00215	protein_coding	360.153	8.6385	219.673	16.9869
PGS39_RS00220	protein_coding	191.753	11.3101	100.185	16.9304
PGS39_RS00225	protein_coding	824.732	57.7433	778.35	4.41993
PGS39_RS00230	protein_coding	471.471	34.4252	403.768	36.3519
PGS39_RS00235	protein_coding	360.637	32.6553	342.219	22.013
PGS39_RS00240	protein_coding	198.892	27.719	276.592	24.5882
PGS39_RS00245	protein_coding	209.352	10.0758	358.749	9.35265
PGS39_RS00250	protein_coding	86.7469	8.49646	119.068	5.56298
PGS39_RS00255	protein_coding	36.7085	1.52932	122.066	19.8408
PGS39_RS00260	protein_coding	251.459	17.2485	524.425	76.6299
PGS39_RS00265	protein_coding	341.178	11.7089	553.491	39.6076
PGS39_RS00270	protein_coding	231.379	8.34002	147.192	17.8568
PGS39_RS00275	protein_coding	189.527	2.97643	728.771	327.724
PGS39_RS00280	protein_coding	477.713	68.4025	676.1	49.3582
PGS39_RS00285	protein_coding	179.326	10.2977	297.653	37.0899
PGS39_RS00290	protein_coding	186.036	18.8561	180.476	20.5945
PGS39_RS00295	protein_coding	109.545	14.525	60.2507	2.65792
PGS39_RS00300	protein_coding	1691.5	35.4375	1806.48	145.114
PGS39_RS00305	protein_coding	262.581	19.2705	212.066	1.91245
PGS39_RS00310	protein_coding	772.871	24.3997	781.343	133.122
PGS39_RS00315	protein_coding	457.604	20.739	828.357	134.289
PGS39_RS00320	protein_coding	124.016	2.39987	134.669	33.5712
PGS39_RS00325	protein_coding	73.5827	10.2669	76.3609	21.9965
PGS39_RS00330	protein_coding	145.594	11.21	122.576	33.0681
PGS39_RS00335	protein_coding	141.492	13.4068	114.199	30.571
PGS39_RS00340	protein_coding	215.284	20.7245	555.067	163.249
PGS39_RS00345	tRNA	21.6641	3.97536	78.3134	13.8532
PGS39_RS00350	tRNA	5.29701	3.64734	5.82468	2.27227
PGS39_RS00355	protein_coding	1714.29	55.8487	1588.76	168.007
PGS39_RS00360	protein_coding	509.848	20.6037	922.73	267.497
PGS39_RS00365	protein_coding	177.52	14.4383	356.853	101.852
PGS39_RS00370	protein_coding	535.221	24.6754	7674.09	2830.51
PGS39_RS00375	protein_coding	317.78	40.5725	304.72	62.3718
PGS39_RS00380	protein_coding	289.108	12.915	486.179	28.6247
PGS39_RS00385	protein_coding	438.926	13.5625	825.121	147.127
PGS39_RS00390	protein_coding	1074.89	22.3121	1206.59	185.604
PGS39_RS00395	protein_coding	276.823	26.6842	371.347	26.6497
PGS39_RS00400	protein_coding	420.348	13.8417	377.3	17.6025
PGS39_RS00405	protein_coding	385.68	31.143	685.473	64.0851
PGS39_RS00410	protein_coding	136.118	9.60602	166.326	24.6756
PGS39_RS00415	protein_coding	272.889	2.17027	218.045	16.9206
PGS39_RS00420	protein_coding	108.223	1.86322	113.636	23.9567
PGS39_RS00425	protein_coding	325.186	23.9706	710.52	105.765
PGS39_RS00430	protein_coding	428.331	38.4852	639.702	12.9291
PGS39_RS00435	rRNA	5229.53	2363.48	215123	92557.9
PGS39_RS00440	rRNA	9431.79	4587.43	327293	198619
PGS39_RS00445	rRNA	35.9668	3.78926	507.689	167.5
PGS39_RS00450	tRNA	4.39584	1.06544	23.7244	8.38225
PGS39_RS00455	tRNA	8.90444	3.69019	47.7266	24.6477
PGS39_RS00460	tRNA	1.04425	0.663623	18.3927	15.7851
PGS39_RS00465	tRNA	5.86137	2.80382	56.1535	24.2089
PGS39_RS00470	tRNA	4.16329	2.30437	39.6817	4.81315
PGS39_RS00475	tRNA	4.31806	1.23036	78.0128	64.3111
PGS39_RS00480	tRNA	4.68085	3.22494	15.9116	9.25155
PGS39_RS00485	tRNA	3.69218	1.5969	6.76286	3.89548
PGS39_RS00490	tRNA	27.5347	9.70085	56.387	25.0378
PGS39_RS00495	rRNA	5221.3	2386.34	215513	92748.4
PGS39_RS00500	rRNA	9322.37	4498.2	327687	198555
PGS39_RS00505	rRNA	34.3337	6.69476	332.747	101.827
PGS39_RS00510	protein_coding	167.142	15.1494	69.4135	18.5993
PGS39_RS00515	protein_coding	316.745	13.2933	151.012	11.9813
PGS39_RS00520	protein_coding	552.866	8.96809	330.978	8.81916
PGS39_RS00525	protein_coding	977.442	81.2274	1696.58	207.031
PGS39_RS00530	protein_coding	794.331	33.4758	924.413	71.7718
PGS39_RS00535	protein_coding	593.848	48.6739	405.101	25.8564
PGS39_RS00540	protein_coding	873.563	47.9094	878.992	124.013
PGS39_RS00545	protein_coding	234.208	11.9256	623.703	90.6833
PGS39_RS00550	protein_coding	144.136	14.8715	101.052	21.2757
PGS39_RS00555	protein_coding	594.681	25.495	676.957	55.911
PGS39_RS00560	protein_coding	430.549	32.5031	515.888	40.8425
PGS39_RS00565	protein_coding	384.67	22.0971	553.664	21.1266
PGS39_RS00570	protein_coding	102.502	19.1364	148.229	38.864
PGS39_RS00575	protein_coding	214.312	3.92229	245.724	10.7446
PGS39_RS00580	protein_coding	430.632	21.1107	340.661	28.4354
PGS39_RS00585	protein_coding	595.748	42.9583	393.601	23.0161
PGS39_RS00590	protein_coding	30.4519	2.39895	50.2309	29.8108
PGS39_RS00595	protein_coding	63.8586	9.68027	27.1473	6.23133
PGS39_RS00600	protein_coding	271.562	6.97934	249.431	40.7594
PGS39_RS00605	protein_coding	69.1432	9.29968	386.387	158.985
PGS39_RS00610	protein_coding	124.11	25.9937	213.703	89.24
PGS39_RS00615	protein_coding	216.272	33.4744	285.067	40.7867
PGS39_RS00620	protein_coding	138.819	12.8586	168.394	9.40318
PGS39_RS00625	protein_coding	375.059	13.322	207.954	31.5396
PGS39_RS00630	protein_coding	469.436	65.4331	1369.96	168.657
PGS39_RS00635	protein_coding	534.835	56.2491	1523.74	115.092
PGS39_RS00640	protein_coding	32.5209	1.22969	74.831	35.5931
PGS39_RS00645	protein_coding	75.1609	18.0987	137.85	28.5569
PGS39_RS00650	protein_coding	51.574	7.05681	151.614	46.7791
PGS39_RS00655	protein_coding	391.401	53.0323	1446.25	214.787
PGS39_RS00660	protein_coding	277.314	29.1641	1750.22	876.477
PGS39_RS00665	protein_coding	159.654	4.37644	118.841	23.117
PGS39_RS00670	protein_coding	180.241	9.69251	311.601	14.6535
PGS39_RS00675	protein_coding	122.314	19.9235	279.113	44.7874
PGS39_RS00680	protein_coding	68.2667	14.1682	103.228	23.3079
PGS39_RS00685	protein_coding	154.014	13.2083	417.674	83.765
PGS39_RS00690	protein_coding	26.5755	4.15249	123.453	17.4299
PGS39_RS00695	protein_coding	34.722	2.70365	106.708	34.7689
PGS39_RS00700	protein_coding	96.4682	11.9712	217.818	21.8827
PGS39_RS00705	protein_coding	84.7919	10.4111	157.552	32.9406
PGS39_RS00710	protein_coding	137.969	21.9311	121.693	27.509
PGS39_RS00715	protein_coding	63.944	1.67493	54.0384	5.78411
PGS39_RS00720	protein_coding	71.0118	7.71153	106.985	16.9492
PGS39_RS00725	protein_coding	49.3187	10.152	68.1157	14.1953
PGS39_RS00730	protein_coding	151.879	4.57553	200.064	26.6949
PGS39_RS00735	protein_coding	18.9013	5.05691	60.6784	20.6988
PGS39_RS00740	protein_coding	52.4258	10.9553	119.779	24.6283
PGS39_RS00745	protein_coding	88.1396	13.2239	257.399	60.7746
PGS39_RS00750	protein_coding	44.1678	4.6479	191.479	19.793
PGS39_RS00755	protein_coding	93.9563	14.4058	388.813	107.65
PGS39_RS00760	protein_coding	51.2525	2.47909	91.5214	14.0129
PGS39_RS00765	protein_coding	68.0981	6.16665	208.142	33.7892
PGS39_RS00770	protein_coding	443.304	50.8135	1129.96	303.089
PGS39_RS00775	protein_coding	122.031	23.0465	298.422	59.9109
PGS39_RS00780	protein_coding	164.67	22.5445	913.581	296.91
PGS39_RS00785	protein_coding	56.1595	2.31408	94.8467	14.117
PGS39_RS00790	protein_coding	38.0456	1.01729	96.7192	4.00864
PGS39_RS00795	protein_coding	95.891	11.698	319.176	24.1473
PGS39_RS00800	protein_coding	124.016	19.8796	265.681	60.3503
PGS39_RS00805	protein_coding	263.025	8.53647	831.907	333.146
PGS39_RS00810	protein_coding	92.415	6.77004	277.048	123.549
PGS39_RS00815	protein_coding	355.037	29.2664	419.502	44.075
PGS39_RS00820	protein_coding	464.69	34.974	661.766	94.2125
PGS39_RS00825	protein_coding	210.149	13.9778	205.212	29.6584
PGS39_RS00830	protein_coding	229.915	13.4683	194.624	46.7564
PGS39_RS00835	protein_coding	78.2806	5.86953	348.334	154.263
PGS39_RS00840	protein_coding	55.7124	7.71294	176.079	75.5244
PGS39_RS00845	protein_coding	463.684	31.451	440.012	107.327
PGS39_RS00850	protein_coding	519.378	29.9867	352.276	60.8945
PGS39_RS00855	protein_coding	745.222	39.2651	725.121	35.7095
PGS39_RS00860	protein_coding	403.118	23.3448	411.878	110.759
PGS39_RS00865	protein_coding	586.916	43.979	448.663	79.2833
PGS39_RS00870	protein_coding	363.208	15.0189	276.095	51.4887
PGS39_RS00875	protein_coding	109.668	9.57347	65.5937	12.875
PGS39_RS00880	rRNA	5290.12	2407.64	217486	95010.2
PGS39_RS00885	rRNA	9430	4521.71	327096	198005
PGS39_RS00890	rRNA	31.8243	6.41858	566.358	161.017
PGS39_RS00895	tRNA	2.16048	0.576859	16.658	14.8377
PGS39_RS00900	tRNA	3.45085	1.25501	11.9792	3.69897
PGS39_RS00905	tRNA	1.94244	1.44209	6.92403	2.06652
PGS39_RS00910	tRNA	3.39447	0.775479	22.3912	10.0484
PGS39_RS00915	tRNA	5.32995	4.17757	35.2313	18.2885
PGS39_RS00920	tRNA	3.25531	1.10977	6.14238	4.50067
PGS39_RS00925	tRNA	0.896308	0.883503	10.2323	5.77646
PGS39_RS00930	tRNA	3.46645	0.720297	38.8898	14.1852
PGS39_RS00935	tRNA	5.91992	1.1524	25.6586	5.99846
PGS39_RS00940	protein_coding	390.005	38.1992	699.659	65.0419
PGS39_RS00945	protein_coding	258.712	23.6393	415.325	25.7506
PGS39_RS00950	protein_coding	373.133	20.7014	793.877	191.072
PGS39_RS00955	protein_coding	878.695	8.12532	1532.28	176.783
PGS39_RS00960	protein_coding	394.344	19.6503	735.082	112.798
PGS39_RS00965	protein_coding	67.6285	3.72946	77.6557	13.6386
PGS39_RS00970	protein_coding	365.618	50.6926	601.074	54.7299
PGS39_RS00975	protein_coding	209.027	18.6503	338.774	35.2489
PGS39_RS00980	protein_coding	200.247	14.0698	134.337	30.8711
PGS39_RS00985	protein_coding	418.113	22.881	816.544	67.9099
PGS39_RS00990	protein_coding	890.196	65.3501	1196.26	218.448
PGS39_RS00995	protein_coding	565.319	45.3297	840.668	107.209
PGS39_RS01000	protein_coding	724.659	22.9944	1093.94	71.2078
PGS39_RS01005	protein_coding	137.535	8.672	268.254	29.2072
PGS39_RS01010	protein_coding	386.322	19.6309	311.845	29.1224
PGS39_RS01015	protein_coding	558.87	30.7135	381.423	29.1974
PGS39_RS01020	protein_coding	437.284	40.2365	218.114	62.6166
PGS39_RS01025	protein_coding	891.899	69.772	855.928	204.124
PGS39_RS01030	protein_coding	291.699	23.7402	434.068	17.0446
PGS39_RS01035	protein_coding	138.96	4.74311	328.554	4.4159
PGS39_RS01040	protein_coding	465.96	17.2632	336.047	42.2508
PGS39_RS01045	protein_coding	617.69	49.2162	305.002	15.9952
PGS39_RS01050	protein_coding	533.173	24.2851	394.82	1.76083
PGS39_RS01055	protein_coding	693.243	26.1905	895.763	69.6462
PGS39_RS01060	protein_coding	434.532	23.3984	604.122	78.5834
PGS39_RS01065	protein_coding	365.689	43.3662	362.466	23.0843
PGS39_RS01070	protein_coding	926.052	36.0751	1095.23	72.7958
PGS39_RS01075	protein_coding	321.147	21.5278	719.526	73.3472
PGS39_RS01080	protein_coding	166.698	8.46266	214.197	31.8655
PGS39_RS01085	protein_coding	152.936	25.283	70.3424	13.4333
PGS39_RS01090	protein_coding	594.247	20.4089	435.552	54.7914
PGS39_RS01095	protein_coding	594.331	19.4004	758.501	74.2766
PGS39_RS01100	protein_coding	292.649	18.2088	343.377	31.3751
PGS39_RS01105	protein_coding	153.105	2.79723	287.634	14.3038
PGS39_RS01110	protein_coding	979.019	44.5735	827.462	79.9602
PGS39_RS01115	protein_coding	259.113	26.0325	117.802	24.2446
PGS39_RS01120	protein_coding	83.6559	15.2531	31.7395	10.9204
PGS39_RS01125	protein_coding	868.738	31.239	681.537	43.2341
PGS39_RS01130	protein_coding	884.425	26.99	632.769	61.8857
PGS39_RS01135	protein_coding	458.665	30.6659	263.773	33.933
PGS39_RS01140	protein_coding	340.907	30.7542	487.663	54.1651
PGS39_RS01145	protein_coding	572.685	3.21462	412.555	81.9803
PGS39_RS01150	protein_coding	559.951	20.8956	564.128	83.9315
PGS39_RS01155	protein_coding	177.414	6.64252	195.442	15.1901
PGS39_RS01160	protein_coding	479.964	42.1715	294.075	58.4295
PGS39_RS01165	protein_coding	511.804	1.92924	423.395	66.9079
PGS39_RS01170	protein_coding	55.5466	13.4974	48.416	19.6202
PGS39_RS01175	protein_coding	285.065	12.8775	326.036	33.7139
PGS39_RS01180	protein_coding	340.049	27.518	340.181	60.1279
PGS39_RS01185	protein_coding	62.1414	7.88742	38.3346	9.70408
PGS39_RS01190	protein_coding	54.2274	8.9532	44.0541	27.681
PGS39_RS01195	protein_coding	491.1	23.5002	641.401	180.378
PGS39_RS01200	protein_coding	76.2381	1.3585	50.7172	29.4842
PGS39_RS01205	protein_coding	401.296	11.367	396.985	16.9198
PGS39_RS01210	protein_coding	214.696	13.8376	152.727	12.2518
PGS39_RS01215	protein_coding	544.352	36.2369	607.783	42.944
PGS39_RS01220	protein_coding	171.858	2.35093	189.395	5.58622
PGS39_RS01225	protein_coding	205.99	13.7665	150.817	37.6281
PGS39_RS01230	protein_coding	646.863	27.312	370.177	27.789
PGS39_RS01235	protein_coding	285.753	7.95662	336.247	49.0022
PGS39_RS01240	protein_coding	430.136	22.3055	192.513	27.7862
PGS39_RS01245	protein_coding	75.8672	9.26752	40.8314	7.87637
PGS39_RS01250	protein_coding	47.6436	19.3204	25.8421	2.79008
PGS39_RS01255	protein_coding	1203.64	42.1057	1165.47	127.144
PGS39_RS01260	protein_coding	125.658	8.35072	53.2848	3.58897
PGS39_RS01265	protein_coding	1110.2	30.2267	843.647	115.037
PGS39_RS01270	protein_coding	1290.44	51.1847	1280.48	133.711
PGS39_RS01275	protein_coding	923.413	61.7193	815.605	62.0569
PGS39_RS01280	protein_coding	376.734	7.24465	496.414	98.8206
PGS39_RS01285	protein_coding	492.662	40.9299	941.087	227.075
PGS39_RS01290	protein_coding	409.684	23.178	578.35	30.1445
PGS39_RS01295	protein_coding	282.164	20.2698	197.202	29.3464
PGS39_RS01300	protein_coding	122.128	7.951	107.587	14.3253
PGS39_RS01305	protein_coding	108.482	4.33205	93.8394	7.58153
PGS39_RS01310	protein_coding	119.46	5.22926	93.1939	18.1289
PGS39_RS01315	protein_coding	81.7702	9.91999	56.2111	9.7264
PGS39_RS01320	protein_coding	94.3704	22.739	44.3009	6.14042
PGS39_RS01325	protein_coding	520.582	12.1685	571.482	108.675
PGS39_RS01330	protein_coding	334.071	17.0691	537.135	63.4109
PGS39_RS01335	protein_coding	198.024	14.9522	474.989	15.0651
PGS39_RS01340	protein_coding	936.411	28.4392	799.132	44.1211
PGS39_RS01345	protein_coding	837.34	17.3427	636.904	47.4116
PGS39_RS01350	protein_coding	396.904	18.4329	473.888	32.2396
PGS39_RS01355	protein_coding	421.721	23.0444	475.48	25.6705
PGS39_RS01360	protein_coding	382.568	46.7882	610.729	23.755
PGS39_RS01365	protein_coding	450.172	22.1294	477.272	17.4563
PGS39_RS01370	protein_coding	264.181	36.9232	319.96	46.8511
PGS39_RS01375	protein_coding	180.146	13.7713	245.479	8.39181
PGS39_RS01380	protein_coding	314.891	17.5262	411.997	14.5863
PGS39_RS01385	protein_coding	435.044	47.1603	789.626	137.857
PGS39_RS01390	protein_coding	145.613	9.53405	437.869	71.7475
PGS39_RS01395	protein_coding	95.6044	14.6571	184.245	39.8557
PGS39_RS01400	protein_coding	1017.53	59.1721	1135.58	89.5722
PGS39_RS01405	protein_coding	25.6639	3.64295	11.6185	6.3828
PGS39_RS01410	protein_coding	277.875	21.6207	293.069	83.4766
PGS39_RS01415	tRNA	4.22171	2.272	14.2421	3.13405
PGS39_RS01420	tRNA	4.46891	1.21289	215.145	61.6922
PGS39_RS01425	tRNA	1.38774	0.470472	6.47962	0.833382
PGS39_RS01430	tRNA	4.63615	2.01413	22.6325	4.42274
PGS39_RS01435	tRNA	10.9552	4.28253	59.7289	8.20553
PGS39_RS01440	tRNA	6.77335	0.386161	7.96938	6.31672
PGS39_RS01445	tRNA	1.96095	0.29984	11.6298	11.9123
PGS39_RS01450	tRNA	8.72268	1.29145	31.5326	2.29985
PGS39_RS01455	tRNA	7.96743	2.38047	32.4009	13.2468
PGS39_RS01460	tRNA	2.89034	0.5441	5.06258	1.16479
PGS39_RS01465	tRNA	14.4459	1.95831	34.0331	7.37785
PGS39_RS01470	rRNA	5270.81	2389.92	217452	95425.7
PGS39_RS01475	rRNA	9411.76	4479.23	327607	199021
PGS39_RS01480	rRNA	25.0703	3.07973	366.481	87.3018
PGS39_RS01485	tRNA	5.58702	2.08067	28.9818	9.03559
PGS39_RS01490	tRNA	7.47411	1.60734	64.0677	13.5605
PGS39_RS01495	protein_coding	391.154	30.8436	250.717	50.3643
PGS39_RS01500	protein_coding	163.011	15.047	202.719	14.046
PGS39_RS01505	protein_coding	110.117	6.73786	91.404	17.4518
PGS39_RS01510	protein_coding	217.795	23.9792	257.54	27.7601
PGS39_RS01515	protein_coding	873.818	53.3322	646.333	31.8
PGS39_RS01520	protein_coding	412.078	15.3563	400.351	48.628
PGS39_RS01525	protein_coding	30.1016	1.5415	15.6321	1.50691
PGS39_RS01530	protein_coding	321.443	12.0298	375.765	18.4139
PGS39_RS01535	protein_coding	140.944	9.75919	215.749	13.1115
PGS39_RS01540	protein_coding	287.689	18.4923	697.739	98.3517
PGS39_RS01545	protein_coding	479.493	45.0573	753.849	90.5873
PGS39_RS01550	protein_coding	571.024	57.5621	966.725	127.038
PGS39_RS01555	protein_coding	705.835	18.7491	525.797	31.5127
PGS39_RS01560	protein_coding	1127.78	11.2452	822.212	221.344
PGS39_RS01565	rRNA	5233.51	2373.49	215154	92600.9
PGS39_RS01570	rRNA	9374.67	4478.01	326942	197666
PGS39_RS01575	rRNA	26.4503	5.85301	346.329	94.4912
PGS39_RS01580	pseudogene	71.6327	14.6916	83.4153	8.30832
PGS39_RS01585	protein_coding	200.674	22.5473	178.363	20.0916
PGS39_RS01590	rRNA	5250.65	2386.8	215178	92653.5
PGS39_RS01595	rRNA	9444.27	4545.79	326442	197369
PGS39_RS01600	rRNA	24.1546	6.6308	333.878	147.368
PGS39_RS01605	protein_coding	673.373	25.7734	589.628	109.255
PGS39_RS01610	protein_coding	654.666	18.8097	373.213	66.0013
PGS39_RS01615	protein_coding	456.211	30.9717	350.154	27.3754
PGS39_RS01620	protein_coding	426.792	25.202	324.421	45.122
PGS39_RS01625	protein_coding	558.821	76.5186	176.785	19.4459
PGS39_RS01630	protein_coding	675.126	37.8793	359.287	18.2162
PGS39_RS01635	protein_coding	1487.51	59.8773	928.859	35.8083
PGS39_RS01640	rRNA	5178.69	2372.13	215173	92437.8
PGS39_RS01645	rRNA	9386.47	4541.63	327346	198842
PGS39_RS01650	rRNA	31.8747	8.15682	349.123	111.891
PGS39_RS01655	protein_coding	952.823	47.6315	651.895	64.2327
PGS39_RS01660	protein_coding	673.694	0.289766	690.207	76.5984
PGS39_RS01665	rRNA	5217.91	2387.71	214677	92252.4
PGS39_RS01670	rRNA	9393.08	4459.35	326951	198849
PGS39_RS01675	rRNA	29.8954	4.81223	355.825	117.504
PGS39_RS01680	pseudogene	228.728	7.22393	174.481	22.4135
PGS39_RS01685	protein_coding	781.973	26.128	378.261	55.447
PGS39_RS01690	protein_coding	467.204	5.73444	377.141	73.0166
PGS39_RS01695	protein_coding	344.714	18.5256	196.065	44.3908
PGS39_RS01700	rRNA	5234.09	2321.38	214765	91871.9
PGS39_RS01705	rRNA	9395.26	4503.7	327078	197673
PGS39_RS01710	rRNA	26.977	8.44061	339.877	86.2144
PGS39_RS01715	protein_coding	170.345	9.34413	222.858	18.8499
PGS39_RS01720	protein_coding	307.568	35.7419	446.253	67.4865
PGS39_RS01725	protein_coding	290.006	34.0638	433.534	75.5016
PGS39_RS01730	protein_coding	265.007	26.7265	332.83	61.4887
PGS39_RS01735	protein_coding	52.9563	10.4208	104.006	30.6946
PGS39_RS01740	protein_coding	197.252	7.41486	268.683	13.4892
PGS39_RS01745	protein_coding	646.587	94.8664	1509.26	159.607
PGS39_RS01750	protein_coding	356.718	30.3576	823.788	28.8098
PGS39_RS01755	protein_coding	379.166	29.958	696.342	63.4829
PGS39_RS01760	protein_coding	285.034	35.7416	424.307	64.3464
PGS39_RS01765	protein_coding	563.065	40.2389	787.917	124.443
PGS39_RS01770	protein_coding	342.439	41.721	703.247	25.7256
PGS39_RS01775	protein_coding	22.7851	1.39774	55.203	3.45736
PGS39_RS01780	protein_coding	165.31	16.2731	215.051	26.2856
PGS39_RS01785	protein_coding	155.77	19.7566	89.7916	15.794
PGS39_RS01790	protein_coding	252.123	36.2273	258.201	31.4867
PGS39_RS01795	protein_coding	898.789	56.4176	896.897	28.9478
PGS39_RS01800	protein_coding	724.778	26.0595	1112.02	139.179
PGS39_RS01805	protein_coding	840.455	19.7437	778.762	67.1582
PGS39_RS01810	protein_coding	858.743	23.4717	348.851	14.0488
PGS39_RS01815	protein_coding	698.015	49.009	848.58	231.974
PGS39_RS01820	protein_coding	106.57	7.91958	42.7191	15.2216
PGS39_RS01825	protein_coding	304.619	9.55922	168.59	39.9083
PGS39_RS01830	protein_coding	531.243	18.0865	382.123	17.1116
PGS39_RS01835	protein_coding	191.68	4.14117	148.599	6.82493
PGS39_RS01840	protein_coding	317.792	6.71786	252.542	28.1433
PGS39_RS01845	protein_coding	383.287	40.7985	144.847	21.4821
PGS39_RS01850	protein_coding	82.4268	9.79377	40.4029	12.1305
PGS39_RS01855	protein_coding	783.234	50.1082	511.255	61.2329
PGS39_RS01860	protein_coding	390.387	12.8848	158.259	13.7343
PGS39_RS01865	protein_coding	171.031	8.52383	112.33	31.2466
PGS39_RS01870	protein_coding	160.77	13.1159	100.649	12.7516
PGS39_RS01875	protein_coding	296.106	38.0984	543.565	15.7087
PGS39_RS01880	protein_coding	437.28	15.1379	433.271	39.1505
PGS39_RS01885	protein_coding	269.504	8.67535	362.795	22.105
PGS39_RS01890	protein_coding	783.554	49.7929	368.025	29.5713
PGS39_RS01895	protein_coding	618.614	44.1599	350.044	12.7434
PGS39_RS01900	protein_coding	865.994	68.1977	988.91	202.925
PGS39_RS01905	protein_coding	661.893	64.0353	693.28	80.6825
PGS39_RS01910	protein_coding	408.231	43.181	705.279	42.6476
PGS39_RS01915	protein_coding	100.792	3.47952	116.452	32.4486
PGS39_RS01920	protein_coding	573.869	45.5141	770.132	57.7314
PGS39_RS01925	protein_coding	463.646	20.469	349.28	20.0037
PGS39_RS01930	protein_coding	505.838	38.8384	422.952	46.4496
PGS39_RS01935	protein_coding	286.014	18.2604	489.693	37.8134
PGS39_RS01995	protein_coding	26.5348	3.28907	34.8035	26.3577
PGS39_RS02000	protein_coding	67.513	11.0774	81.8453	8.63834
PGS39_RS02005	protein_coding	7.09144	3.13335	23.8501	12.4988
PGS39_RS02010	protein_coding	7.39996	3.05541	12.0817	13.9154
PGS39_RS02015	protein_coding	7.8078	0.832662	16.5778	5.69228
PGS39_RS02020	protein_coding	11.4786	4.38688	24.8508	16.6711
PGS39_RS02025	protein_coding	37.6688	4.78978	48.4065	22.4218
PGS39_RS02030	protein_coding	92.1463	8.4861	101.633	0.431651
PGS39_RS02035	pseudogene	3097.74	1309.29	1884.01	2281.7
PGS39_RS02040	protein_coding	3546.39	1980.67	2354.07	2859.49
PGS39_RS02045	protein_coding	897.598	435.598	502.998	582.466
PGS39_RS02050	protein_coding	34.1382	2.15359	13.7409	7.23935
PGS39_RS02055	protein_coding	17.0464	6.01216	10.0758	2.56324
PGS39_RS02060	protein_coding	2334.78	1261.36	899.362	1024.26
PGS39_RS02065	protein_coding	18.1225	2.288	12.9052	8.34905
PGS39_RS02070	protein_coding	54.4693	6.7338	40.6741	14.5815
PGS39_RS02075	protein_coding	56.9859	5.09989	21.1242	4.62633
PGS39_RS02080	protein_coding	98.8843	9.61933	58.9417	19.4198
PGS39_RS02085	protein_coding	193.114	90.0365	89.72	70.9876
PGS39_RS02090	protein_coding	58.1063	10.8979	36.5299	5.00685
PGS39_RS02095	protein_coding	119.362	27.0968	88.1239	36.4747
PGS39_RS02100	protein_coding	21.5151	1.32487	11.0754	7.18065
PGS39_RS02105	protein_coding	44.6145	5.48286	56.7262	12.654
PGS39_RS02110	protein_coding	88.5267	10.7524	52.3111	7.42552
PGS39_RS02115	protein_coding	209.01	36.6119	138.458	7.92491
PGS39_RS02120	protein_coding	90.2775	8.42064	63.4601	21.369
PGS39_RS02125	protein_coding	8.65252	0.895294	6.95848	3.59942
PGS39_RS02130	protein_coding	16.2463	1.61244	4.56881	1.85773
PGS39_RS02150	protein_coding	99.1734	17.5784	89.4076	14.3158
PGS39_RS02155	protein_coding	77.4955	5.87321	70.8362	11.4882
PGS39_RS02160	protein_coding	93.4068	15.9147	56.8624	16.9761
PGS39_RS02165	protein_coding	161.638	19.6151	68.5779	22.0231
PGS39_RS02170	protein_coding	26.2286	8.21124	13.0664	3.44078
PGS39_RS02175	protein_coding	984.538	111.495	892.857	75.7609
PGS39_RS02180	protein_coding	824.014	143.903	658.221	74.2342
PGS39_RS02185	protein_coding	184.023	48.2377	94.1365	19.8769
PGS39_RS02190	protein_coding	9418.82	4344.78	2610.3	2594.56
PGS39_RS02195	protein_coding	3972.69	1636.58	1372.29	1292.45
PGS39_RS02200	protein_coding	7296.86	4235.53	4129.34	4819.1
PGS39_RS02205	protein_coding	3561.38	1476.71	1081.67	1107.38
PGS39_RS02210	protein_coding	26542.5	11740.5	11933.2	13121.8
PGS39_RS02240	protein_coding	2.09431	1.3315	2.21359	1.95883
PGS39_RS02250	protein_coding	559.989	36.3846	688.525	65.0593
PGS39_RS02255	protein_coding	1577.02	54.1719	1211.71	52.4569
PGS39_RS02260	protein_coding	568.459	35.4525	671.191	36.5628
PGS39_RS02265	protein_coding	440.549	27.3245	358.964	52.1495
PGS39_RS02270	protein_coding	219.849	19.6049	368.178	60.2203
PGS39_RS02275	protein_coding	120.536	4.99281	93.7771	26.0777
PGS39_RS02280	protein_coding	1096.65	93.2697	462.477	55.1987
PGS39_RS02285	protein_coding	600.819	39.6209	107.739	34.7173
PGS39_RS02290	protein_coding	762.965	43.9561	312.355	61.6996
PGS39_RS02295	protein_coding	399.521	55.3822	293.952	65.7463
PGS39_RS02300	protein_coding	1482.72	150.463	625.501	6.72918
PGS39_RS02305	protein_coding	348.272	26.106	155.91	8.84298
PGS39_RS02310	protein_coding	798.931	64.816	371.212	14.1448
PGS39_RS02315	protein_coding	472.181	35.7732	153.477	20.1975
PGS39_RS02320	protein_coding	326.463	62.204	69.2924	9.54973
PGS39_RS02325	protein_coding	1132.22	211.923	278.955	46.1321
PGS39_RS02330	protein_coding	903.284	102.257	300.699	23.6499
PGS39_RS02335	protein_coding	336.935	53.8608	115.2	8.03015
PGS39_RS02340	protein_coding	3973.28	412.014	747.882	198.113
PGS39_RS02345	protein_coding	895.537	78.9292	337.555	41.9891
PGS39_RS02350	pseudogene	400.375	21.6169	506.04	22.911
PGS39_RS02355	protein_coding	223.741	7.88758	334.572	32.6109
PGS39_RS02360	protein_coding	349.831	27.1513	514.982	85.3311
PGS39_RS02365	protein_coding	315.268	52.3395	798.162	129.003
PGS39_RS02370	protein_coding	203.311	23.4951	377.463	19.9885
PGS39_RS02375	protein_coding	391.873	11.4407	323.316	28.983
PGS39_RS02380	protein_coding	373.666	24.8107	434.602	23.1356
PGS39_RS02385	protein_coding	744.675	71.6574	803.297	46.8662
PGS39_RS02390	protein_coding	289.985	19.8853	113.78	6.22292
PGS39_RS02395	protein_coding	328.013	27.5959	1515.63	633.626
PGS39_RS02400	protein_coding	196.809	20.125	642.62	289.947
PGS39_RS02405	protein_coding	666.334	49.2774	665.975	85.2316
PGS39_RS02410	protein_coding	309.73	46.7262	692.662	109.865
PGS39_RS02415	protein_coding	400.764	14.6812	455.688	16.8761
PGS39_RS02420	protein_coding	410.517	10.1536	600.506	61.9424
PGS39_RS02425	protein_coding	1050.72	62.4731	699.674	59.4528
PGS39_RS02430	protein_coding	334.508	22.7971	550.707	87.2811
PGS39_RS02435	protein_coding	362.644	20.3459	539.021	35.3178
PGS39_RS02440	protein_coding	691.767	57.6098	1843.63	725.108
PGS39_RS02445	protein_coding	669.159	32.0947	423.687	47.7726
PGS39_RS02450	protein_coding	107.395	6.15529	103.038	8.60682
PGS39_RS02455	protein_coding	166.814	12.6377	78.9545	9.87764
PGS39_RS02460	protein_coding	512.723	26.3685	400.018	33.6007
PGS39_RS02465	protein_coding	223.822	12.2307	239.339	44.6364
PGS39_RS02470	protein_coding	295.797	21.333	133.775	13.6528
PGS39_RS02475	protein_coding	1133.86	54.8148	738.729	85.862
PGS39_RS02480	protein_coding	419.436	15.4132	239.219	62.0792
PGS39_RS02485	protein_coding	323.899	12.4118	143.394	7.33769
PGS39_RS02490	protein_coding	891.327	45.7837	527.706	58.2078
PGS39_RS02495	protein_coding	453.808	32.0949	229.025	37.8817
PGS39_RS02500	protein_coding	737.113	35.6068	808.342	91.8589
PGS39_RS02505	protein_coding	760.081	46.1045	836.029	13.4321
PGS39_RS02510	protein_coding	350.453	17.7646	1374.98	561.365
PGS39_RS02515	protein_coding	1605.66	22.3226	1515.32	47.3207
PGS39_RS02520	protein_coding	610.394	37.1633	248.566	44.4854
PGS39_RS02525	protein_coding	571.104	19.0082	353.35	11.3154
PGS39_RS02530	protein_coding	411.966	50.5756	431.909	60.6431
PGS39_RS02535	protein_coding	312.581	15.6465	310.867	47.9328
PGS39_RS02540	protein_coding	530.117	18.7609	416.728	31.0385
PGS39_RS02545	protein_coding	483.892	27.8923	649.235	21.7121
PGS39_RS02550	protein_coding	684.858	22.9235	1095.76	254.02
PGS39_RS02555	protein_coding	745.062	30.137	691.418	60.2991
PGS39_RS02560	protein_coding	367.112	20.527	371.115	64.7958
PGS39_RS02565	protein_coding	1511.73	87.0947	1089.96	208.294
PGS39_RS02570	protein_coding	1129.27	42.0135	915.744	87.4106
PGS39_RS02575	protein_coding	422.626	27.9522	139.185	21.0711
PGS39_RS02580	pseudogene	206.119	35.1494	52.2692	5.09747
PGS39_RS02585	protein_coding	469.183	47.1162	609.672	18.8332
PGS39_RS02590	protein_coding	342.427	41.3064	733.915	29.0905
PGS39_RS02595	protein_coding	874.431	63.3837	741.98	64.9796
PGS39_RS02600	protein_coding	292.293	24.6752	345.652	102.95
PGS39_RS02605	protein_coding	691.094	97.1963	68.5984	24.0894
PGS39_RS02610	protein_coding	1267.5	225.077	136.947	26.069
PGS39_RS02615	protein_coding	486.127	74.9774	97.9136	15.1411
PGS39_RS02620	protein_coding	396.789	42.4625	73.9291	6.15056
PGS39_RS02625	pseudogene	267.815	5.31952	91.543	13.4303
PGS39_RS02630	protein_coding	145.045	23.1245	388.501	43.1254
PGS39_RS02635	protein_coding	340.61	41.9162	638.241	57.5937
PGS39_RS02640	protein_coding	531.609	9.44848	456.656	21.9547
PGS39_RS02645	protein_coding	653.541	50.0024	720.306	51.0359
PGS39_RS02650	protein_coding	1034.97	17.6311	932.542	164.882
PGS39_RS02655	protein_coding	104.263	8.06248	171.112	3.43975
PGS39_RS02660	protein_coding	216.448	10.6415	259.596	30.5955
PGS39_RS02665	protein_coding	410.99	34.887	828.335	84.5662
PGS39_RS02670	protein_coding	379.905	19.0721	512.164	36.7023
PGS39_RS02675	protein_coding	434.114	44.773	185.997	49.1504
PGS39_RS02680	protein_coding	895.92	81.0167	540.234	42.5328
PGS39_RS02685	protein_coding	1244.15	59.8899	1047.86	15.7263
PGS39_RS02690	protein_coding	262.242	5.77998	202.126	41.9923
PGS39_RS02695	protein_coding	97.0636	9.88089	63.0262	18.5426
PGS39_RS02700	protein_coding	99.9786	7.04811	153.244	20.6412
PGS39_RS02705	protein_coding	100.367	2.99035	75.9379	17.7271
PGS39_RS02710	protein_coding	377.599	11.1545	242.532	58.9223
PGS39_RS02715	protein_coding	454.279	8.69846	418.334	71.4097
PGS39_RS02720	protein_coding	123.08	10.1511	57.2452	12.3896
PGS39_RS02725	protein_coding	142.347	7.25495	96.8236	8.99527
PGS39_RS02730	protein_coding	973.504	110.13	568.3	82.9261
PGS39_RS02735	protein_coding	659.764	20.0767	647.915	62.9479
PGS39_RS02740	protein_coding	273.627	4.31072	286.527	53.8332
PGS39_RS02745	protein_coding	712.531	76.5473	1097.74	94.8545
PGS39_RS02750	protein_coding	230.103	4.43761	727.439	149.087
PGS39_RS02755	protein_coding	811.1	39.1112	517.28	25.3674
PGS39_RS02760	protein_coding	543.491	25.2322	594.016	111.447
PGS39_RS02765	protein_coding	325.087	25.9037	582.785	182.541
PGS39_RS02770	protein_coding	191.642	9.10044	851.389	336.721
PGS39_RS02775	protein_coding	375.353	46.0852	705.025	145.934
PGS39_RS02780	protein_coding	841.749	64.3046	467.097	28.5279
PGS39_RS02785	protein_coding	870.178	34.7737	494.913	39.028
PGS39_RS02790	protein_coding	946.379	30.6835	1385.15	36.5911
PGS39_RS02795	protein_coding	84.2763	8.80059	44.0315	10.6182
PGS39_RS02800	protein_coding	280.166	18.8701	149.763	24.9841
PGS39_RS02805	protein_coding	316.395	24.9484	376.554	71.3278
PGS39_RS02810	protein_coding	693.005	45.3993	435.807	42.3939
PGS39_RS02815	protein_coding	622.183	24.9166	735.96	41.2388
PGS39_RS02820	protein_coding	485.671	15.5986	309.393	39.1865
PGS39_RS02825	protein_coding	300.459	9.70575	275.369	41.7927
PGS39_RS02830	protein_coding	234.143	20.1263	66.2664	6.14319
PGS39_RS02835	protein_coding	299.676	25.079	190.269	47.3412
PGS39_RS02840	protein_coding	1723.59	81.9253	826.605	27.327
PGS39_RS02845	protein_coding	359.523	21.9689	344.656	16.512
PGS39_RS02850	protein_coding	139.229	21.7214	112.743	17.2995
PGS39_RS02855	protein_coding	82.2047	4.18074	42.6761	14.2568
PGS39_RS02860	protein_coding	296.483	8.57422	120.142	9.63779
PGS39_RS02865	protein_coding	470.126	29.2611	531.276	77.6449
PGS39_RS02870	protein_coding	428.182	17.8457	306.153	40.7762
PGS39_RS02875	protein_coding	290.535	23.2375	323.528	8.7704
PGS39_RS02880	protein_coding	84.4946	9.07438	58.6651	3.24012
PGS39_RS02885	protein_coding	456.618	29.4741	807.32	82.5443
PGS39_RS02890	protein_coding	534.906	28.74	293.713	13.2329
PGS39_RS02895	protein_coding	499.098	9.52405	373.291	78.9262
PGS39_RS02900	protein_coding	516.971	24.417	492.466	55.4815
PGS39_RS02905	protein_coding	264.851	25.7224	217.954	24.4029
PGS39_RS02910	protein_coding	50.0214	5.07126	55.5328	4.91842
PGS39_RS02915	protein_coding	863.149	59.4143	600.477	69.3393
PGS39_RS02920	protein_coding	268.217	17.0151	155.352	21.4175
PGS39_RS02925	protein_coding	911.095	52.0238	1260.32	49.3223
PGS39_RS02930	protein_coding	731.949	52.2436	1088.36	137.352
PGS39_RS02935	protein_coding	635.248	27.1883	319.295	17.7767
PGS39_RS02940	protein_coding	720.815	25.4559	361.036	10.2228
PGS39_RS02945	protein_coding	101.36	24.9795	88.0866	23.6506
PGS39_RS02950	protein_coding	328.754	27.8199	350.542	60.0707
PGS39_RS02955	protein_coding	211.739	22.8142	194.149	23.8264
PGS39_RS02960	protein_coding	474.116	28.4466	260.951	23.7498
PGS39_RS02965	protein_coding	705.578	27.0077	659.862	46.3847
PGS39_RS02970	protein_coding	1058.45	67.4165	1138.25	170.114
PGS39_RS02975	protein_coding	194.473	26.3568	83.378	9.23156
PGS39_RS02980	protein_coding	98.784	10.8812	209.866	55.0042
PGS39_RS02985	protein_coding	510.655	29.0297	785.69	34.648
PGS39_RS02990	protein_coding	921.709	70.3335	605.247	18.728
PGS39_RS02995	protein_coding	379.544	22.9178	574.3	108.925
PGS39_RS03000	protein_coding	799.889	36.2096	963.424	106.109
PGS39_RS03005	protein_coding	537.559	32.9891	1469.66	387.073
PGS39_RS03010	protein_coding	622.344	22.4015	624.181	135.937
PGS39_RS03015	protein_coding	813.427	23.2687	254.682	32.8316
PGS39_RS03020	protein_coding	77.29	1.89159	18.8715	12.9087
PGS39_RS03025	protein_coding	315.096	6.82821	125.835	14.9618
PGS39_RS03030	protein_coding	597.678	27.4302	627.107	52.4287
PGS39_RS03035	protein_coding	796.517	44.1455	770.802	165.808
PGS39_RS03040	protein_coding	249.772	8.42943	182.314	13.0395
PGS39_RS03045	protein_coding	117.412	12.6655	123.875	12.2061
PGS39_RS03050	protein_coding	42.8678	2.75298	73.523	12.3568
PGS39_RS03055	protein_coding	54.689	5.94953	77.6782	18.1115
PGS39_RS03060	protein_coding	121.14	12.9795	122.007	18.7577
PGS39_RS03065	protein_coding	243.976	5.63419	324.778	16.7556
PGS39_RS03070	protein_coding	586.179	40.0013	492.3	37.4309
PGS39_RS03075	protein_coding	85.3015	6.88892	87.3207	12.1125
PGS39_RS03080	protein_coding	45.3383	6.86914	46.2919	7.8382
PGS39_RS03085	protein_coding	259.818	10.0024	127.409	18.847
PGS39_RS03090	protein_coding	257.533	17.8286	261.348	13.3648
PGS39_RS03095	protein_coding	775.395	36.656	1120.32	45.4146
PGS39_RS03100	protein_coding	333.448	20.0107	295.337	32.035
PGS39_RS03105	protein_coding	1786.47	71.7049	2004.99	57.2871
PGS39_RS03110	protein_coding	495.944	18.9227	820.241	123.972
PGS39_RS03115	protein_coding	689.606	25.3511	619.062	69.4384
PGS39_RS03120	protein_coding	662.273	50.8396	330.772	19.7293
PGS39_RS03125	protein_coding	594.141	41.3653	562.883	49.2931
PGS39_RS03130	protein_coding	199.15	25.1678	126.552	27.8068
PGS39_RS03135	protein_coding	240.428	9.77504	228.142	26.9854
PGS39_RS03140	protein_coding	99.8801	10.6631	198.035	45.5311
PGS39_RS03145	protein_coding	144.919	11.2521	107.908	12.8483
PGS39_RS03150	rRNA	5224.87	2409.07	214987	92417.5
PGS39_RS03155	rRNA	9414.92	4451.11	326445	197535
PGS39_RS03160	rRNA	31.2889	4.81829	515.491	197.668
PGS39_RS03165	tRNA	1.29726	0.843047	10.3935	1.42086
PGS39_RS03170	tRNA	2.65192	0.157138	23.1646	9.25479
PGS39_RS03175	tRNA	1.5055	0.52146	7.83521	5.69337
PGS39_RS03180	tRNA	3.08298	1.41869	17.9221	5.97222
PGS39_RS03185	tRNA	5.22786	1.47132	27.0784	10.6851
PGS39_RS03190	tRNA	5.81377	0.758239	38.1464	2.72979
PGS39_RS03195	tRNA	1.61746	0.621434	18.4616	11.4835
PGS39_RS03200	tRNA	11.1722	5.22699	45.4022	31.4655
PGS39_RS03205	tRNA	3.89759	1.89024	29.1085	7.35577
PGS39_RS03210	tRNA	5.89264	0.711863	33.0065	6.68852
PGS39_RS03215	tRNA	8.47838	1.33437	30.9001	12.4774
PGS39_RS03220	tRNA	5.98203	3.25494	4.71043	1.55256
PGS39_RS03225	tRNA	4.13891	1.15137	33.8421	9.90029
PGS39_RS03230	tRNA	4.10873	0.947602	3.32784	0.908509
PGS39_RS03235	tRNA	5.69601	0.740724	9.11063	2.88162
PGS39_RS03335	protein_coding	304.791	17.9025	342.091	44.7532
PGS39_RS03340	protein_coding	194.273	16.8636	262.061	10.6174
PGS39_RS03345	protein_coding	275.607	10.7116	230.422	18.9445
PGS39_RS03350	protein_coding	392.895	4.61179	320.303	92.7291
PGS39_RS03355	tRNA	105.955	12.5865	41.4668	3.58426
PGS39_RS03360	protein_coding	980.832	80.0609	297.04	62.6924
PGS39_RS03365	protein_coding	589.001	52.6247	534.648	5.43563
PGS39_RS03370	protein_coding	332.284	23.2168	333.549	28.6287
PGS39_RS03375	protein_coding	310.573	16.7147	170.072	35.8596
PGS39_RS03380	protein_coding	1558.62	108.707	539.53	18.8497
PGS39_RS03385	protein_coding	868.549	9.60672	833.813	42.8509
PGS39_RS03390	protein_coding	468.876	18.5556	663.214	65.1076
PGS39_RS03395	protein_coding	2076.22	163.197	1251.76	136.606
PGS39_RS03400	pseudogene	130.751	18.845	94.0658	6.01966
PGS39_RS03405	protein_coding	904.395	25.0278	763.303	82.2558
PGS39_RS03410	protein_coding	1608.59	34.6946	1909.76	121.38
PGS39_RS03415	protein_coding	340.423	16.3425	182.56	20.9031
PGS39_RS03420	protein_coding	993.656	188.264	1055.03	86.2913
PGS39_RS03425	protein_coding	1245.86	91.5082	915.231	26.7531
PGS39_RS03430	protein_coding	715.267	16.955	800.032	123.499
PGS39_RS03435	protein_coding	308.352	4.73083	519.057	89.8676
PGS39_RS03440	protein_coding	574.2	22.0192	845.004	48.9139
PGS39_RS03445	protein_coding	242.88	30.3721	172.426	4.77338
PGS39_RS03450	protein_coding	181.359	21.3303	189.898	20.6583
PGS39_RS03455	protein_coding	351.729	8.82109	553.396	39.2213
PGS39_RS03460	protein_coding	332.751	11.7938	306.788	62.3716
PGS39_RS03465	protein_coding	344.415	32.9757	328.895	51.8291
PGS39_RS03470	protein_coding	692.47	8.10843	771.448	34.3077
PGS39_RS03475	protein_coding	394.053	24.2607	327.942	30.2752
PGS39_RS03480	protein_coding	270.932	29.1899	280.476	78.8268
PGS39_RS03485	protein_coding	557.997	17.1814	721.633	34.9516
PGS39_RS03490	protein_coding	317.71	3.09485	331.337	55.1068
PGS39_RS03495	protein_coding	300.323	10.7784	375.475	27.5201
PGS39_RS03500	protein_coding	528.695	21.4863	626.211	28.0877
PGS39_RS03505	protein_coding	607.697	45.5242	603.752	143.714
PGS39_RS03510	protein_coding	207.878	6.92295	373.522	22.6617
PGS39_RS03515	protein_coding	220.217	8.09489	309.139	65.5251
PGS39_RS03520	protein_coding	349.662	17.398	313.062	38.585
PGS39_RS03525	protein_coding	730.886	46.6645	705.177	75.3908
PGS39_RS03530	protein_coding	386.34	31.3027	305.657	36.8552
PGS39_RS03535	protein_coding	800.426	51.5601	456.399	36.7715
PGS39_RS03540	protein_coding	241.237	15.5883	194.644	34.0367
PGS39_RS03545	protein_coding	44.4648	8.95059	22.2189	5.14058
PGS39_RS03550	protein_coding	273.912	6.54224	227.85	29.7068
PGS39_RS03555	protein_coding	298.092	46.2748	158.224	32.5516
PGS39_RS03560	protein_coding	713.974	25.8303	1829.41	145.285
PGS39_RS03565	protein_coding	267.557	22.4424	365.372	30.4829
PGS39_RS03570	protein_coding	662.137	30.6985	501.402	39.9951
PGS39_RS03575	protein_coding	288.076	7.65092	450.209	21.4244
PGS39_RS03580	protein_coding	281.779	26.0121	424.131	21.9859
PGS39_RS03585	protein_coding	121.092	9.41148	120.531	7.76743
PGS39_RS03590	protein_coding	815.418	38.8448	1104.82	71.9248
PGS39_RS03595	protein_coding	742.14	40.4678	475.824	58.987
PGS39_RS03600	protein_coding	570.974	9.73884	881.327	151.752
PGS39_RS03605	protein_coding	192.123	6.21028	122.08	10.9289
PGS39_RS03610	protein_coding	887.441	62.4229	1257.38	245.579
PGS39_RS03615	protein_coding	232.246	12.1794	230.808	45.5789
PGS39_RS03620	protein_coding	371.059	34.5712	370.125	49.9807
PGS39_RS03625	protein_coding	138.295	7.67378	144.049	9.87861
PGS39_RS03630	protein_coding	895.496	109.668	441.036	34.3429
PGS39_RS03635	protein_coding	341.644	22.3922	424.538	19.9952
PGS39_RS03640	protein_coding	465.033	3.88493	573.907	18.8424
PGS39_RS03645	protein_coding	185.408	6.94435	133.082	6.8315
PGS39_RS03650	protein_coding	718.052	7.05751	666.897	71.5093
PGS39_RS03655	protein_coding	253.531	10.5035	407.597	61.3788
PGS39_RS03660	protein_coding	244.79	23.3469	185.738	53.2379
PGS39_RS03665	protein_coding	338.336	25.8163	532.226	31.5899
PGS39_RS03670	protein_coding	96.8184	8.07269	98.3542	4.58583
PGS39_RS03675	protein_coding	70.4843	9.19936	136.319	27.687
PGS39_RS03680	protein_coding	964.13	41.7847	1516.41	309.578
PGS39_RS03685	protein_coding	479.166	34.735	421.346	81.3575
PGS39_RS03690	protein_coding	462.726	34.5614	723.499	68.6357
PGS39_RS03695	protein_coding	234.231	7.70233	464.079	15.9475
PGS39_RS03700	protein_coding	248.799	19.7915	519.556	49.548
PGS39_RS03705	protein_coding	432.982	24.1899	308.887	27.1791
PGS39_RS03710	protein_coding	533.373	6.32505	668.853	74.6038
PGS39_RS03715	protein_coding	156.611	3.91466	377.249	76.3814
PGS39_RS03720	protein_coding	248.644	25.6695	460.503	29.1839
PGS39_RS03725	protein_coding	176.772	6.38647	393.278	22.062
PGS39_RS03730	protein_coding	491.28	17.9434	472.419	38.7137
PGS39_RS03735	protein_coding	263.482	9.4348	239.913	71.2797
PGS39_RS03740	protein_coding	678.415	19.804	460.598	38.6384
PGS39_RS03745	protein_coding	87.5015	5.78653	213.991	36.2352
PGS39_RS03750	protein_coding	142.191	25.0873	333.786	28.8248
PGS39_RS03755	protein_coding	854.585	17.118	736.882	39.3218
PGS39_RS03760	protein_coding	772.498	31.8015	605.379	69.2177
PGS39_RS03765	protein_coding	294.949	26.9157	189.381	34.8339
PGS39_RS03770	protein_coding	626.373	25.0617	742.145	43.4203
PGS39_RS03775	protein_coding	735.765	48.036	690.624	73.2972
PGS39_RS03780	protein_coding	1111.3	88.1409	522.094	46.4707
PGS39_RS03785	pseudogene	365.821	17.1892	429.033	44.7964
PGS39_RS03790	protein_coding	534.553	18.6674	500.434	13.3974
PGS39_RS03795	protein_coding	378.421	16.7087	604.454	18.7775
PGS39_RS03800	protein_coding	629.263	55.4328	698.121	37.712
PGS39_RS03805	protein_coding	718.872	35.8922	875.709	69.4253
PGS39_RS03810	protein_coding	391.973	30.8578	477.584	51.7459
PGS39_RS03815	protein_coding	323.196	4.72207	257.035	9.585
PGS39_RS03820	protein_coding	181.616	7.95001	125.331	12.3648
PGS39_RS03825	protein_coding	620.874	27.9361	859.939	18.3681
PGS39_RS03830	protein_coding	127.67	10.3544	95.361	17.3034
PGS39_RS03835	protein_coding	261.062	12.9352	284.291	44.3252
PGS39_RS03840	protein_coding	356.474	13.0663	271.882	23.2918
PGS39_RS03845	protein_coding	512.091	25.6831	525.499	33.5827
PGS39_RS03850	protein_coding	311.393	15.9459	309.228	40.4379
PGS39_RS03855	protein_coding	316.571	24.9436	360.805	64.3613
PGS39_RS03860	protein_coding	415.136	44.7899	514.515	123.239
PGS39_RS03865	protein_coding	231.829	14.006	324.056	35.1478
PGS39_RS03870	protein_coding	479.081	25.9155	605.89	97.1528
PGS39_RS03875	protein_coding	713.218	19.5142	693.426	52.1631
PGS39_RS03880	protein_coding	349.705	14.0357	344.046	25.4052
PGS39_RS03885	protein_coding	114.515	17.258	93.8275	26.6468
PGS39_RS03890	protein_coding	951.247	33.8131	841.134	26.1357
PGS39_RS03895	protein_coding	354.156	46.8746	315.219	18.072
PGS39_RS03900	protein_coding	706.893	28.1918	630.066	73.2546
PGS39_RS03905	protein_coding	287.36	23.4372	474.269	12.7251
PGS39_RS03910	protein_coding	309.364	17.5787	510.554	41.924
PGS39_RS03915	protein_coding	439.155	33.147	549.563	22.8058
PGS39_RS03920	protein_coding	189.025	16.2546	216.026	41.9665
PGS39_RS03925	protein_coding	453.563	40.6417	824.51	87.8947
PGS39_RS03930	protein_coding	194.028	20.3446	366.606	77.2081
PGS39_RS03935	protein_coding	217.893	18.6166	636.501	134.423
PGS39_RS03940	protein_coding	87.617	14.4866	172.447	16.1359
PGS39_RS03945	protein_coding	420.33	30.6773	1015.54	172.21
PGS39_RS03950	protein_coding	274.109	34.0752	531.294	147.498
PGS39_RS03955	protein_coding	228.839	23.9407	418.721	19.1463
PGS39_RS03960	protein_coding	234.352	15.9441	305.904	26.8165
PGS39_RS03965	protein_coding	1315.59	14.6344	3253.25	630.235
PGS39_RS03970	protein_coding	408.596	8.51775	362.78	31.4719
PGS39_RS03975	protein_coding	297.004	11.9837	1231.95	455.497
PGS39_RS03980	protein_coding	119.123	14.0985	48.2492	6.94594
PGS39_RS03985	protein_coding	293.493	23.6634	313.627	26.4967
PGS39_RS03990	protein_coding	602.504	35.132	575.196	54.3303
PGS39_RS03995	protein_coding	944.47	41.755	792.634	9.03584
PGS39_RS04000	protein_coding	645.34	14.0738	628.414	49.6511
PGS39_RS04005	protein_coding	437.676	53.4913	182.667	15.6441
PGS39_RS04010	protein_coding	145.077	27.5841	21.7894	11.3644
PGS39_RS04015	protein_coding	465.766	32.5779	259.527	25.0135
PGS39_RS04020	protein_coding	445.375	62.519	148.343	43.7194
PGS39_RS04025	protein_coding	448.46	33.1554	2007.22	627.26
PGS39_RS04030	protein_coding	173.179	33.9396	169.549	12.0966
PGS39_RS04035	protein_coding	115.205	8.84923	80.7339	10.288
PGS39_RS04040	protein_coding	195.653	11.687	181.535	21.8004
PGS39_RS04045	protein_coding	530.093	43.9087	626.993	60.4074
PGS39_RS04050	protein_coding	772.62	24.6998	651.787	40.854
PGS39_RS04055	protein_coding	833.61	45.255	715.142	24.361
PGS39_RS04060	protein_coding	721.529	32.9397	737.031	38.9471
PGS39_RS04065	protein_coding	526.799	16.7283	619.024	38.8907
PGS39_RS04070	protein_coding	910.595	5.87571	652.324	12.8368
PGS39_RS04075	protein_coding	471.17	49.5008	346.62	12.9534
PGS39_RS04080	protein_coding	175.78	2.52179	80.7488	15.4982
PGS39_RS04085	protein_coding	273.863	31.2201	95.2482	15.0413
PGS39_RS04090	protein_coding	297.793	9.01837	177.591	21.7349
PGS39_RS04095	protein_coding	140.689	5.15405	76.562	23.3126
PGS39_RS04100	protein_coding	467.31	10.1957	379.321	58.9854
PGS39_RS04105	protein_coding	42.6312	1.66281	557.829	197.904
PGS39_RS04110	protein_coding	156.288	15.4696	646.476	356.815
PGS39_RS04115	protein_coding	360.509	18.2799	3247.99	1500.7
PGS39_RS04120	protein_coding	272.885	19.3679	1374.21	594.014
PGS39_RS04125	pseudogene	520.317	20.8482	455.717	33.9645
PGS39_RS04130	protein_coding	362.481	46.3127	159.231	26.3948
PGS39_RS04135	protein_coding	533.555	83.216	842.526	52.6554
PGS39_RS04140	protein_coding	150.393	6.86182	120.042	8.54917
PGS39_RS04145	protein_coding	800.979	54.7785	999.754	110.978
PGS39_RS04150	protein_coding	788.638	11.9047	717.527	56.8626
PGS39_RS04155	protein_coding	747.446	34.8324	397.744	40.8442
PGS39_RS04160	pseudogene	613.42	41.5871	354.082	36.7765
PGS39_RS04165	protein_coding	382.399	22.9097	2080.79	937.561
PGS39_RS04170	protein_coding	275.706	20.6682	743.848	136.639
PGS39_RS04175	protein_coding	497.229	22.9902	296.587	14.4228
PGS39_RS04180	protein_coding	463.626	52.6548	420.288	10.8292
PGS39_RS04185	protein_coding	358.78	12.7897	362.103	60.2515
PGS39_RS04190	protein_coding	294.024	10.0144	403.77	13.6078
PGS39_RS04195	protein_coding	1516.15	59.0888	1659.66	32.5238
PGS39_RS04200	rRNA	5037.16	2322.01	210282	88023.1
PGS39_RS04205	rRNA	9330.97	4487.1	326193	197540
PGS39_RS04210	rRNA	35.6459	5.67168	503.874	152.187
PGS39_RS04215	tRNA	3.07427	0.216923	27.2396	6.03224
PGS39_RS04220	tRNA	4.45034	2.29854	28.2207	11.8723
PGS39_RS04225	tRNA	1.77411	0.385955	4.57626	0.968608
PGS39_RS04230	tRNA	2.46515	3.39353	12.6294	6.64532
PGS39_RS04235	tRNA	6.41716	0.392703	59.6639	21.5511
PGS39_RS04240	tRNA	2.73659	0.459207	44.5189	4.44721
PGS39_RS04245	tRNA	6.20123	2.27527	58.1658	37.4085
PGS39_RS04250	tRNA	4.33156	1.76961	19.2581	10.932
PGS39_RS04255	tRNA	4.17381	3.42441	8.17245	2.2136
PGS39_RS04260	tRNA	7.99065	3.11838	21.7288	8.3533
PGS39_RS04265	tRNA	8.4609	2.93711	162.199	49.9188
PGS39_RS04270	tRNA	20.6996	2.20578	185.694	30.3158
PGS39_RS04275	tRNA	7.40692	1.42938	31.4897	8.73235
PGS39_RS04280	tRNA	4.66053	2.36148	45.6146	9.67882
PGS39_RS04285	tRNA	3.17165	1.53678	13.7018	7.68857
PGS39_RS04290	tRNA	5.37871	1.38389	40.607	33.422
PGS39_RS04295	tRNA	1.96095	0.29984	19.8218	5.37604
PGS39_RS04300	tRNA	3.24072	0.865289	21.5445	15.475
PGS39_RS04305	tRNA	1.54548	1.43161	7.10755	1.43878
PGS39_RS04310	tRNA	1.78282	1.64053	7.28362	2.28291
PGS39_RS04315	protein_coding	199.25	11.7234	181.117	37.8578
PGS39_RS04320	protein_coding	449.55	33.6114	203.745	12.9911
PGS39_RS04325	protein_coding	120.71	19.1421	33.9102	9.90042
PGS39_RS04330	protein_coding	330.438	20.5345	369.509	31.2474
PGS39_RS04335	protein_coding	457.839	17.3375	462.929	36.3688
PGS39_RS04340	protein_coding	263.181	11.4771	500.973	26.9561
PGS39_RS04345	protein_coding	469.835	33.0709	569.618	69.6994
PGS39_RS04350	protein_coding	322.139	32.6618	461.292	68.9824
PGS39_RS04355	protein_coding	145.348	4.19612	241.588	67.3926
PGS39_RS04360	protein_coding	413.667	53.5565	808.98	53.8761
PGS39_RS04365	protein_coding	45.1926	0.386126	65.9757	1.192
PGS39_RS04370	protein_coding	106.675	4.49201	268.921	33.3566
PGS39_RS04375	protein_coding	216.316	18.7832	439.708	29.0655
PGS39_RS04380	protein_coding	261.9	36.5058	362.821	45.0832
PGS39_RS04385	protein_coding	236.925	21.9468	228.116	41.34
PGS39_RS04390	protein_coding	383.5	34.0493	180.334	52.9995
PGS39_RS04395	protein_coding	91.2461	12.6154	71.3914	8.35199
PGS39_RS04400	protein_coding	18.507	3.90434	11.0363	7.77943
PGS39_RS04405	protein_coding	589.084	31.2082	1113.57	418.68
PGS39_RS04410	protein_coding	603.546	8.51262	1637.34	487.522
PGS39_RS04415	protein_coding	197.977	7.68377	387.913	97.1278
PGS39_RS04420	protein_coding	646.211	16.0727	489.067	40.9142
PGS39_RS04425	protein_coding	790.9	38.5023	376.697	73.997
PGS39_RS04430	protein_coding	379.956	29.3818	127.642	28.369
PGS39_RS04435	protein_coding	569.581	53.1373	282.647	31.8294
PGS39_RS04440	protein_coding	223.233	21.4714	214.734	16.6798
PGS39_RS04445	protein_coding	649.21	30.7035	315.559	24.7048
PGS39_RS04450	protein_coding	434.824	52.1292	145.554	6.59109
PGS39_RS04455	protein_coding	276.753	2.69072	274.212	26.8759
PGS39_RS04460	pseudogene	71.2017	6.30261	90.3141	19.601
PGS39_RS04465	protein_coding	64.5899	4.56863	83.6304	7.19503
PGS39_RS04470	protein_coding	239.699	14.1125	270.843	28.1417
PGS39_RS04475	protein_coding	665.497	6.88706	498.925	24.1615
PGS39_RS04480	protein_coding	376.481	47.6171	392.087	70.3147
PGS39_RS04485	protein_coding	285.427	9.05322	597.602	128.607
PGS39_RS04490	protein_coding	530.954	14.1722	557.424	69.8663
PGS39_RS04495	protein_coding	382.29	10.5173	518.308	74.2773
PGS39_RS04500	protein_coding	80.0288	17.3773	124.625	22.0471
PGS39_RS04505	protein_coding	354.708	22.3972	302.486	58.618
PGS39_RS04510	protein_coding	574.456	40.8746	417.49	54.4934
PGS39_RS04515	protein_coding	626.557	13.2839	517.662	9.51813
PGS39_RS04520	protein_coding	423.216	24.9338	294	9.5647
PGS39_RS04525	protein_coding	115.077	12.4563	55.4657	21.2794
PGS39_RS04530	protein_coding	117.149	5.60311	66.7853	19.4723
PGS39_RS04535	protein_coding	109.313	8.56089	105.112	20.2145
PGS39_RS04540	protein_coding	36.7345	6.08879	24.3403	5.04737
PGS39_RS04545	protein_coding	294.692	26.6253	371.002	58.9466
PGS39_RS04550	protein_coding	612.28	36.6438	407.153	50.5493
PGS39_RS04555	protein_coding	566.455	45.8808	306.332	46.4638
PGS39_RS04560	protein_coding	780.608	20.023	519.997	66.1341
PGS39_RS04565	protein_coding	475.854	12.7037	253.623	26.5569
PGS39_RS04570	protein_coding	241.992	11.4952	228.733	26.2736
PGS39_RS04575	protein_coding	387.65	8.58317	715.205	10.7467
PGS39_RS04580	protein_coding	102.967	13.1451	44.3122	13.8285
PGS39_RS04585	protein_coding	1703.62	223.618	535.591	45.6442
PGS39_RS04590	protein_coding	1698.38	260.485	690.344	39.6263
PGS39_RS04595	protein_coding	977.362	75.9923	695.844	248.057
PGS39_RS04600	protein_coding	501.819	31.1506	837.266	120.959
PGS39_RS04605	protein_coding	657.227	33.6409	1162.44	247.183
PGS39_RS04610	protein_coding	59.8744	13.5702	126.615	23.4524
PGS39_RS04615	protein_coding	165.344	18.9636	415.866	39.8339
PGS39_RS04620	protein_coding	702.499	18.3241	852.015	50.836
PGS39_RS04625	protein_coding	51.0696	3.49552	134.621	11.9059
PGS39_RS04630	protein_coding	63.6545	8.40327	133.428	29.4441
PGS39_RS04635	protein_coding	300.307	30.0451	256.157	75.8214
PGS39_RS04640	protein_coding	249.355	25.8744	275.437	37.5694
PGS39_RS04645	protein_coding	391.78	31.751	602.57	154.928
PGS39_RS04650	protein_coding	217.206	26.7404	367.59	28.9251
PGS39_RS04655	protein_coding	123.703	12.0889	84.8239	10.7658
PGS39_RS04660	protein_coding	545.827	26.5693	888.449	126.897
PGS39_RS04665	protein_coding	240.247	5.51681	735.653	117.959
PGS39_RS04670	protein_coding	606.561	12.4639	715.467	109.414
PGS39_RS04675	protein_coding	565.982	32.3988	532.311	93.1159
PGS39_RS04680	protein_coding	385.457	43.4642	286.054	13.1959
PGS39_RS04685	protein_coding	1069.86	58.4416	561.68	74.4112
PGS39_RS04690	protein_coding	82.9395	2.18076	71.9494	6.12737
PGS39_RS04695	protein_coding	89.9483	2.60999	74.2319	4.12606
PGS39_RS04700	protein_coding	846.909	59.1821	792.593	72.209
PGS39_RS04705	protein_coding	53.6554	0.61465	58.5802	6.85631
PGS39_RS04710	protein_coding	295.632	19.3813	506.776	39.1045
PGS39_RS04715	pseudogene	47.8179	9.14755	75.2523	21.717
PGS39_RS04720	protein_coding	179.35	5.16407	2428.83	900.453
PGS39_RS04725	protein_coding	426.076	22.7278	627.381	74.2488
PGS39_RS04730	protein_coding	327.439	17.1573	369.629	16.0867
PGS39_RS04735	protein_coding	510.563	52.0597	369.696	53.0139
PGS39_RS04740	protein_coding	332.005	31.4535	244.437	2.92712
PGS39_RS04745	protein_coding	675.62	86.6586	200.84	33.5104
PGS39_RS04750	protein_coding	584.086	22.0123	735.124	92.3666
PGS39_RS04755	protein_coding	764.464	32.2443	500.377	19.4568
PGS39_RS04760	protein_coding	238.944	5.74303	292.812	43.171
PGS39_RS04765	protein_coding	199.004	11.5718	381.561	95.1403
PGS39_RS04770	protein_coding	94.6336	8.50862	142.408	26.1744
PGS39_RS04775	protein_coding	178.743	11.97	168.16	29.997
PGS39_RS04780	protein_coding	730.601	37.2152	497.72	99.6928
PGS39_RS04785	protein_coding	552.557	48.2198	357.464	57.2076
PGS39_RS04790	protein_coding	97.8361	3.75542	55.7099	14.6358
PGS39_RS04795	protein_coding	305.825	19.7945	270.919	6.9164
PGS39_RS04800	protein_coding	100.087	13.4967	196.203	15.3403
PGS39_RS04805	protein_coding	78.1992	9.78669	66.8246	37.3135
PGS39_RS04810	protein_coding	471.733	20.0387	359.558	6.36036
PGS39_RS04815	protein_coding	1005.28	7.82821	1301.77	101.27
PGS39_RS04820	protein_coding	81.1826	6.99818	89.8596	34.5838
PGS39_RS04825	protein_coding	31.964	3.2987	27.1129	8.26342
PGS39_RS04830	protein_coding	414.505	11.8611	822.87	140.066
PGS39_RS04835	protein_coding	647.291	46.3243	537.76	44.128
PGS39_RS04840	protein_coding	147.471	6.16486	302.339	59.535
PGS39_RS04845	protein_coding	275.977	14.3294	418.809	10.4936
PGS39_RS04850	protein_coding	516.874	38.7258	649.02	61.2728
PGS39_RS04855	protein_coding	655.933	36.5252	1331.2	79.3758
PGS39_RS04860	protein_coding	518.084	24.4767	511.026	66.849
PGS39_RS04865	protein_coding	269.203	37.577	186.25	35.0623
PGS39_RS04870	protein_coding	344.835	17.8594	257.537	59.7239
PGS39_RS04875	protein_coding	377.088	46.9981	212.249	4.1631
PGS39_RS04880	protein_coding	523.773	16.2904	341.017	20.3539
PGS39_RS04885	protein_coding	210.602	6.28323	179.517	53.6238
PGS39_RS04890	protein_coding	215.158	7.99385	280.154	47.0184
PGS39_RS04895	protein_coding	140.539	17.8876	252.787	69.9861
PGS39_RS04900	protein_coding	207.745	35.5048	374.719	113.586
PGS39_RS04905	protein_coding	75.0779	4.15712	150.492	28.3201
PGS39_RS04910	protein_coding	460.145	22.6435	700.755	125.38
PGS39_RS04915	protein_coding	162.412	5.18231	154.492	10.2601
PGS39_RS04920	protein_coding	293.278	52.0965	265.135	36.3657
PGS39_RS04925	protein_coding	391.116	13.2198	852.324	48.6283
PGS39_RS04930	protein_coding	570.968	42.6067	979.095	153.985
PGS39_RS04935	protein_coding	324.577	13.6297	654.42	62.9839
PGS39_RS04940	protein_coding	473.392	19.071	505.566	182.018
PGS39_RS04945	protein_coding	32.6581	6.41684	19.7072	3.25435
PGS39_RS04950	protein_coding	247.966	33.5968	92.0944	23.7955
PGS39_RS04955	protein_coding	782.639	94.8916	374.208	42.8853
PGS39_RS04960	protein_coding	188.064	2.72461	69.0156	8.48753
PGS39_RS04965	protein_coding	581.432	49.628	604.818	20.9395
PGS39_RS04970	protein_coding	454.802	3.56923	859.878	44.7619
PGS39_RS04975	protein_coding	231.529	18.965	168.383	20.9002
PGS39_RS04980	protein_coding	508.13	62.1933	284.279	19.5305
PGS39_RS04985	protein_coding	273.39	22.1205	138.252	19.4399
PGS39_RS04990	protein_coding	132.062	11.216	127.548	8.60782
PGS39_RS04995	pseudogene	45.2225	7.17359	44.0084	16.1071
PGS39_RS05000	protein_coding	333.826	55.8785	1630.92	817.612
PGS39_RS05005	pseudogene	684.505	112.747	306.183	33.4442
PGS39_RS05010	protein_coding	89.3778	13.5255	15.2725	2.93231
PGS39_RS05015	protein_coding	169.406	13.0888	132.54	37.5437
PGS39_RS05020	protein_coding	227.28	15.6796	218.243	21.0592
PGS39_RS05025	protein_coding	242.472	27.7359	279.569	54.3117
PGS39_RS05030	protein_coding	652.477	27.5597	469.357	59.5893
PGS39_RS05035	protein_coding	594.168	50.345	829.26	75.6995
PGS39_RS05040	protein_coding	74.5239	9.71292	121.507	22.8336
PGS39_RS05045	protein_coding	175.023	5.62442	226.964	59.4432
PGS39_RS05050	protein_coding	278.042	22.4512	193.783	22.7273
PGS39_RS05055	protein_coding	324.403	34.6459	529.634	35.9159
PGS39_RS05060	protein_coding	282.394	23.6458	422.735	99.6607
PGS39_RS05065	protein_coding	278.364	25.732	575.963	33.7107
PGS39_RS05070	protein_coding	517.586	1.92057	766.378	31.5072
PGS39_RS05075	protein_coding	708.845	46.4495	650.246	31.0949
PGS39_RS05080	protein_coding	344.192	11.1287	453.696	53.6831
PGS39_RS05085	protein_coding	132.405	12.1072	186.555	33.6118
PGS39_RS05090	protein_coding	345.991	33.7081	511.03	42.5423
PGS39_RS05095	protein_coding	64.7993	11.8626	76.1997	26.7464
PGS39_RS05100	protein_coding	86.5862	5.23871	62.6833	11.8169
PGS39_RS05105	protein_coding	765.568	26.7848	609.442	43.3003
PGS39_RS05110	protein_coding	364.455	29.8646	414.875	37.4833
PGS39_RS05115	protein_coding	896.909	26.4539	841.727	118.581
PGS39_RS05120	protein_coding	59.8604	10.4446	169.412	62.8753
PGS39_RS05125	protein_coding	522.743	41.8881	192.368	20.8154
PGS39_RS05130	protein_coding	346.389	46.2155	178.019	23.6704
PGS39_RS05135	protein_coding	438.793	21.8247	1320.9	319.956
PGS39_RS05140	protein_coding	153.47	6.79694	432.605	110.432
PGS39_RS05145	protein_coding	179.6	30.4481	312.635	9.28768
PGS39_RS05150	protein_coding	442.531	29.7664	456.407	65.5808
PGS39_RS05155	protein_coding	625.012	14.9266	614.78	22.1271
PGS39_RS05160	protein_coding	537.096	22.1468	493.288	32.0621
PGS39_RS05165	protein_coding	465.909	21.4557	558.379	22.1715
PGS39_RS05170	protein_coding	1281.85	83.9847	1320.49	268.438
PGS39_RS05175	protein_coding	184.137	12.6183	159.652	21.3364
PGS39_RS05180	protein_coding	361.95	18.2506	678.587	44.9059
PGS39_RS05185	protein_coding	134.939	9.33216	191.79	25.3935
PGS39_RS05190	protein_coding	465.629	39.3551	287.001	19.5273
PGS39_RS05195	protein_coding	718.449	33.1302	775.529	39.59
PGS39_RS05200	protein_coding	484.575	27.2882	453.517	24.2406
PGS39_RS05205	protein_coding	454.695	11.6858	413.629	26.6096
PGS39_RS05210	protein_coding	1107.12	65.0623	830.328	18.7554
PGS39_RS05215	protein_coding	629.21	9.96092	661.519	50.6163
PGS39_RS05220	protein_coding	340.066	15.1037	326.685	21.606
PGS39_RS05225	protein_coding	460.13	7.42637	379.632	27.7721
PGS39_RS05230	protein_coding	445.78	21.8368	356.612	75.2144
PGS39_RS05235	protein_coding	387.946	5.01197	306.908	76.6165
PGS39_RS05240	protein_coding	616.021	27.9523	572.704	51.3712
PGS39_RS05245	protein_coding	275.914	7.41938	300.781	3.07582
PGS39_RS05250	protein_coding	226.32	24.3815	153.063	4.0517
PGS39_RS05255	protein_coding	41.1853	5.71748	14.5253	2.39453
PGS39_RS05260	protein_coding	108.999	23.1164	54.0973	12.2978
PGS39_RS05265	protein_coding	772.863	76.819	315.288	38.1284
PGS39_RS05270	protein_coding	86.9584	5.41309	131.243	13.9252
PGS39_RS05275	protein_coding	25.9607	5.91452	20.4498	6.96182
PGS39_RS05280	protein_coding	238.592	25.9453	358.702	22.901
PGS39_RS05285	protein_coding	487.11	27.1654	722.327	64.1017
PGS39_RS05290	protein_coding	245.487	46.2924	424.651	23.9271
PGS39_RS05295	protein_coding	66.5095	7.64942	115.571	24.3051
PGS39_RS05300	protein_coding	249.4	16.3615	657.381	88.2989
PGS39_RS05305	protein_coding	385.409	29.9777	873.929	63.4425
PGS39_RS05310	protein_coding	299.686	38.8508	168.666	28.4476
PGS39_RS05315	protein_coding	1669.8	47.2296	1504.06	19.5188
PGS39_RS05320	protein_coding	141.139	17.9854	165.694	11.1271
PGS39_RS05325	protein_coding	283.963	8.66981	238.724	23.843
PGS39_RS05330	pseudogene	36.4314	7.22343	22.8469	7.02827
PGS39_RS05335	protein_coding	509.981	23.2764	929.1	29.7666
PGS39_RS05340	protein_coding	635.037	41.1132	674.53	77.7466
PGS39_RS05345	protein_coding	465.237	26.9792	451.13	29.8313
PGS39_RS05350	protein_coding	390.213	21.6373	904.871	117.689
PGS39_RS05355	protein_coding	86.7665	9.3834	85.2356	18.454
PGS39_RS05360	protein_coding	359.424	31.3098	225.112	16.1651
PGS39_RS05365	protein_coding	1526.7	151.911	712.607	55.0612
PGS39_RS05370	protein_coding	798.441	58.6052	600.729	75.089
PGS39_RS05375	protein_coding	1015.6	12.6815	1160.96	159.869
PGS39_RS05380	protein_coding	1004.59	59.5489	1357.66	257.52
PGS39_RS05385	protein_coding	385.811	13.2252	505.975	77.4826
PGS39_RS05390	protein_coding	158.519	4.98856	112.709	28.2108
PGS39_RS05395	pseudogene	161.065	18.2681	587.677	121.146
PGS39_RS05400	protein_coding	216.468	0.692558	514.925	60.8199
PGS39_RS05405	protein_coding	624.291	15.3467	598.181	35.1374
PGS39_RS05410	protein_coding	137.575	11.7957	134.771	20.8355
PGS39_RS05415	protein_coding	140.769	7.98734	192.866	29.3363
PGS39_RS05420	protein_coding	37.824	8.77657	104.72	10.5649
PGS39_RS05425	protein_coding	343.58	28.7213	388.71	44.2247
PGS39_RS05430	protein_coding	803.081	89.7347	716.701	224.261
PGS39_RS05435	protein_coding	566.936	76.744	1639.44	132.407
PGS39_RS05440	protein_coding	541.214	111.308	1730.35	327.265
PGS39_RS05445	protein_coding	301.399	24.4041	414.308	64.3271
PGS39_RS05450	protein_coding	399.775	23.1512	322.442	23.948
PGS39_RS05455	protein_coding	52.1848	2.74237	57.2341	42.2013
PGS39_RS05460	protein_coding	308.211	28.9378	186.968	17.5111
PGS39_RS05465	protein_coding	381.24	11.2364	420.66	28.9864
PGS39_RS05470	protein_coding	165.348	15.3374	313.494	34.5977
PGS39_RS05475	protein_coding	72.8076	0.746429	136.405	14.5989
PGS39_RS05480	protein_coding	132.281	8.84672	131.291	30.284
PGS39_RS05485	protein_coding	248.166	21.9827	72.9362	24.9045
PGS39_RS05490	protein_coding	132.484	8.40034	127.94	20.5946
PGS39_RS05495	protein_coding	132.208	5.93537	80.7071	32.8701
PGS39_RS05500	protein_coding	642.64	18.6746	501.516	65.4253
PGS39_RS05505	protein_coding	334.053	25.6921	251.123	34.0434
PGS39_RS05510	protein_coding	481.604	35.9188	347.003	19.6941
PGS39_RS05515	protein_coding	84.7417	2.8395	67.6423	19.5813
PGS39_RS05520	protein_coding	150.171	14.6582	130.985	25.5184
PGS39_RS05525	protein_coding	292.148	21.8576	363.696	109.704
PGS39_RS05530	protein_coding	215.366	1.67238	203.348	42.9518
PGS39_RS05535	protein_coding	177.002	30.9077	267.475	36.5449
PGS39_RS05540	protein_coding	322.552	17.2331	439.468	101.58
PGS39_RS05545	protein_coding	259.584	35.2442	263.759	27.9312
PGS39_RS05550	protein_coding	178.37	19.5456	267.484	20.7485
PGS39_RS05555	protein_coding	188.897	3.23869	106.948	7.31994
PGS39_RS05560	protein_coding	646.324	27.2662	1475.1	129.393
PGS39_RS05565	protein_coding	324.394	11.4662	254.13	46.9607
PGS39_RS05570	protein_coding	57.8394	14.5934	7.94702	7.90615
PGS39_RS05575	protein_coding	86.3475	12.6676	42.7031	9.36773
PGS39_RS05580	protein_coding	113.549	7.55233	34.7739	17.5104
PGS39_RS05585	protein_coding	99.9448	11.6234	58.845	16.2116
PGS39_RS05590	protein_coding	522.994	81.331	252.735	71.7037
PGS39_RS05595	pseudogene	89.006	6.59649	26.8446	9.46609
PGS39_RS05600	protein_coding	166.63	19.0458	473.336	294.822
PGS39_RS05605	pseudogene	98.2117	10.8897	41.5198	12.5811
PGS39_RS05610	protein_coding	623.482	17.5019	590.312	91.2939
PGS39_RS05615	protein_coding	297.544	16.4552	938.931	298.544
PGS39_RS05620	pseudogene	28.1117	9.06667	85.9864	28.545
PGS39_RS05625	protein_coding	303.194	11.7142	292.289	61.8821
PGS39_RS05630	protein_coding	138.329	24.8316	155.171	10.7053
PGS39_RS05635	protein_coding	420.445	3.36853	359.745	35.8527
PGS39_RS05640	protein_coding	863.138	53.3913	588.779	59.8213
PGS39_RS05645	protein_coding	90.6058	11.1499	42.2215	6.19862
PGS39_RS05650	pseudogene	65.0614	15.0999	50.3669	8.40496
PGS39_RS05655	protein_coding	208.298	24.0306	175.867	60.0237
PGS39_RS05660	pseudogene	300.751	15.4924	206.189	20.673
PGS39_RS05665	protein_coding	213.082	11.6207	94.7971	11.9827
PGS39_RS05670	protein_coding	341.86	34.38	307.016	18.5969
PGS39_RS05675	protein_coding	138.243	10.2542	335.571	58.6828
PGS39_RS05680	protein_coding	427.741	12.2566	513.839	138.849
PGS39_RS05685	protein_coding	162.34	6.69732	77.1927	5.92569
PGS39_RS05690	protein_coding	179.108	15.6208	126.565	16.9956
PGS39_RS05695	protein_coding	195.764	15.3549	198.619	60.029
PGS39_RS05700	protein_coding	287.12	28.1879	305.861	40.4293
PGS39_RS05705	protein_coding	162.071	19.2077	164.752	22.1701
PGS39_RS05710	protein_coding	399.361	24.1658	366.069	29.6044
PGS39_RS05715	protein_coding	254.234	36.444	192.529	40.6915
PGS39_RS05720	protein_coding	1430.66	87.7855	1031.37	83.9187
PGS39_RS05725	protein_coding	86.1523	15.4848	34.24	2.09247
PGS39_RS05730	protein_coding	46.8263	11.2413	13.9403	8.31764
PGS39_RS05735	protein_coding	540.242	19.9884	445.66	21.5911
PGS39_RS05740	protein_coding	71.6379	5.3746	34.9918	15.2787
PGS39_RS05745	protein_coding	69.0221	5.60001	153.768	6.61986
PGS39_RS05750	protein_coding	145.294	9.53789	161.979	11.1257
PGS39_RS05755	protein_coding	221.106	20.027	180.774	20.4535
PGS39_RS05760	protein_coding	413.752	19.1297	606.447	40.8878
PGS39_RS05765	protein_coding	272.213	44.3582	210.681	19.6116
PGS39_RS05770	protein_coding	307.97	25.0033	213.732	17.0022
PGS39_RS05775	protein_coding	76.7183	8.13529	175.008	51.4663
PGS39_RS05780	protein_coding	92.5754	11.3056	339.286	208.602
PGS39_RS05785	protein_coding	61.3857	6.87963	260.993	134.709
PGS39_RS05790	protein_coding	670.8	50.3387	1008.88	50.4045
PGS39_RS05795	protein_coding	807.184	9.93107	1122.79	79.4382
PGS39_RS05800	protein_coding	306.717	14.8966	320.975	0.121832
PGS39_RS05805	protein_coding	377.073	28.3922	244.85	85.0785
PGS39_RS05810	protein_coding	822.075	97.3628	448.89	148.473
PGS39_RS05815	protein_coding	469.365	30.4923	571.835	94.361
PGS39_RS05820	protein_coding	326.967	16.3936	506.079	53.8557
PGS39_RS05825	protein_coding	199.685	13.5822	502.728	155.582
PGS39_RS05830	protein_coding	408.449	24.3609	596.864	55.145
PGS39_RS05835	protein_coding	58.5243	6.97665	129.225	11.2962
PGS39_RS05840	protein_coding	652.352	43.5472	425.048	63.7016
PGS39_RS05845	pseudogene	118.388	15.8979	25.9259	2.99994
PGS39_RS05850	protein_coding	393.31	34.7201	173.461	12.5974
PGS39_RS05855	protein_coding	83.5366	11.7183	51.1894	4.01249
PGS39_RS05860	pseudogene	204.8	28.9515	120.823	15.9641
PGS39_RS05865	protein_coding	148.189	7.99057	240.639	32.0212
PGS39_RS05870	protein_coding	381.446	27.7598	629.61	44.3173
PGS39_RS05875	protein_coding	317.693	41.7919	697.786	31.6004
PGS39_RS05880	protein_coding	443.326	37.432	874.227	170.496
PGS39_RS05885	protein_coding	235.966	29.3281	178.579	48.3369
PGS39_RS05890	protein_coding	767.488	38.5232	500.306	63.6816
PGS39_RS05895	protein_coding	78.6817	3.50939	60.4874	15.9586
PGS39_RS05900	protein_coding	176.763	18.807	210.963	16.295
PGS39_RS05905	protein_coding	319.338	11.3364	302.181	21.1954
PGS39_RS05910	protein_coding	848.813	45.629	882.044	144.441
PGS39_RS05915	protein_coding	283.314	21.0626	362.081	101.843
PGS39_RS05920	protein_coding	915.413	43.7493	1062.24	81.6246
PGS39_RS05925	protein_coding	313.765	17.8996	509.214	138.097
PGS39_RS05930	protein_coding	38.3669	3.72456	23.0993	7.17024
PGS39_RS05935	protein_coding	102.863	5.04725	54.4166	19.5362
PGS39_RS05940	protein_coding	276.427	16.9128	167.46	14.6399
PGS39_RS05945	protein_coding	162.688	4.43664	120.411	22.5719
PGS39_RS05950	protein_coding	92.638	9.4671	80.5385	35.3969
PGS39_RS05955	protein_coding	238.556	5.6651	372.834	46.8498
PGS39_RS05960	protein_coding	373.669	2.08718	547.507	74.8279
PGS39_RS05965	protein_coding	174.867	8.82985	336.488	54.3813
PGS39_RS05970	protein_coding	80.0112	7.2765	167.086	61.8958
PGS39_RS05975	protein_coding	192.276	23.6217	166.64	13.4708
PGS39_RS05980	protein_coding	89.7389	16.0895	85.5338	8.71437
PGS39_RS05985	protein_coding	117.393	3.40459	205.494	26.5253
PGS39_RS05990	protein_coding	604.627	23.4763	812.32	74.6601
PGS39_RS05995	protein_coding	542.363	75.4527	183.2	12.8572
PGS39_RS06000	protein_coding	224.688	39.5909	88.0707	22.9799
PGS39_RS06005	protein_coding	388.491	26.9923	162.041	18.6107
PGS39_RS06010	protein_coding	479.553	64.7062	3313.96	958.481
PGS39_RS06015	protein_coding	327.509	8.5312	231.077	113.568
PGS39_RS06020	protein_coding	387.184	3.40324	264.22	51.8029
PGS39_RS06025	protein_coding	342.902	9.53648	522.881	44.6788
PGS39_RS06030	protein_coding	190.273	19.7296	284.211	25.9319
PGS39_RS06035	protein_coding	1022.4	97.8274	1457.54	77.3989
PGS39_RS06040	protein_coding	252.078	14.1847	461.75	66.8871
PGS39_RS06045	protein_coding	225.831	16.637	438.292	96.3848
PGS39_RS06050	protein_coding	431.982	12.5673	717.457	29.5434
PGS39_RS06055	protein_coding	231.779	19.1006	403.18	42.924
PGS39_RS06060	protein_coding	941.705	40.3959	1031.47	31.2908
PGS39_RS06065	protein_coding	92.4675	12.5215	76.5136	17.2266
PGS39_RS06070	protein_coding	533.718	28.6531	472.194	71.3378
PGS39_RS06075	protein_coding	187.185	28.2918	56.6118	24.5635
PGS39_RS06080	protein_coding	333.871	43.6063	180.568	3.2554
PGS39_RS06085	protein_coding	1632.5	31.2955	1619.43	84.9285
PGS39_RS06090	protein_coding	47.2441	1.80557	30.2423	3.67551
PGS39_RS06095	protein_coding	212.093	5.91	232.701	32.2363
PGS39_RS06100	protein_coding	109.296	8.17749	185.606	39.5093
PGS39_RS06105	protein_coding	962.56	101.272	466.418	16.4181
PGS39_RS06110	protein_coding	281.299	14.1027	144.502	10.2522
PGS39_RS06115	protein_coding	541.843	45.7558	325.659	48.9843
PGS39_RS06120	protein_coding	344.387	14.3004	322.656	35.2632
PGS39_RS06125	protein_coding	76.7014	7.10105	113.146	34.6614
PGS39_RS06130	protein_coding	100.037	11.1499	200.036	27.9359
PGS39_RS06135	protein_coding	283.612	7.27206	340.135	16.3328
PGS39_RS06140	protein_coding	217.379	9.2741	208.251	35.6777
PGS39_RS06145	protein_coding	673.605	21.012	878.12	17.5564
PGS39_RS06150	protein_coding	119.321	3.89231	104.719	45.088
PGS39_RS06155	protein_coding	399.816	25.8772	626.936	168.64
PGS39_RS06160	pseudogene	434.446	54.0451	1031.87	95.1584
PGS39_RS06165	protein_coding	576.756	62.3766	293.974	17.1588
PGS39_RS06170	protein_coding	239.356	23.197	882.673	48.5706
PGS39_RS06175	protein_coding	514.833	32.0681	353.407	92.7302
PGS39_RS06180	protein_coding	318.554	37.6089	135.583	13.9917
PGS39_RS06185	protein_coding	346.296	33.7747	584.985	111.775
PGS39_RS06190	protein_coding	415.326	63.2006	237.206	16.6674
PGS39_RS06195	protein_coding	402.872	94.3799	360.004	77.3981
PGS39_RS06200	pseudogene	135.019	10.1016	119.385	25.537
PGS39_RS06205	protein_coding	443.346	13.2486	437.007	21.1895
PGS39_RS06210	pseudogene	144.314	10.4524	66.1407	9.41955
PGS39_RS06215	protein_coding	179.691	18.7674	131.126	31.1654
PGS39_RS06220	protein_coding	198.322	29.1769	620.373	86.4131
PGS39_RS06225	protein_coding	749.691	47.8024	1156.49	93.9129
PGS39_RS06230	pseudogene	293.558	29.7457	162.183	12.8633
PGS39_RS06235	protein_coding	282.986	3.47085	214.386	20.3451
PGS39_RS06240	protein_coding	436.572	14.979	534.309	38.9291
PGS39_RS06245	protein_coding	282.987	5.66603	249.507	6.60172
PGS39_RS06250	protein_coding	395.443	16.3891	423.916	66.3214
PGS39_RS06255	protein_coding	117.303	14.0628	118.978	16.2554
PGS39_RS06260	protein_coding	25.3011	7.14575	30.0467	8.82053
PGS39_RS06265	protein_coding	484.89	22.2341	508.675	62.4776
PGS39_RS06270	protein_coding	237.152	8.76263	242.294	39.5437
PGS39_RS06275	protein_coding	425.515	36.5219	340.385	51.4195
PGS39_RS06280	protein_coding	124.444	4.84491	81.5687	15.2667
PGS39_RS06285	protein_coding	209.916	13.5302	167.249	4.5425
PGS39_RS06290	protein_coding	75.795	7.9339	65.1066	17.5455
PGS39_RS06295	protein_coding	564.164	40.1836	556.751	31.9929
PGS39_RS06300	protein_coding	467.39	22.6645	373.023	36.1475
PGS39_RS06305	protein_coding	322.7	22.8424	550.511	47.3437
PGS39_RS06310	protein_coding	222.294	18.0076	282.948	29.886
PGS39_RS06315	protein_coding	362.665	49.1024	206.96	27.332
PGS39_RS06320	protein_coding	948.724	31.4893	974.036	118.865
PGS39_RS06325	protein_coding	269.564	17.4783	575.378	48.3683
PGS39_RS06330	protein_coding	463.606	26.0223	330.435	37.7006
PGS39_RS06335	protein_coding	123.953	17.3826	67.3377	15.0779
PGS39_RS06340	protein_coding	317.786	33.5113	92.9061	12.9562
PGS39_RS06345	protein_coding	135.668	11.1256	45.3267	10.653
PGS39_RS06350	protein_coding	469.018	31.3033	256.638	37.6779
PGS39_RS06355	protein_coding	176.889	26.0871	64.6386	17.7565
PGS39_RS06360	protein_coding	231.102	11.0194	293.112	34.1171
PGS39_RS06365	protein_coding	236.239	15.2362	454.23	75.4832
PGS39_RS06370	protein_coding	862.566	23.8097	1694.29	180.417
PGS39_RS06375	protein_coding	788.882	49.9221	1848.56	39.5376
PGS39_RS06380	protein_coding	60.5459	12.314	167.707	29.4731
PGS39_RS06385	protein_coding	139.255	5.88278	153.964	8.93795
PGS39_RS06390	protein_coding	168.91	22.2111	158.869	11.5906
PGS39_RS06395	protein_coding	37.8126	7.64477	51.796	14.0643
PGS39_RS06400	protein_coding	192.557	13.6312	172.71	15.7254
PGS39_RS06405	protein_coding	108.045	16.348	66.3466	15.6711
PGS39_RS06410	protein_coding	219.536	19.0778	101.002	17.7089
PGS39_RS06415	protein_coding	116.193	10.8135	73.8101	28.8864
PGS39_RS06420	protein_coding	350.527	21.5085	284.25	41.5867
PGS39_RS06425	protein_coding	151.543	1.90008	187.956	20.004
PGS39_RS06430	protein_coding	416.926	14.3063	609.924	53.2416
PGS39_RS06435	protein_coding	156.004	10.543	320.028	110.678
PGS39_RS06440	protein_coding	94.9862	24.9288	92.9655	12.0355
PGS39_RS06445	protein_coding	657.22	31.1402	1053.7	119.083
PGS39_RS06450	protein_coding	319.68	31.4739	134.344	12.7336
PGS39_RS06455	protein_coding	423.63	11.9497	522.74	81.9378
PGS39_RS06460	protein_coding	445.144	42.8895	883.348	34.4776
PGS39_RS06465	protein_coding	711.202	38.6176	406.213	87.7281
PGS39_RS06470	protein_coding	602.734	122.433	124.54	44.0467
PGS39_RS06475	protein_coding	126.845	6.78846	63.0802	8.75099
PGS39_RS06480	protein_coding	296.542	29.5154	338.138	6.9709
PGS39_RS06485	protein_coding	274.477	3.4375	522.106	68.5324
PGS39_RS06490	protein_coding	25.9731	5.88417	27.7259	5.41148
PGS39_RS06495	protein_coding	318.286	15.6088	307.076	24.2859
PGS39_RS06500	protein_coding	15.7344	3.49799	32.55	17.8893
PGS39_RS06505	protein_coding	27.1149	4.16307	55.4398	20.2366
PGS39_RS06510	protein_coding	292.082	9.04886	311.014	75.8221
PGS39_RS06515	protein_coding	127.957	18.1889	115.443	36.7682
PGS39_RS06520	protein_coding	819.798	40.3321	1046.53	44.9842
PGS39_RS06525	protein_coding	84.0684	2.94535	136.07	21.1359
PGS39_RS06530	protein_coding	279.712	25.441	304.625	33.5505
PGS39_RS06535	protein_coding	288.617	3.57088	332.076	12.4933
PGS39_RS06540	protein_coding	71.9077	5.19826	130.154	28.7854
PGS39_RS06545	protein_coding	519.827	29.0136	786.958	112.735
PGS39_RS06550	protein_coding	208.473	19.6226	721.471	182.236
PGS39_RS06555	protein_coding	331.338	6.26538	418.465	20.8138
PGS39_RS06560	protein_coding	213.909	13.4071	318.002	51.5187
PGS39_RS06565	protein_coding	378.683	27.9554	505.244	54.085
PGS39_RS06570	protein_coding	150.487	10.489	70.5006	19.9685
PGS39_RS06575	protein_coding	586.304	49.7487	601.752	173.997
PGS39_RS06580	protein_coding	274.047	15.9351	403.611	75.1155
PGS39_RS06585	protein_coding	292.706	11.5423	629.555	52.9629
PGS39_RS06590	protein_coding	337.42	42.9679	540.54	32.5845
PGS39_RS06595	protein_coding	278.391	24.649	402.196	52.5783
PGS39_RS06600	protein_coding	514.789	27.137	707.061	14.5474
PGS39_RS06605	protein_coding	676.709	25.9453	515.79	68.8187
PGS39_RS06610	protein_coding	201.167	25.2058	166.282	20.7814
PGS39_RS06615	protein_coding	120.94	19.7277	203.226	65.3577
PGS39_RS06620	protein_coding	303.529	19.5657	281.862	26.461
PGS39_RS06625	protein_coding	219.708	9.63478	317.628	43.1529
PGS39_RS06630	protein_coding	747.702	32.3706	515.043	48.9968
PGS39_RS06635	protein_coding	456.075	13.9996	549.43	36.3318
PGS39_RS06640	protein_coding	463.288	15.9698	616.717	10.0593
PGS39_RS06645	protein_coding	75.3634	10.5323	65.6822	23.504
PGS39_RS06650	protein_coding	174.881	12.9984	175.478	1.67226
PGS39_RS06655	protein_coding	77.7646	12.6195	188.887	20.8348
PGS39_RS06660	protein_coding	112.638	8.37542	106.804	27.7419
PGS39_RS06665	protein_coding	130.032	11.5336	86.1702	14.0575
PGS39_RS06670	protein_coding	196.571	23.0048	217.116	12.1532
PGS39_RS06675	protein_coding	284.37	13.8186	391.06	31.6055
PGS39_RS06680	protein_coding	167.576	23.1145	482.089	6.06365
PGS39_RS06685	protein_coding	313.162	34.1762	554.211	20.2609
PGS39_RS06690	protein_coding	213.501	8.48603	515.438	66.1438
PGS39_RS06695	protein_coding	506.836	23.732	550.174	69.8528
PGS39_RS06700	protein_coding	393.76	31.2152	352.099	28.0403
PGS39_RS06705	protein_coding	396.96	51.0082	210.655	14.7822
PGS39_RS06710	protein_coding	309.73	28.0988	402.314	48.9438
PGS39_RS06715	protein_coding	720.74	61.8412	596.782	89.1258
PGS39_RS06720	protein_coding	468.764	51.9552	498.394	34.3647
PGS39_RS06725	protein_coding	347.503	6.08009	358.173	42.7325
PGS39_RS06730	protein_coding	151.522	20.1064	260.468	9.14078
PGS39_RS06735	protein_coding	141.174	8.38354	271.03	45.7989
PGS39_RS06740	protein_coding	381.606	26.6197	520.888	77.4098
PGS39_RS06745	protein_coding	268.207	14.4721	269.734	42.7142
PGS39_RS06750	protein_coding	359.221	29.858	478.282	50.3078
PGS39_RS06755	protein_coding	351.014	30.8822	421.406	38.3562
PGS39_RS06760	protein_coding	230.802	39.2763	697.288	247.502
PGS39_RS06765	protein_coding	270.042	33.3827	254.62	46.1917
PGS39_RS06770	protein_coding	158.546	6.57893	225.004	32.1417
PGS39_RS06775	protein_coding	217.106	32.2968	238.702	16.8185
PGS39_RS06780	protein_coding	31.7314	4.89253	62.8557	17.2273
PGS39_RS06785	protein_coding	90.68	4.34515	162.292	6.74931
PGS39_RS06790	protein_coding	36.9193	6.5708	110.462	36.0278
PGS39_RS06795	protein_coding	629.079	50.3029	328.149	69.2819
PGS39_RS06800	protein_coding	33.1155	0.412496	137.527	60.9881
PGS39_RS06805	protein_coding	98.4071	6.90795	443.812	187.608
PGS39_RS06810	protein_coding	243.669	24.7541	249.319	16.3663
PGS39_RS06815	protein_coding	718.101	51.587	602.822	11.1451
PGS39_RS06820	protein_coding	109.176	15.0988	68.0692	26.4883
PGS39_RS06825	protein_coding	116.09	18.638	100.499	5.60911
PGS39_RS06830	protein_coding	547.824	15.5384	690.357	107.548
PGS39_RS06835	protein_coding	568.195	27.8572	1227.58	85.9991
PGS39_RS06840	protein_coding	128.361	12.8659	305.143	59.4021
PGS39_RS06845	protein_coding	394.245	16.4921	564.861	26.8852
PGS39_RS06850	protein_coding	290.304	10.0944	313.283	33.201
PGS39_RS06855	protein_coding	370.384	17.5852	359.502	54.0185
PGS39_RS06860	protein_coding	375.348	27.8405	755.843	79.8712
PGS39_RS06865	protein_coding	310.26	34.5714	621.376	53.3991
PGS39_RS06870	protein_coding	143.915	21.5577	59.9145	13.7945
PGS39_RS06875	protein_coding	634.195	27.1544	660.755	39.0527
PGS39_RS06880	protein_coding	242.034	10.0317	318.051	25.3732
PGS39_RS06885	protein_coding	229.414	12.18	118.475	16.4876
PGS39_RS06890	protein_coding	146.446	27.4439	58.243	11.5072
PGS39_RS06895	protein_coding	607.662	83.302	243.021	20.6339
PGS39_RS06900	protein_coding	471.397	23.5408	268.356	11.3617
PGS39_RS06905	protein_coding	493.104	26.8927	473.084	95.857
PGS39_RS06910	pseudogene	70.8312	7.24685	67.3089	6.27154
PGS39_RS06915	protein_coding	157.064	20.9284	291.808	38.5164
PGS39_RS06920	protein_coding	485.722	54.5626	732.008	50.0345
PGS39_RS06925	protein_coding	249.676	17.852	201.379	45.5063
PGS39_RS06930	protein_coding	224.209	12.0201	164.026	28.8781
PGS39_RS06935	protein_coding	368.512	2.62156	286.198	6.30939
PGS39_RS06940	protein_coding	396.468	23.4196	766.929	32.4587
PGS39_RS06945	protein_coding	439.765	38.5511	933.269	58.7378
PGS39_RS06950	protein_coding	588.503	13.0669	839.876	55.2784
PGS39_RS06955	protein_coding	299.031	8.87398	568.138	119.831
PGS39_RS06960	protein_coding	614.309	63.8458	953.643	146.4
PGS39_RS06965	protein_coding	59.5626	0.597146	28.6137	9.15656
PGS39_RS06970	protein_coding	136.38	6.83813	89.7458	3.43244
PGS39_RS06975	protein_coding	95.0785	10.4583	45.3118	8.91992
PGS39_RS06980	protein_coding	183.981	15.8713	147.642	15.562
PGS39_RS06985	protein_coding	154.292	27.766	92.8063	9.61031
PGS39_RS06990	protein_coding	357.613	2.98856	424.468	97.9708
PGS39_RS06995	protein_coding	161.686	9.41668	117.776	25.2511
PGS39_RS07075	tRNA	41.129	6.96082	34.2549	7.63754
PGS39_RS07080	protein_coding	162.343	24.1605	90.0951	13.2873
PGS39_RS07085	protein_coding	335.046	9.24264	222.631	14.7008
PGS39_RS07090	protein_coding	201.589	19.8222	223.128	54.5523
PGS39_RS07095	protein_coding	597.11	16.1222	564.715	36.3418
PGS39_RS07100	protein_coding	268.828	19.2704	159.775	32.843
PGS39_RS07105	protein_coding	274.256	44.7588	122.466	20.1674
PGS39_RS07110	protein_coding	235.033	25.2951	241.783	17.5101
PGS39_RS07115	protein_coding	482.581	21.0772	292.249	45.9507
PGS39_RS07120	protein_coding	127.059	8.742	177.46	26.3765
PGS39_RS07125	protein_coding	128.213	23.0329	160.299	46.1332
PGS39_RS07130	protein_coding	685.941	37.298	1094.85	36.9428
PGS39_RS07135	protein_coding	479.137	21.2076	678.388	28.9581
PGS39_RS07140	protein_coding	266.986	25.0257	424.237	31.8979
PGS39_RS07145	protein_coding	261.053	22.7958	444.852	11.8914
PGS39_RS07150	protein_coding	288.314	2.03077	262.699	32.2261
PGS39_RS07155	protein_coding	408.618	15.5369	430.42	63.9886
PGS39_RS07160	protein_coding	269.656	23.885	319.505	38.0864
PGS39_RS07165	protein_coding	909.772	42.3333	811.631	52.2786
PGS39_RS07170	protein_coding	130.243	7.01922	249.349	45.2418
PGS39_RS07175	protein_coding	217.98	4.35898	487.119	27.0962
PGS39_RS07180	protein_coding	143.482	25.9967	101.718	28.5902
PGS39_RS07185	protein_coding	207.92	11.1707	267.713	6.03035
PGS39_RS07190	protein_coding	285.968	14.5793	425.189	29.6741
PGS39_RS07195	protein_coding	415.288	32.7653	578.79	30.103
PGS39_RS07200	protein_coding	636.952	46.0883	296.512	13.2865
PGS39_RS07205	protein_coding	409.177	10.7957	636.179	103.053
PGS39_RS07210	protein_coding	217.503	5.28986	441.263	19.2882
PGS39_RS07215	protein_coding	422.29	10.8074	493.039	18.5143
PGS39_RS07220	protein_coding	281.833	16.204	456.279	125.191
PGS39_RS07225	protein_coding	223.194	12.6189	218.831	20.5675
PGS39_RS07230	protein_coding	381.51	13.5494	641.202	26.6613
PGS39_RS07235	protein_coding	219.854	11.6352	292.937	57.5703
PGS39_RS07240	protein_coding	340.489	46.0969	366.384	29.7466
PGS39_RS07245	protein_coding	77.3487	9.52903	116.656	8.41435
PGS39_RS07250	protein_coding	186.027	8.045	222.179	12.9011
PGS39_RS07255	protein_coding	323.381	14.0622	284.804	21.77
PGS39_RS07260	protein_coding	579.497	21.3224	321.372	30.6831
PGS39_RS07265	protein_coding	43.2071	6.17778	51.3963	6.73072
PGS39_RS07270	protein_coding	125.004	10.1557	324.193	163.417
PGS39_RS07275	protein_coding	409.514	21.9001	829.57	285.225
PGS39_RS07280	protein_coding	352.012	27.3275	377.583	146.074
PGS39_RS07285	protein_coding	198.225	4.11761	134.586	47.6006
PGS39_RS07290	protein_coding	339.535	3.44822	692.176	109.366
PGS39_RS07295	protein_coding	534.669	20.6101	686.498	117.244
PGS39_RS07300	protein_coding	329.849	9.25551	349.209	12.5056
PGS39_RS07305	protein_coding	515.623	15.599	603.59	74.7114
PGS39_RS07310	protein_coding	91.0584	13.4859	86.1561	15.7789
PGS39_RS07315	protein_coding	79.8229	10.4003	38.2256	15.1061
PGS39_RS07320	protein_coding	649.075	73.585	454.083	48.4344
PGS39_RS07325	protein_coding	367.144	48.298	330.741	13.8598
PGS39_RS07330	protein_coding	300.583	8.43296	356.34	11.2165
PGS39_RS07335	protein_coding	202.27	16.002	515.73	39.721
PGS39_RS07340	protein_coding	393.439	17.9767	611.594	58.0778
PGS39_RS07345	protein_coding	173.12	21.8732	310.66	19.6
PGS39_RS07350	protein_coding	352.93	15.9411	353.434	11.6586
PGS39_RS07355	protein_coding	1209.86	90.7653	1125.27	203.347
PGS39_RS07360	protein_coding	321.57	21.3747	146.307	26.8587
PGS39_RS07365	protein_coding	326.843	14.6044	142.29	32.8496
PGS39_RS07370	protein_coding	374.653	23.5098	184.47	32.2402
PGS39_RS07375	protein_coding	117.406	17.6184	66.2813	11.6232
PGS39_RS07380	protein_coding	598.723	65.6802	439.995	54.5892
PGS39_RS07385	protein_coding	282.547	28.0099	154.922	34.7917
PGS39_RS07390	protein_coding	448.582	21.3318	621.926	127.112
PGS39_RS07395	protein_coding	235.706	21.7217	310.828	103.336
PGS39_RS07400	protein_coding	74.4174	18.959	61.5634	8.6596
PGS39_RS07405	protein_coding	365.121	33.3607	288.722	64.6315
PGS39_RS07410	protein_coding	168.369	10.7964	186.422	11.589
PGS39_RS07415	protein_coding	121.797	3.05152	109.791	17.8521
PGS39_RS07420	protein_coding	322.493	0.877676	395.537	48.9348
PGS39_RS07425	protein_coding	169.077	33.2071	94.5169	20.8842
PGS39_RS07430	protein_coding	139.165	29.1099	75.047	15.9571
PGS39_RS07435	protein_coding	108.535	5.60315	81.8987	31.0854
PGS39_RS07440	protein_coding	93.7286	10.8985	272.827	46.7317
PGS39_RS07445	protein_coding	95.9821	1.37355	136.821	21.8628
PGS39_RS07450	protein_coding	73.7156	20.4454	85.4137	21.0924
PGS39_RS07455	protein_coding	125.615	4.99897	99.1052	13.2576
PGS39_RS07460	protein_coding	214.461	27.5477	103.682	13.9238
PGS39_RS07465	pseudogene	262.717	16.3179	344.293	23.3981
PGS39_RS07470	pseudogene	176.6	23.114	155.265	12.2289
PGS39_RS07475	pseudogene	129.222	5.86393	156.948	26.5444
PGS39_RS07480	pseudogene	85.0367	3.44127	89.4803	18.8173
PGS39_RS07485	protein_coding	131.673	8.25071	100.089	5.36552
PGS39_RS07490	protein_coding	479.452	19.1461	236.666	26.8879
PGS39_RS07495	protein_coding	356.173	33.3595	85.6821	21.1682
PGS39_RS07500	protein_coding	268.656	14.2353	230.631	8.73617
PGS39_RS07505	protein_coding	305.104	14.6333	133.611	23.1104
PGS39_RS07510	protein_coding	398.895	33.3139	342.117	49.0825
PGS39_RS07515	protein_coding	109.742	24.689	46.3916	11.6486
PGS39_RS07520	protein_coding	164.486	8.1237	60.655	18.47
PGS39_RS07525	protein_coding	238.002	15.3952	132.574	22.4471
PGS39_RS07530	protein_coding	253.194	12.0396	143.129	8.16967
PGS39_RS07535	protein_coding	244.683	17.2666	272.681	57.1135
PGS39_RS07540	protein_coding	322.02	15.3745	495.647	86.2417
PGS39_RS07545	protein_coding	364.902	55.7252	668.593	15.1181
PGS39_RS07550	protein_coding	334.904	5.12152	739.12	261.345
PGS39_RS07555	protein_coding	120.694	2.06627	188.748	81.249
PGS39_RS07560	protein_coding	337.39	15.6168	356.189	206.67
PGS39_RS07565	protein_coding	299.586	23.1896	469.322	191.048
PGS39_RS07570	protein_coding	55.8145	10.0526	99.0454	26.9474
PGS39_RS07575	protein_coding	518.784	33.4084	803.518	65.3446
PGS39_RS07580	protein_coding	100.831	16.2337	128.212	27.0865
PGS39_RS07585	protein_coding	410.844	11.3053	412.445	78.3647
PGS39_RS07590	protein_coding	239.314	12.1563	372.654	152.228
PGS39_RS07595	protein_coding	21.3604	1.65249	12.0742	11.5302
PGS39_RS07600	protein_coding	314.362	9.47686	163.426	20.8638
PGS39_RS07605	protein_coding	315.101	39.6734	90.3329	16.2627
PGS39_RS07610	protein_coding	79.3187	10.9517	19.3206	6.00863
PGS39_RS07615	protein_coding	140.031	19.822	58.0325	13.2774
PGS39_RS07620	protein_coding	494.596	33.7385	377.438	83.331
PGS39_RS07625	protein_coding	329.416	21.723	801.029	361.9
PGS39_RS07630	protein_coding	197.777	17.6273	110.382	26.5818
PGS39_RS07635	protein_coding	359.452	17.0873	69.0362	7.92418
PGS39_RS07640	protein_coding	299.141	34.7027	81.1495	12.7585
PGS39_RS07645	protein_coding	134.28	14.0234	61.7171	1.13232
PGS39_RS07650	protein_coding	338.817	24.9082	370.765	89.8368
PGS39_RS07655	protein_coding	571.607	19.9103	462.25	116.338
PGS39_RS07660	protein_coding	86.783	11.0055	182.274	20.7744
PGS39_RS07665	protein_coding	252.886	9.87401	151.105	29.7728
PGS39_RS07670	protein_coding	54.3321	15.8388	17.0836	3.18912
PGS39_RS07675	protein_coding	129.6	14.421	152.275	10.6083
PGS39_RS07680	protein_coding	253.051	20.7684	103.25	18.2041
PGS39_RS07685	protein_coding	498.98	45.6652	344.691	44.0138
PGS39_RS07690	protein_coding	523.221	29.2977	898.998	78.7085
PGS39_RS07695	protein_coding	117.622	22.5087	217.235	13.5824
PGS39_RS07700	protein_coding	251.147	10.1799	566.622	7.50592
PGS39_RS07705	protein_coding	363.503	52.7805	577.83	29.21
PGS39_RS07710	protein_coding	498.288	42.1835	870.958	115.704
PGS39_RS07715	protein_coding	369.256	38.4627	823.442	39.632
PGS39_RS07720	protein_coding	142.814	19.3482	134.372	5.21213
PGS39_RS07725	protein_coding	528.353	57.4184	439.014	31.2013
PGS39_RS07730	protein_coding	623.794	54.281	340.996	78.8238
PGS39_RS07735	protein_coding	412.718	11.6897	450.951	24.131
PGS39_RS07740	protein_coding	123.044	17.8368	313.992	43.4603
PGS39_RS07745	protein_coding	141.826	0.443544	244.064	34.6079
PGS39_RS07750	protein_coding	232.958	14.2633	322.232	10.8294
PGS39_RS07755	protein_coding	324.291	21.6684	594.466	38.7062
PGS39_RS07760	protein_coding	43.1814	8.08947	52.5599	11.4991
PGS39_RS07765	protein_coding	114.269	18.527	104.554	9.49057
PGS39_RS07770	protein_coding	349.896	16.6473	219.137	23.8238
PGS39_RS07775	protein_coding	63.1896	11.3048	41.1864	8.71748
PGS39_RS07780	protein_coding	306.439	6.73667	410.922	76.9419
PGS39_RS07785	protein_coding	248.152	13.461	583.818	205.469
PGS39_RS07790	protein_coding	903.285	96.3176	439.804	53.0305
PGS39_RS07795	protein_coding	254.601	4.19048	100.471	34.2859
PGS39_RS07800	protein_coding	511.715	12.0001	768.502	86.1925
PGS39_RS07805	protein_coding	66.2551	6.48936	45.2838	12.6003
PGS39_RS07810	protein_coding	258.236	26.403	319.028	25.3906
PGS39_RS07815	protein_coding	524.539	31.2547	617.365	39.4034
PGS39_RS07820	protein_coding	299.483	28.2815	288.214	35.1778
PGS39_RS07825	protein_coding	806.244	20.0029	635.798	30.9989
PGS39_RS07830	protein_coding	143.633	27.2478	109.917	10.7169
PGS39_RS07835	protein_coding	265.542	17.9368	319.221	11.2966
PGS39_RS07840	protein_coding	282.797	11.2658	316.802	17.4154
PGS39_RS07845	protein_coding	258.209	14.9406	216.32	38.2911
PGS39_RS07850	protein_coding	590.807	29.2047	799.162	119.837
PGS39_RS07855	protein_coding	93.7203	8.96542	52.6297	21.0262
PGS39_RS07860	protein_coding	651.15	9.88364	468.099	61.8994
PGS39_RS07865	protein_coding	471.811	21.9738	431.792	101.01
PGS39_RS07870	protein_coding	154.142	22.8285	181.865	47.9638
PGS39_RS07875	protein_coding	457.084	23.4892	576.683	11.9301
PGS39_RS07880	protein_coding	244.05	29.8196	546.073	50.0744
PGS39_RS07885	protein_coding	143.434	20.0201	380.497	56.2839
PGS39_RS07890	protein_coding	220.341	1.74243	335.299	65.229
PGS39_RS07895	protein_coding	224.537	4.4526	426.952	52.9318
PGS39_RS07900	protein_coding	201.519	0.76768	375.339	20.3791
PGS39_RS07905	protein_coding	90.6747	11.7983	80.6007	3.58883
PGS39_RS07910	protein_coding	490.627	41.9958	351.218	43.4974
PGS39_RS07915	protein_coding	323.362	32.615	425.86	134.622
PGS39_RS07920	protein_coding	353.426	9.97482	203.259	30.7571
PGS39_RS07925	protein_coding	545.98	36.2408	407.165	30.2772
PGS39_RS07930	protein_coding	173.101	12.7838	66.7565	18.1908
PGS39_RS07935	protein_coding	588.814	62.2562	295.575	28.6504
PGS39_RS07940	protein_coding	180.439	19.149	146.834	32.8356
PGS39_RS07945	protein_coding	273.089	20.0757	307.879	24.8842
PGS39_RS07950	protein_coding	86.9568	9.05526	92.1411	31.4341
PGS39_RS07955	protein_coding	37.703	4.67448	56.5204	1.73385
PGS39_RS07960	protein_coding	507.104	16.6321	363.133	18.6732
PGS39_RS07965	protein_coding	229.051	16.3609	354.952	34.7159
PGS39_RS07970	protein_coding	220.582	11.0259	153.745	48.9401
PGS39_RS07975	protein_coding	760.431	12.0279	927.834	183.652
PGS39_RS07980	protein_coding	102.895	6.45443	63.2991	9.48262
PGS39_RS07985	protein_coding	2725.78	372.511	1751.48	737.406
PGS39_RS07990	protein_coding	880.858	104.541	237.519	29.0415
PGS39_RS07995	protein_coding	414.988	16.0788	240.548	25.763
PGS39_RS08000	protein_coding	88.1935	6.35988	36.6137	10.4063
PGS39_RS08005	protein_coding	134.339	12.359	502.999	202.024
PGS39_RS08010	protein_coding	637.355	98.7435	354.773	70.0967
PGS39_RS08015	protein_coding	181.467	13.4723	189.813	32.306
PGS39_RS08020	protein_coding	351.717	15.6585	241.848	23.293
PGS39_RS08025	protein_coding	928.88	7.00636	985.698	78.2052
PGS39_RS08030	protein_coding	332.598	16.1434	201.334	38.3226
PGS39_RS08035	protein_coding	240.913	16.0604	233.49	22.4297
PGS39_RS08040	protein_coding	512.694	53.6231	764.136	59.5228
PGS39_RS08045	protein_coding	542.761	60.1618	703.987	77.2984
PGS39_RS08050	protein_coding	190.421	14.4053	304.776	10.4482
PGS39_RS08055	protein_coding	119.991	8.51697	211.019	44.0586
PGS39_RS08060	protein_coding	168.79	16.123	219.286	37.8893
PGS39_RS08065	protein_coding	200.525	28.1581	237.057	13.94
PGS39_RS08070	protein_coding	755.227	56.2839	559.837	37.7197
PGS39_RS08075	protein_coding	874.046	57.3956	673.683	70.0727
PGS39_RS08080	protein_coding	259.059	5.3887	347.697	3.41299
PGS39_RS08085	protein_coding	598.635	9.67903	651.181	25.3161
PGS39_RS08090	protein_coding	443.092	44.8689	294.77	20.9576
PGS39_RS08095	protein_coding	236.986	16.1251	203.214	28.7899
PGS39_RS08100	protein_coding	307.095	43.33	289.057	110.988
PGS39_RS08105	protein_coding	232.065	21.8338	164.271	21.9621
PGS39_RS08110	protein_coding	49.0434	10.0953	43.9552	6.25743
PGS39_RS08115	protein_coding	457.301	44.6533	213.319	32.1761
PGS39_RS08120	protein_coding	655.231	34.5881	764.93	40.9029
PGS39_RS08125	protein_coding	123.775	15.4956	147.271	17.8145
PGS39_RS08130	protein_coding	323.331	41.0736	122.853	15.4323
PGS39_RS08135	protein_coding	436.541	22.8249	210.083	14.1025
PGS39_RS08140	protein_coding	760.016	36.875	462.168	48.0083
PGS39_RS08145	protein_coding	247.29	10.8036	378.8	9.01888
PGS39_RS08150	protein_coding	522.661	20.9242	697.71	159.294
PGS39_RS08155	protein_coding	126.801	6.82073	135.742	38.8454
PGS39_RS08160	protein_coding	80.9019	17.7292	57.5657	6.20817
PGS39_RS08165	protein_coding	122.638	13.7426	149.138	14.1531
PGS39_RS08170	protein_coding	205.921	18.0647	215.645	23.0995
PGS39_RS08175	protein_coding	284.904	2.53398	415.022	47.6326
PGS39_RS08180	protein_coding	63.1933	13.9446	52.3587	12.8744
PGS39_RS08185	protein_coding	139.608	16.0393	112.29	16.5319
PGS39_RS08190	protein_coding	351.874	33.3961	530.073	150.801
PGS39_RS08195	protein_coding	393.804	32.5341	391.451	15.1615
PGS39_RS08200	protein_coding	356.755	20.2301	237.318	39.3947
PGS39_RS08205	protein_coding	165.62	30.7364	178.017	4.91497
PGS39_RS08210	protein_coding	159.394	14.2593	356.65	40.0372
PGS39_RS08215	protein_coding	28.5316	4.20752	35.9794	9.81878
PGS39_RS08220	protein_coding	243.202	20.667	433.236	46.1706
PGS39_RS08225	protein_coding	228.474	26.8003	509.392	31.7263
PGS39_RS08230	protein_coding	145.457	9.48265	86.1496	3.41763
PGS39_RS08235	protein_coding	184.194	24.7582	128.994	29.7812
PGS39_RS08240	protein_coding	276.268	10.9356	205.141	51.2385
PGS39_RS08245	protein_coding	528.917	29.4863	807.686	133.899
PGS39_RS08250	protein_coding	128.72	7.61724	1001.64	481.654
PGS39_RS08255	protein_coding	120.521	6.12488	325.095	98.8156
PGS39_RS08260	protein_coding	208.873	20.8522	189.952	38.2355
PGS39_RS08265	protein_coding	368.996	30.2334	305.449	41.9063
PGS39_RS08270	protein_coding	375.1	16.0695	320.707	101.131
PGS39_RS08275	protein_coding	262.762	18.5876	385.769	74.9552
PGS39_RS08280	protein_coding	300.246	15.6054	678.93	32.2188
PGS39_RS08285	protein_coding	261.467	15.0957	518.715	88.2945
PGS39_RS08290	protein_coding	230.051	0.513758	356.754	10.3821
PGS39_RS08295	protein_coding	62.5548	8.19911	39.6352	10.9066
PGS39_RS08300	protein_coding	466.093	9.6924	371.501	13.8359
PGS39_RS08305	protein_coding	219.379	17.2917	119.772	21.8641
PGS39_RS08310	protein_coding	264.855	3.93799	226.629	12.5384
PGS39_RS08315	protein_coding	128.173	11.9943	314.304	129.422
PGS39_RS08320	protein_coding	251.869	28.4016	440.109	35.5698
PGS39_RS08325	protein_coding	381.66	28.724	620.557	139.143
PGS39_RS08330	protein_coding	334.718	27.6961	348.302	116.984
PGS39_RS08335	protein_coding	197.296	18.4541	171.764	6.33672
PGS39_RS08340	protein_coding	389.998	41.0478	115.817	17.583
PGS39_RS08345	protein_coding	618.51	69.5321	300.223	10.1674
PGS39_RS08350	protein_coding	188.716	40.7787	942.9	367.025
PGS39_RS08355	protein_coding	397.762	23.0292	178.936	36.5059
PGS39_RS08360	protein_coding	505.012	59.3221	351.022	37.3092
PGS39_RS08365	protein_coding	153.908	19.2268	213.667	27.6818
PGS39_RS08370	protein_coding	221.402	14.9312	338.894	18.069
PGS39_RS08375	protein_coding	56.5984	9.78363	127.774	15.7005
PGS39_RS08380	protein_coding	116.731	14.8655	177.274	5.35759
PGS39_RS08385	protein_coding	322.585	30.0474	446.687	27.9384
PGS39_RS08390	protein_coding	299.164	15.396	420.149	61.47
PGS39_RS08395	protein_coding	356.083	27.431	345.123	32.649
PGS39_RS08400	protein_coding	146.588	14.1163	81.0228	8.82354
PGS39_RS08405	protein_coding	175.889	27.8458	396.835	9.24772
PGS39_RS08410	protein_coding	257.735	17.3532	319.545	32.7642
PGS39_RS08415	protein_coding	129.151	13.6653	122.517	36.48
PGS39_RS08420	protein_coding	699.397	8.01027	725.712	42.6856
PGS39_RS08425	protein_coding	65.2926	9.13469	50.6985	14.2215
PGS39_RS08430	protein_coding	299.645	11.9385	249.665	37.1485
PGS39_RS08435	protein_coding	261.41	11.3199	386.813	56.7563
PGS39_RS08440	protein_coding	574.945	47.6966	312.011	32.292
PGS39_RS08445	protein_coding	516.957	25.0352	367.727	13.9517
PGS39_RS08450	protein_coding	89.2359	10.4544	52.7183	9.43855
PGS39_RS08455	protein_coding	665.591	23.1304	1623.61	293.341
PGS39_RS08460	protein_coding	195.95	19.3158	120.056	8.85506
PGS39_RS08465	protein_coding	473.021	17.4195	296.067	45.082
PGS39_RS08470	protein_coding	161.106	27.8796	83.4322	23.294
PGS39_RS08475	protein_coding	172.428	12.2371	165.504	43.534
PGS39_RS08480	protein_coding	93.7247	16.0262	71.7826	19.9392
PGS39_RS08485	protein_coding	127.883	11.5114	102.294	13.9756
PGS39_RS08490	protein_coding	156.16	10.3408	195.149	25.4587
PGS39_RS08495	protein_coding	105.408	12.2391	152.741	19.4397
PGS39_RS08500	protein_coding	395.524	56.2885	209.789	28.6994
PGS39_RS08505	protein_coding	79.9035	14.0831	128.267	19.1477
PGS39_RS08510	RNase_P_RNA	381.427	143.349	6774.32	3762
PGS39_RS08515	protein_coding	422.551	5.58337	465.564	47.4551
PGS39_RS08520	protein_coding	31.5368	7.8366	25.9799	10.7624
PGS39_RS08525	protein_coding	534.566	29.2212	484.363	35.6859
PGS39_RS08530	protein_coding	394.517	17.2324	488.836	94.4634
PGS39_RS08535	protein_coding	131.209	16.0089	103.468	21.3639
PGS39_RS08540	protein_coding	316.007	24.6572	269.21	37.2072
PGS39_RS08545	protein_coding	207.229	4.53308	154.287	19.0112
PGS39_RS08550	protein_coding	464.708	35.8645	812.353	98.4193
PGS39_RS08555	protein_coding	559.984	41.1739	244.489	22.4807
PGS39_RS08560	protein_coding	33.2953	4.20562	77.9677	25.1073
PGS39_RS08565	protein_coding	1051.5	32.1557	982.369	48.6917
PGS39_RS08570	protein_coding	66.7832	10.4538	82.0962	21.6111
PGS39_RS08575	protein_coding	113.696	15.1851	150.277	30.3542
PGS39_RS08580	protein_coding	42.638	8.4191	68.289	3.07434
PGS39_RS08585	protein_coding	153.524	20.7174	191.844	33.7709
PGS39_RS08590	ncRNA	93.5416	18.5231	1762.29	199.038
PGS39_RS08595	ncRNA	53.9576	12.5606	199.38	35.1161
PGS39_RS08600	protein_coding	132.988	14.8141	77.0978	15.0408
PGS39_RS08605	protein_coding	243.61	12.9498	246.384	27.694
PGS39_RS08610	protein_coding	555.512	12.0359	367.403	69.4752
PGS39_RS08615	protein_coding	126.026	1.29058	56.2782	19.7601
PGS39_RS08620	protein_coding	239.769	26.9109	273.213	41.7371
PGS39_RS08625	protein_coding	405.622	39.0025	462.734	28.112
PGS39_RS08630	protein_coding	107.082	18.18	371.703	149.135
PGS39_RS08635	protein_coding	166.681	3.53786	203.619	28.4267
PGS39_RS08640	protein_coding	147.217	41.3253	773.83	70.285
PGS39_RS08645	protein_coding	139.025	43.276	751.816	88.5286
PGS39_RS08650	pseudogene	5873.4	174.599	7409.88	569.742
PGS39_RS08655	protein_coding	211.719	16.1342	352.884	18.3938
PGS39_RS08660	protein_coding	121.096	11.9846	154.994	2.81592
PGS39_RS08665	protein_coding	56.8686	5.54331	108.527	13.1246
PGS39_RS08670	protein_coding	396.303	13.664	290.493	19.2665
PGS39_RS08675	protein_coding	184.789	7.98869	105.301	31.547
PGS39_RS08680	protein_coding	267.853	17.629	294.881	70.37
PGS39_RS08685	protein_coding	93.9671	15.1265	87.7625	21.7133
PGS39_RS08690	protein_coding	231.028	20.0538	256.58	9.729
PGS39_RS08695	protein_coding	58.7409	7.96399	42.1646	13.4726
PGS39_RS08700	protein_coding	45.9099	6.94482	49.4855	6.33172
PGS39_RS08705	protein_coding	109.531	12.9237	164.626	33.7763
PGS39_RS08710	protein_coding	333.384	19.0356	303.348	8.4944
PGS39_RS08715	protein_coding	208.867	22.2222	105.734	10.8205
PGS39_RS08720	protein_coding	113.131	15.3295	86.3612	8.70217
PGS39_RS08725	protein_coding	312.878	54.0114	95.8669	17.3131
PGS39_RS08730	protein_coding	193.373	12.1228	93.0811	4.70124
PGS39_RS08735	protein_coding	629.537	48.0299	619.394	61.6142
PGS39_RS08740	protein_coding	284.248	27.825	641.129	103.208
PGS39_RS08745	protein_coding	54.4224	1.2453	88.1918	11.8181
PGS39_RS08750	protein_coding	395.84	12.5523	514.201	29.0197
PGS39_RS08755	protein_coding	780.387	76.6908	517.013	97.923
PGS39_RS08760	protein_coding	312.542	9.28252	251.064	17.9942
PGS39_RS08765	protein_coding	556.169	9.11918	577.177	81.3946
PGS39_RS08770	protein_coding	231.099	42.542	182.918	32.8303
PGS39_RS08775	protein_coding	198.585	11.2699	96.356	15.9059
PGS39_RS08780	protein_coding	199.927	10.4068	234.474	30.5923
PGS39_RS08785	protein_coding	157.457	9.56235	126.424	29.1515
PGS39_RS08790	protein_coding	216.077	24.0566	279.85	37.8879
PGS39_RS08795	protein_coding	251.788	16.6412	133.613	16.1063
PGS39_RS08800	protein_coding	196.199	20.4017	127.631	6.46698
PGS39_RS08805	protein_coding	528.672	23.1225	306.013	9.57637
PGS39_RS08810	protein_coding	392.541	41.1505	217.238	21.8202
PGS39_RS08815	protein_coding	330.434	19.15	272.221	38.1038
PGS39_RS08820	protein_coding	175.136	10.1867	131.545	18.5001
PGS39_RS08825	protein_coding	703.143	50.7153	425.023	17.0586
PGS39_RS08830	protein_coding	155.707	16.2406	121.123	27.1762
PGS39_RS08835	protein_coding	70.2069	10.9846	80.9491	11.6139
PGS39_RS08840	protein_coding	184.013	29.1801	51.6768	7.66069
PGS39_RS08845	protein_coding	57.6907	10.0169	40.0917	0.72599
PGS39_RS08850	protein_coding	271.304	40.7658	147.761	28.7459
PGS39_RS08855	protein_coding	545.511	20.6712	286.199	6.89587
PGS39_RS08860	protein_coding	245.06	27.4767	136.891	13.1066
PGS39_RS08865	protein_coding	300.645	21.9619	194.21	34.4297
PGS39_RS08870	protein_coding	703.414	22.5341	773.016	43.3224
PGS39_RS08875	protein_coding	374.96	12.1521	619.546	57.1314
PGS39_RS08880	protein_coding	520.274	37.09	644.948	87.4822
PGS39_RS08885	protein_coding	278.425	16.788	214.893	27.7276
PGS39_RS08890	protein_coding	210.661	15.636	107.102	14.532
PGS39_RS08895	protein_coding	192.301	11.2918	62.8314	2.84043
PGS39_RS08900	protein_coding	211.114	43.2433	62.0433	8.50157
PGS39_RS08905	protein_coding	106.474	11.8461	29.0517	9.27972
PGS39_RS08910	protein_coding	346.332	21.5489	234.636	30.8094
PGS39_RS08915	protein_coding	251.705	13.8441	289.216	7.57049
PGS39_RS08920	protein_coding	388.352	40.7158	380.063	24.7952
PGS39_RS08925	protein_coding	91.763	15.7811	59.2205	22.576
PGS39_RS08930	protein_coding	125.662	17.4359	140.295	10.9407
PGS39_RS08935	protein_coding	139.13	15.1513	72.2409	12.1795
PGS39_RS08940	protein_coding	278.391	11.7612	194.088	42.2032
PGS39_RS08945	protein_coding	158.451	21.349	142.102	27.0028
PGS39_RS08950	protein_coding	494.492	18.1916	729.228	173.028
PGS39_RS08955	protein_coding	283.973	2.26739	285.213	49.1367
PGS39_RS08960	protein_coding	125.708	10.7534	136.828	47.7914
PGS39_RS08965	protein_coding	497.656	45.4486	375.713	27.4536
PGS39_RS08970	protein_coding	200.1	21.7996	96.9801	4.50161
PGS39_RS08975	protein_coding	568.831	32.865	448.798	85.2184
PGS39_RS08980	protein_coding	164.582	6.93414	219.981	10.3844
PGS39_RS08985	protein_coding	242.446	11.4982	470.751	39.1485
PGS39_RS08990	protein_coding	230.786	6.21875	227.993	25.7729
PGS39_RS08995	protein_coding	237.942	3.95753	176.523	8.08944
PGS39_RS09000	protein_coding	409.665	2.30759	259.654	19.955
PGS39_RS09005	protein_coding	572.181	65.7999	348.17	70.5718
PGS39_RS09010	protein_coding	230.14	30.2693	306.936	32.8765
PGS39_RS09015	protein_coding	181.055	8.93933	807.881	281.953
PGS39_RS09020	protein_coding	348.075	38.0238	253.064	17.1589
PGS39_RS09025	protein_coding	116.046	11.8051	69.7675	9.48114
PGS39_RS09030	protein_coding	508.212	14.7162	452.289	29.7357
PGS39_RS09035	protein_coding	129.617	13.48	172.036	29.6216
PGS39_RS09040	protein_coding	42.8132	7.93775	35.4846	10.7161
PGS39_RS09045	protein_coding	152.951	3.49874	129.069	14.2484
PGS39_RS09050	protein_coding	29.8409	4.06054	34.0146	4.96019
PGS39_RS09055	protein_coding	358.505	25.5523	254.798	45.0539
PGS39_RS09060	protein_coding	538.002	48.6769	236.378	18.8302
PGS39_RS09065	protein_coding	1106.15	39.8944	877.24	91.5547
PGS39_RS09070	protein_coding	338.294	7.69184	371.283	49.7427
PGS39_RS09075	protein_coding	141.018	2.48021	182.951	14.3999
PGS39_RS09080	protein_coding	260.347	17.5379	236.653	17.1349
PGS39_RS09085	protein_coding	161.104	4.88096	269.502	76.923
PGS39_RS09090	protein_coding	174.889	21.4163	197.497	28.2657
PGS39_RS09095	protein_coding	78.3239	8.6579	57.914	10.5598
PGS39_RS09100	protein_coding	54.9419	4.17834	58.5504	4.57457
PGS39_RS09105	protein_coding	143.176	2.63262	76.1913	27.7469
PGS39_RS09110	protein_coding	127.133	19.5688	150.112	17.7475
PGS39_RS09115	protein_coding	186.894	10.2637	118.95	2.68253
PGS39_RS09120	protein_coding	1202.02	45.6656	1122.96	58.4889
PGS39_RS09125	protein_coding	887.546	75.5961	534.033	81.0792
PGS39_RS09130	protein_coding	476.507	12.4439	428.689	15.056
PGS39_RS09135	protein_coding	304.004	14.3371	255.727	6.13951
PGS39_RS09140	protein_coding	71.1396	2.49985	73.5808	14.5114
PGS39_RS09145	protein_coding	325.118	31.7862	137.914	11.8466
PGS39_RS09150	protein_coding	554.991	31.5776	417.651	27.5384
PGS39_RS09155	protein_coding	138.328	8.45818	181.151	20.8879
PGS39_RS09160	protein_coding	219.691	7.8677	127.773	8.78215
PGS39_RS09165	protein_coding	462.918	31.4756	708.007	24.8979
PGS39_RS09170	protein_coding	328.778	24.1553	524.992	44.5583
PGS39_RS09175	protein_coding	424.108	7.3827	631.298	97.6563
PGS39_RS09180	protein_coding	251.318	9.93509	422.643	11.2098
PGS39_RS09185	protein_coding	470.274	42.7788	337.324	34.129
PGS39_RS09190	protein_coding	188.713	5.91668	742.552	103.676
PGS39_RS09195	protein_coding	265.178	16.8169	468.605	54.2379
PGS39_RS09200	protein_coding	45.5762	11.8268	78.0787	28.046
PGS39_RS09205	protein_coding	189.598	11.7617	169.098	20.2535
PGS39_RS09210	protein_coding	385.41	52.4575	245.269	9.48979
PGS39_RS09215	protein_coding	181.362	28.1286	57.4968	11.5186
PGS39_RS09220	protein_coding	557.681	4.07444	204.143	39.508
PGS39_RS09225	protein_coding	115.513	10.0437	737.373	149.979
PGS39_RS09230	protein_coding	194.82	7.84297	226.192	13.9137
PGS39_RS09235	protein_coding	193.852	18.6697	135.803	26.4325
PGS39_RS09240	protein_coding	132.854	12.1283	62.6553	2.11968
PGS39_RS09245	protein_coding	398.006	9.66896	205.632	11.6148
PGS39_RS09250	protein_coding	720.755	24.0801	562.963	35.5484
PGS39_RS09255	protein_coding	270.98	32.1641	642.929	337.458
PGS39_RS09260	pseudogene	51.4346	1.90777	65.1793	25.3489
PGS39_RS09265	protein_coding	349.819	7.38345	215.76	37.173
PGS39_RS09270	protein_coding	347.894	32.5196	535.178	104.262
PGS39_RS09275	protein_coding	222.284	30.4161	439.654	15.8977
PGS39_RS09280	protein_coding	372.589	18.5537	341.228	31.1858
PGS39_RS09285	protein_coding	145.171	13.1129	218.081	60.2109
PGS39_RS09290	protein_coding	323.87	1.94716	251.459	26.2306
PGS39_RS09295	protein_coding	617.541	23.9868	353.808	81.4731
PGS39_RS09300	protein_coding	334.87	19.9108	189.262	12.75
PGS39_RS09305	protein_coding	491.267	9.02262	426.279	35.7096
PGS39_RS09310	pseudogene	21.7096	3.88956	9.31369	3.32752
PGS39_RS09315	protein_coding	294.603	3.995	667.629	233.587
PGS39_RS09320	protein_coding	200.368	23.5075	56.1217	12.3484
PGS39_RS09325	pseudogene	47.3928	14.0406	27.4846	2.10393
PGS39_RS09330	protein_coding	75.3979	16.684	12.431	2.98313
PGS39_RS09335	protein_coding	487.113	10.8993	280.879	38.7293
PGS39_RS09340	protein_coding	387.176	17.1105	360.209	32.9269
PGS39_RS09345	protein_coding	235.3	13.546	163.206	26.924
PGS39_RS09350	protein_coding	571.126	67.404	196.347	28.0629
PGS39_RS09355	protein_coding	223.845	20.9662	145.89	44.7216
PGS39_RS09360	protein_coding	344.581	34.9726	141.62	12.0222
PGS39_RS09365	protein_coding	313.239	36.0346	272.014	64.2524
PGS39_RS09370	protein_coding	265.31	16.695	160.436	8.63144
PGS39_RS09375	protein_coding	271.39	39.091	97.349	22.6947
PGS39_RS09380	protein_coding	515.508	39.1426	657.829	37.1916
PGS39_RS09385	protein_coding	463.841	32.8291	383.909	33.6612
PGS39_RS09390	protein_coding	542.065	7.80852	322.85	41.2077
PGS39_RS09395	protein_coding	694.251	38.0825	415.067	60.6356
PGS39_RS09400	protein_coding	131.495	6.61517	70.9257	24.8238
PGS39_RS09405	protein_coding	160.076	18.9007	99.8395	43.77
PGS39_RS09410	protein_coding	235.515	31.4552	138.44	29.4017
PGS39_RS09415	protein_coding	415.118	10.6158	354.062	39.0899
PGS39_RS09420	protein_coding	494.922	9.59091	454.544	37.4201
PGS39_RS09425	protein_coding	426.237	21.31	320.796	21.6689
PGS39_RS09430	protein_coding	522.588	55.3351	234.494	28.4883
PGS39_RS09435	protein_coding	410.127	54.0523	283.746	32.1891
PGS39_RS09440	protein_coding	748.274	64.0962	547.604	38.0998
PGS39_RS09445	protein_coding	491.284	33.7778	479.445	26.2067
PGS39_RS09450	protein_coding	208.755	27.3113	293.444	61.2095
PGS39_RS09455	protein_coding	387.935	4.79405	744.36	18.5953
PGS39_RS09460	protein_coding	486.9	22.8501	361.553	50.0992
PGS39_RS09465	protein_coding	688.406	23.2071	541.059	78.5773
PGS39_RS09470	protein_coding	1204.36	28.2826	996.375	42.546
PGS39_RS09475	protein_coding	82.7004	7.52175	44.6689	11.085
PGS39_RS09480	protein_coding	344.289	24.5146	230.694	16.2618
PGS39_RS09485	pseudogene	38.7052	8.14088	54.6049	12.0383
PGS39_RS09490	protein_coding	170.231	7.3398	83.6639	12.2143
PGS39_RS09495	protein_coding	284.501	12.4332	227.214	18.3553
PGS39_RS09500	protein_coding	278.425	20.7267	299.099	13.979
PGS39_RS09505	protein_coding	586.569	56.7014	257.02	31.7011
PGS39_RS09510	protein_coding	759.462	36.8679	298.788	22.2172
PGS39_RS09515	protein_coding	627.777	24.883	614.045	62.0969
PGS39_RS09520	protein_coding	384.918	36.1243	233.046	93.6348
PGS39_RS09525	protein_coding	707.834	43.5933	1163.27	230.838
PGS39_RS09530	protein_coding	628.102	25.517	463.543	26.1473
PGS39_RS09535	protein_coding	696.883	70.2676	582.341	9.38918
PGS39_RS09540	protein_coding	79.9555	4.98838	64.3155	24.9733
PGS39_RS09545	protein_coding	87.5754	15.642	75.9846	41.4555
PGS39_RS09550	protein_coding	144.171	35.2807	44.1238	6.20958
PGS39_RS09555	protein_coding	612.129	46.8183	359.644	30.4162
PGS39_RS09560	protein_coding	371.296	29.0576	385.972	60.8072
PGS39_RS09565	protein_coding	363.667	38.6441	227.325	35.1047
PGS39_RS09570	protein_coding	949.988	51.0756	728.792	45.7301
PGS39_RS09575	protein_coding	257.711	22.506	718.599	58.0667
PGS39_RS09580	protein_coding	219.868	31.0044	376.505	21.9182
PGS39_RS09585	protein_coding	405.285	56.69	323.398	13.9802
PGS39_RS09590	protein_coding	473.828	8.92482	311.83	25.896
PGS39_RS09595	pseudogene	854.016	53.0833	510.006	37.5621
PGS39_RS09600	protein_coding	768.763	37.4139	530.246	19.2673
PGS39_RS09605	protein_coding	366.709	9.34327	416.392	43.3609
PGS39_RS09610	protein_coding	140.571	0.985257	153.096	21.4546
PGS39_RS09615	protein_coding	271.327	23.4382	434.055	14.5585
PGS39_RS09620	protein_coding	435.363	14.9532	430.907	63.6603
PGS39_RS09625	protein_coding	505.34	10.1895	593.32	100.544
PGS39_RS09630	protein_coding	360.393	48.7322	149.845	17.641
PGS39_RS09635	protein_coding	278.726	15.7999	205.73	26.6302
PGS39_RS09640	protein_coding	361.198	57.2058	101.17	17.8859
PGS39_RS09645	protein_coding	281.963	24.4681	91.2374	28.1204
PGS39_RS09650	protein_coding	90.6792	27.4422	24.643	2.05019
PGS39_RS09655	protein_coding	212.366	32.686	104.745	14.3367
PGS39_RS09660	protein_coding	296.27	33.5776	571.178	45.9615
PGS39_RS09665	protein_coding	387.057	27.6055	889.801	28.1575
PGS39_RS09670	protein_coding	54.2299	11.79	50.9687	15.9036
PGS39_RS09675	protein_coding	282.435	2.68544	525.552	125.129
PGS39_RS09680	protein_coding	407.423	33.7819	1213.13	110.196
PGS39_RS09685	protein_coding	491.765	24.7228	547.537	77.8188
PGS39_RS09690	protein_coding	44.5983	6.14585	9.73111	3.3996
PGS39_RS09695	protein_coding	646.156	46.0824	402.538	73.4344
PGS39_RS09700	protein_coding	423.054	25.7882	267.579	30.9988
PGS39_RS09705	protein_coding	319.33	15.9906	302.181	42.701
PGS39_RS09710	protein_coding	413.208	7.03262	471.67	43.9396
PGS39_RS09715	protein_coding	205.908	11.8834	143.392	25.1439
PGS39_RS09720	protein_coding	330.588	15.4258	233.563	18.8724
PGS39_RS09725	protein_coding	240.416	19.2054	132.584	12.7227
PGS39_RS09730	protein_coding	501.275	21.8323	496.862	45.1457
PGS39_RS09735	protein_coding	343.552	21.5105	223.111	16.9221
PGS39_RS09740	protein_coding	163.205	20.3351	173.779	10.7853
PGS39_RS09745	protein_coding	271.637	34.3979	431.228	76.7067
PGS39_RS09750	protein_coding	374.25	35.8022	774.577	67.2352
PGS39_RS09755	protein_coding	526.353	19.4143	411.173	31.2943
PGS39_RS09760	protein_coding	210.667	17.6793	120.542	25.9233
PGS39_RS09765	protein_coding	509.76	67.2389	157.35	12.1448
PGS39_RS09770	protein_coding	809.94	44.5807	400.305	58.7449
PGS39_RS09775	protein_coding	541.192	13.5592	414.246	54.1197
PGS39_RS09780	protein_coding	368.774	14.8567	524.134	124.94
PGS39_RS09785	protein_coding	331.732	11.1587	307.292	15.2421
PGS39_RS09790	protein_coding	660.739	39.3859	303.238	24.4889
PGS39_RS09795	protein_coding	413.135	40.8627	224.932	24.6783
PGS39_RS09800	protein_coding	113.246	13.5989	24.3115	16.0535
PGS39_RS09805	protein_coding	672.007	34.3541	399.606	62.2232
PGS39_RS09810	protein_coding	575.622	52.2392	509.595	127.135
PGS39_RS09815	protein_coding	505.358	57.344	861.251	188.666
PGS39_RS09820	protein_coding	456.149	64.4196	329.879	45.6087
PGS39_RS09825	protein_coding	487.847	29.5279	336.909	70.7077
PGS39_RS09830	protein_coding	66.5288	8.45029	33.1406	5.81162
PGS39_RS09835	protein_coding	484.939	24.0805	232.389	38.7656
PGS39_RS09840	protein_coding	143.311	11.5699	142.788	9.34082
PGS39_RS09845	protein_coding	384.421	14.5953	263.597	40.0008
PGS39_RS09850	protein_coding	352.715	6.035	467.081	87.9147
PGS39_RS09855	protein_coding	181.404	15.031	97.0544	40.3326
PGS39_RS09860	protein_coding	132.641	33.2543	84.1337	37.0668
PGS39_RS09865	protein_coding	112.664	26.0404	20.0902	7.36334
PGS39_RS09870	protein_coding	730.111	36.0718	436.413	25.6472
PGS39_RS09875	protein_coding	403.441	39.8694	107.694	18.8808
PGS39_RS09880	protein_coding	265.686	30.4879	249.217	26.078
PGS39_RS09885	protein_coding	566.617	41.6332	649.65	82.4342
PGS39_RS09890	protein_coding	540.439	29.8954	407.904	27.3188
PGS39_RS09895	protein_coding	731.983	45.9794	250.077	11.0398
PGS39_RS09900	protein_coding	585.461	51.6425	222.634	11.5198
PGS39_RS09905	protein_coding	987.797	40.5396	545.111	49.5159
PGS39_RS09910	protein_coding	240.017	6.51174	190.997	11.9764
PGS39_RS09915	protein_coding	356.089	36.6	427.861	39.0204
PGS39_RS09920	protein_coding	340.152	41.1778	630.625	133.922
PGS39_RS09925	protein_coding	290.101	13.3625	311.118	24.6216
PGS39_RS09930	protein_coding	193.96	17.8597	307.933	24.4247
PGS39_RS09935	protein_coding	202.953	9.98445	135.876	17.5758
PGS39_RS09940	protein_coding	137.967	14.7919	168.667	16.8097
PGS39_RS09945	protein_coding	195.936	9.14756	224.122	28.5232
PGS39_RS09950	protein_coding	81.2167	5.56784	56.0929	16.6035
PGS39_RS09955	protein_coding	1063.6	73.523	923.871	70.0637
PGS39_RS09960	protein_coding	508.875	51.1986	187.328	19.5187
PGS39_RS09965	protein_coding	339.828	10.3756	357.787	30.4001
PGS39_RS09970	protein_coding	719.586	55.9104	457.246	11.0298
PGS39_RS09975	protein_coding	351.588	28.5305	280.857	43.5916
PGS39_RS09980	protein_coding	563.191	33.9495	557.924	155.473
PGS39_RS09985	protein_coding	422.914	16.6679	292.484	21.9507
PGS39_RS09990	protein_coding	447.202	23.8701	377.216	91.5796
PGS39_RS09995	protein_coding	252.557	5.60062	360.151	49.6944
PGS39_RS10000	protein_coding	435.581	9.74963	285.224	43.5603
PGS39_RS10005	protein_coding	300.24	12.0297	75.9481	7.75518
PGS39_RS10010	protein_coding	224.614	27.788	69.1694	3.28253
PGS39_RS10015	protein_coding	190.318	13.6439	79.2079	16.1864
PGS39_RS10020	protein_coding	58.0669	1.5864	26.0452	5.6939
PGS39_RS10025	protein_coding	160.573	23.7822	133.967	35.6915
PGS39_RS10030	protein_coding	317.754	15.8946	287.986	14.5553
PGS39_RS10035	protein_coding	375.729	10.9903	471.133	27.6963
PGS39_RS10040	protein_coding	272.372	18.9655	466.714	15.6576
PGS39_RS10045	protein_coding	624.79	18.9674	613.307	28.8569
PGS39_RS10050	protein_coding	483.829	16.1258	652.112	101.605
PGS39_RS10055	protein_coding	647.397	51.1784	267.697	27.0856
PGS39_RS10060	protein_coding	1262.45	148.024	616.706	101.204
PGS39_RS10065	protein_coding	372.514	30.656	435.983	127.509
PGS39_RS10070	protein_coding	237.293	19.2216	175.217	51.6134
PGS39_RS10075	protein_coding	141.387	13.9654	161.483	28.5453
PGS39_RS10080	protein_coding	137.985	11.7206	159.218	26.5118
PGS39_RS10085	protein_coding	54.0831	16.2702	34.5847	1.64126
PGS39_RS10090	protein_coding	145.623	20.1155	60.9699	6.05769
PGS39_RS10095	protein_coding	166.325	15.9277	96.3362	5.0453
PGS39_RS10100	protein_coding	281.942	34.1818	351.333	50.4174
PGS39_RS10105	protein_coding	276.356	12.7307	219.828	51.3596
PGS39_RS10110	protein_coding	37.1296	7.25627	3.94833	0.9916
PGS39_RS10115	protein_coding	310.55	25.4489	551.329	181.189
PGS39_RS10120	protein_coding	243.459	29.8807	112.722	21.8218
PGS39_RS10125	protein_coding	841.439	78.1053	548.254	65.311
PGS39_RS10130	protein_coding	262.849	25.6801	275.063	19.7448
PGS39_RS10135	protein_coding	794.6	5.16183	525.026	65.749
PGS39_RS10140	pseudogene	101.07	17.6285	62.6265	19.1354
PGS39_RS10145	protein_coding	165.612	12.7138	127.255	17.3325
PGS39_RS10150	protein_coding	138.009	6.40377	215.679	23.485
PGS39_RS10155	protein_coding	362.701	27.5708	335.495	20.4467
PGS39_RS10160	protein_coding	257.925	7.13382	228.416	21.3442
PGS39_RS10165	protein_coding	71.0111	4.37226	90.0774	17.9901
PGS39_RS10170	protein_coding	210.521	21.3048	135.01	16.764
PGS39_RS10175	protein_coding	657.878	61.8576	199.757	12.5715
PGS39_RS10180	protein_coding	525.918	15.9311	508.073	28.2837
PGS39_RS10185	protein_coding	204.232	33.6751	371.155	36.3363
PGS39_RS10190	protein_coding	249.205	38.8206	291.486	23.0205
PGS39_RS10195	protein_coding	121.978	16.2678	87.9766	5.71457
PGS39_RS10200	protein_coding	999.04	18.4329	686.035	45.0008
PGS39_RS10205	protein_coding	477.235	40.0225	407.355	89.9453
PGS39_RS10210	pseudogene	289.847	36.7521	95.358	22.1901
PGS39_RS10215	protein_coding	272.258	16.9099	298.782	52.9758
PGS39_RS10220	protein_coding	199.251	9.77747	343.545	61.3779
PGS39_RS10225	protein_coding	280.256	28.0684	222.428	69.46
PGS39_RS10230	protein_coding	440.727	48.5852	252.331	14.6476
PGS39_RS10235	protein_coding	83.4994	9.94671	70.5129	14.9138
PGS39_RS10240	protein_coding	419.501	23.1142	564.123	47.4215
PGS39_RS10245	protein_coding	156.055	4.45662	104.967	26.0996
PGS39_RS10250	protein_coding	562.046	53.827	363.123	33.5857
PGS39_RS10255	protein_coding	109.482	14.4585	49.5516	14.5217
PGS39_RS10260	protein_coding	372.513	13.0241	287.64	40.9823
[truncated: 3,712 more rows]
