# Supplementary material for: Bacterial extracellular vesicles as recyclable nutrient reservoirs
Source: Nat Commun. 2026 Apr 6;17:4901. doi: 10.1038/s41467-026-71463-3 (PMC13230831; doi:10.1038/s41467-026-71463-3)
Supplement: Supplementary file 8 — Supplementary Data 6 [file 41467_2026_71463_MOESM8_ESM.xlsx]

## Sheet: Supplementary Data 6
			MOD Medium (Glatz, B. A. & Goepfert 1977)				MOD-Val* Medium (this study)				LB-Miller Medium (Miller 1972)
			Carbon source	[mmol/l]			Carbon source	[mmol/l]			Component	[g/l]
			D-(+)-glucose (Carl Roth, Germany)	30			D-(+)-glucose (Carl Roth, Germany)	30			NaCl (Carl Roth, Germany)	10.00
											Tryptone (Oxoid, USA)	10.00
			Amino acids	[g/l]			Amino acids	[g/l]			Yeast extract (Oxoid, USA)	5.00
			L-glutamic acid (Carl Roth, Germany)	2.00			L-glutamic acid (Carl Roth, Germany)	2.00
			L-glycine (Carl Roth, Germany)	0.39			L-glycine (Carl Roth, Germany)	0.39
			L-valine (Carl Roth, Germany)	0.91			L-valine (Carl Roth, Germany)	0.091
			L-threonine (Carl Roth, Germany)	0.91			L-threonine (Carl Roth, Germany)	0.91
			L-methionine (Carl Roth, Germany)	0.40			L-methionine (Carl Roth, Germany)	0.40
			L-histidine (Carl Roth, Germany)	0.36			L-histidine (Carl Roth, Germany)	0.36
			L-arginine (Carl Roth, Germany)	0.46			L-arginine (Carl Roth, Germany)	0.46
			L-aspartic acid (AppliChem, Germany)	0.91			L-aspartic acid (AppliChem, Germany)	0.91
			L-cysteine (Carl Roth, Germany)	0.04			L-cysteine (Carl Roth, Germany)	0.04
			L-isoleucine (Carl Roth, Germany)	0.70			L-isoleucine (Carl Roth, Germany)	0.70
			L-leucine (Carl Roth, Germany)	1.37			L-leucine (Carl Roth, Germany)	1.37
			L-phenylalanine (Carl Roth, Germany)	0.28			L-phenylalanine (Carl Roth, Germany)	0.28
			L-lysine (Sigma-Aldrich, USA)	1.18			L-lysine (Sigma-Aldrich, USA)	1.18
			L-serine (Carl Roth, Germany)	0.66			L-serine (Carl Roth, Germany)	0.66
			L-tyrosine (Carl Roth, Germany)	0.042			L-tyrosine (Carl Roth, Germany)	0.042
			Basic medium	[g/l]			Basic medium	[g/l]
			(NH4)2SO4 (Carl Roth, Germany)	6.00			(NH4)2SO4 (Carl Roth, Germany)	6.00
			MgSO4 x 7 H2O (Carl Roth, Germany)	0.04			MgSO4 x 7 H2O (Carl Roth, Germany)	0.04
			K2HPO4 (Carl Roth, Germany)	1.00			K2HPO4 (Carl Roth, Germany)	1.00
			Trace elements	[µg/l]			Trace elements	[µg/l]
			FeCl2 x 6 H2O (Sigma-Aldrich, USA)	675.00			FeCl2 x 6 H2O (Sigma-Aldrich, USA)	675.00
			MnCl2 x 4 H2O (Carl Roth, Germany)	50.00			MnCl2 x 4 H2O (Carl Roth, Germany)	50.00
			Na2MoO4 x 2 H2O (Carl Roth, Germany)	30.00			Na2MoO4 x 2 H2O (Carl Roth, Germany)	30.00
			CaCl2 (Carl Roth, Germany)	275.00			CaCl2 (Carl Roth, Germany)	275.00
			ZnCl2 (Carl Roth, Germany)	85.00			ZnCl2 (Carl Roth, Germany)	85.00
			CoCl2 x 6 H2O (Carl Roth, Germany)	30.00			CoCl2 x 6 H2O (Carl Roth, Germany)	30.00
			CuSO4 (Carl Roth, Germany)	40.00			CuSO4 (Carl Roth, Germany)	40.00
			Na2SeO4 (Carl Roth, Germany)	24.00			Na2SeO4 (Carl Roth, Germany)	24.00
			References:
			Glatz, B. A. & Goepfert, J. M. Production of Bacillus cereus Enterotoxin in Defined Media in Fermenter-Grown Cultures. J Food Prot 40, 472–474 (1977).
			Miller, J. H. Experiments in Molecular Genetics. (Cold Spring Harbor Laboratory, Cold Spring Harbor, N.Y., 1972).
