# Supplementary material for: Bacterial extracellular vesicles as recyclable nutrient reservoirs
Source: Nat Commun. 2026 Apr 6;17:4901. doi: 10.1038/s41467-026-71463-3 (PMC13230831; doi:10.1038/s41467-026-71463-3)
Supplement: Supplementary file 11 — Source Data [file 41467_2026_71463_MOESM11_ESM.xlsx]

## Sheet: Fig. 1b
	0 h				3 h				6 h				9 h				12 h				15 h				media controls
EVsLB	nd	nd	nd	nd	728000000	637000000	659000000	183000000	50767000000	11733000000	54367000000	148000000000	14400000000	15900000000	4790000000	9970000000	4590000000	5850000000	3230000000	2020000000	6150000000	2133333333	498333333	228000000	nd	nd	nd	nd
EVsMOD	nd	nd	nd	nd	232000000	239000000	244000000	11700000	13400000000	65900000000	159000000000	52700000000	50567000000	118670000000	148000000000	172670000000	64900000000	125000000000	181000000000	157000000000	64800000000	105000000000	217000000000	202000000000	nd	nd	nd	nd

## Sheet: Fig. 1c
	Width	LB Line Profile 1	LB Line Profile 2	LB Line Profile 3	LB Line Profile 4	LB Line Profile 5
	38.5479	24.5094	15.3741	20.4568	8.24538	7.59081
	48.1849	21.21	12.2506	15.6358	7.08796	10.8795
	57.8219	15.9027	12.3231	14.2748	6.90502	13.472
	67.4589	9.65758	9.47468	16.402	6.90511	11.775
	77.0958	11.0093	7.73165	19.7738	9.23027	13.69
	86.7328	12.9819	7.18677	22.2265	14.8557	13.624
	96.3698	9.05237	8.32224	25.9727	25.4598	9.53404
	106.007	12.5599	9.56926	27.3427	39.0415	8.16446
	115.644	14.1087	13.9895	25.8915	55.0261	16.1576
	125.281	15.7055	31.2812	27.4584	67.7084	19.7161
	134.918	15.5042	46.7628	32.3087	76.1483	67.2414
	144.555	22.3801	58.0871	44.6543	86.5732	77.2825
	154.192	34.9635	66.2222	57.8484	91.2445	91.1765
	163.829	49.2634	73.9053	68.3173	94.9371	97.721
	173.466	60.6487	81.7463	76.2517	97.9695	102.4
	183.103	67.3021	83.323	81.585	100.013	102.26
	192.74	67.2189	82.2973	85.0574	100.518	103.44
	202.377	66.7375	81.5162	86.4835	100.405	97.8462
	212.014	69.07	79.3718	84.1246	99.1042	99.9178
	221.651	68.1333	76.5697	83.9548	96.7641	100.859
	231.288	63.5042	73.3115	84.8718	93.1595	94.834
	240.925	52.7378	68.4143	83.2155	88.0942	87.5605
	250.561	39.9174	56.8973	81.2581	80.5545	79.6116
	260.198	25.7394	39.9657	75.551	69.7626	63.2928
	269.835	17.8254	32.75	37.0785	53.0733	56.6023
	279.472	19.3542	26.5248	18.9006	31.7307	24.0975
	289.109	20.9685	19.2505	22.2601	28.2521	22.5358
	298.746	23.0619	25.3458	24.7488	24.1455	22.7756
	308.383	27.9691	31.5834	28.5298	20.1597	23.3392
	318.02	31.498	21.3694	29.0126	17.5061	22.0193
	327.657	31.1716	16.9915	27.8626	11.0867	18.9706

## Sheet: Fig. 1e
	Width	MOD Line Profile 1	MOD Line Profile 2	MOD Line Profile 3	MOD Line Profile 4	MOD Line Profile 5
	68.0769	15.1617	7.58105	10.0501	12.8412	11.2269
	77.8022	15.633	9.54938	9.70591	11.8107	11.0475
	87.5275	15.3598	10.8575	9.53842	10.7123	8.37048
	97.2528	13.977	10.4828	7.9516	10.1333	8.41624
	106.978	14.6275	10.0348	6.52943	12.4942	7.61987
	116.703	15.0267	11.299	9.62415	14.5699	8.99654
	126.429	15.414	12.2353	19.5786	17.4753	10.2616
	136.154	17.3558	16.9393	30.8795	21.5192	15.1994
	145.879	21.064	23.0067	39.2795	24.1418	23.1709
	155.604	29.0394	30.7024	43.2596	32.1794	33.1693
	165.33	37.4933	37.4607	43.5563	34.3786	33.075
	175.055	41.0188	42.2464	44.2818	36.0088	34.2449
	184.78	40.7761	44.2082	42.4252	36.6603	36.0936
	194.506	39.6676	42.4164	37.5345	34.3137	30.7805
	204.231	37.537	39.0126	30.665	26.0475	28.644
	213.956	32.7988	33.862	24.801	19.663	24.0013
	223.681	26.9005	27.3555	20.2878	17.4565	17.5001
	233.407	20.9793	22.224	19.3675	15.913	10.4032
	243.132	17.6641	17.7114	19.0718	13.3244	5.6213
	252.857	16.1416	12.2678	17.2932	11.0832	3.7468
	262.582	14.3766	8.12218	13.9047	7.71528	4.1454
	272.308	11.125	6.45973	9.91092	4.9306	2.67813
	282.033	11.8883	5.49102	7.64818	7.01793	3.58251
	291.758	11.3093	6.74035	8.19226	9.42785	5.44493
	301.484	10.8725	8.58137	10.1859	10.7422	7.03853

## Sheet: Fig. 1g
	sterile LB + EVsLB	sterile MOD + EVsMOD
	98.31	100.959
	99.28	98.13
	87.47	93.01

## Sheet: Fig. 1h
	conditioned LB	conditioned MOD
	65.3	92.64
	58.16	109.86
	69.72	115.81

## Sheet: Fig. 1j
	EV-depl. cond. media	LB	LB	MOD	MOD
	EV type	LB	MOD	MOD	LB
		84.79	102.74	90.4	113.69
		67.65	104.27	81.24	100.1
		70.16	112.01	94.49	119.59

## Sheet: Fig. 2a-b
Supplementary Table 1 Proteins identified in the respective EV proteome
			"+" indicates the presence of a protein; "-" the absence of a protein
Majority protein IDs	Protein names	Gene Names	EVs-LB 9 h	EVs-LB 15 h	EVs-MOD 9 h	EVs-MOD 15 h	Entry Name
tr|B7HUN6|B7HUN6_BACC7	Aminoglycoside N(3)-acetyltransferase (EC 2.3.1.-)	aacC7 BCAH187_A2976	-	-	+	+	B7HUN6_BACC7
sp|B7HRP0|ACCA_BACC7	Acetyl-coenzyme A carboxylase carboxyl transferase subunit alpha (ACCase subunit alpha) (Acetyl-CoA carboxylase carboxyltransferase subunit alpha) (EC 2.1.3.15)	accA BCAH187_A4726	-	-	+	+	ACCA_BACC7
tr|B7HNU8|B7HNU8_BACC7	Biotin carboxyl carrier protein of acetyl-CoA carboxylase	accB BCAH187_A4315	-	-	+	+	B7HNU8_BACC7
tr|B7HNU7|B7HNU7_BACC7	Biotin carboxylase (EC 6.3.4.14) (Acetyl-coenzyme A carboxylase biotin carboxylase subunit A)	accC BCAH187_A4314	+	-	+	+	B7HNU7_BACC7
sp|B7HRP1|ACCD_BACC7	Acetyl-coenzyme A carboxylase carboxyl transferase subunit beta (ACCase subunit beta) (Acetyl-CoA carboxylase carboxyltransferase subunit beta) (EC 2.1.3.15)	accD BCAH187_A4727	-	-	+	+	ACCD_BACC7
tr|B7HRT5|B7HRT5_BACC7	Acetate kinase (EC 2.7.2.1) (Acetokinase)	ackA BCAH187_A4772	+	+	+	+	B7HRT5_BACC7
tr|B7I062|B7I062_BACC7	Aconitate hydratase (Aconitase) (EC 4.2.1.3)	acnA BCAH187_A3640	+	+	+	+	B7I062_BACC7
tr|B7HTK4|B7HTK4_BACC7	Dihydrolipoamide acetyltransferase component of pyruvate dehydrogenase complex (EC 2.3.1.-)	acoC BCAH187_A2823	+	+	-	-	B7HTK4_BACC7
tr|B7HTK3|B7HTK3_BACC7	Dihydrolipoyl dehydrogenase (EC 1.8.1.4)	acoL BCAH187_A2822	-	+	-	+	B7HTK3_BACC7
sp|B7HLI3|ACP_BACC7	Acyl carrier protein (ACP)	acpP BCAH187_A3898	-	-	+	+	ACP_BACC7
tr|B7HSK1|B7HSK1_BACC7	Acetoin utilization protein AcuB	acuB BCAH187_A4799	-	-	+	+	B7HSK1_BACC7
tr|B7HSK2|B7HSK2_BACC7	Acetoin utilization protein AcuC	acuC BCAH187_A4800	-	-	+	+	B7HSK2_BACC7
sp|B7HQW5|KAD_BACC7	Adenylate kinase (AK) (EC 2.7.4.3) (ATP-AMP transphosphorylase) (ATP:AMP phosphotransferase) (Adenylate monophosphate kinase)	adk BCAH187_A0162	-	-	+	+	KAD_BACC7
tr|B7HQ65|B7HQ65_BACC7	Alkaline D-peptidase	adP1 BCAH187_A2381	-	-	+	+	B7HQ65_BACC7
tr|B7HVP3|B7HVP3_BACC7	Alkaline D-peptidase	adP2 BCAH187_A3064	-	+	-	-	B7HVP3_BACC7
tr|B7HT24|B7HT24_BACC7	Alkyl hydroperoxide reductase C (EC 1.11.1.26) (Peroxiredoxin) (Thioredoxin peroxidase)	ahpC BCAH187_A0439	+	+	+	+	B7HT24_BACC7
tr|B7HT23|B7HT23_BACC7	Alkyl hydroperoxide reductase, F subunit	ahpF BCAH187_A0438	+	+	+	+	B7HT23_BACC7
tr|B7HQE6|B7HQE6_BACC7	Alanine--tRNA ligase (EC 6.1.1.7) (Alanyl-tRNA synthetase) (AlaRS)	alaS BCAH187_A4521	+	-	+	+	B7HQE6_BACC7
tr|B7HV97|B7HV97_BACC7	Alanine dehydrogenase (EC 1.4.1.1)	ald1 BCAH187_A0720	+	+	+	+	B7HV97_BACC7
tr|B7HRR5|B7HRR5_BACC7	Alanine dehydrogenase (EC 1.4.1.1)	ald2 BCAH187_A4752	+	+	+	+	B7HRR5_BACC7
tr|B7HXW4|B7HXW4_BACC7	Thiol-activated cytolysin	alo BCAH187_A3327	+	+	+	+	B7HXW4_BACC7
tr|B7HXM8|B7HXM8_BACC7	Alpha-acetolactate decarboxylase (EC 4.1.1.5)	alsD BCAH187_A1047	-	-	+	+	B7HXM8_BACC7
tr|B7HXM7|B7HXM7_BACC7	Acetolactate synthase, catabolic (EC 2.2.1.6)	alsS BCAH187_A1046	-	-	+	+	B7HXM7_BACC7
tr|B7HT21|B7HT21_BACC7	Amidohydrolase amhX (EC 3.5.1.-)	amhX BCAH187_A0436	-	-	-	+	B7HT21_BACC7
tr|B7HSY9|B7HSY9_BACC7	Aminopeptidase AmpS (EC 3.4.11.-)	ampS BCAH187_A0403	-	+	+	+	B7HSY9_BACC7
tr|B7HL04|B7HL04_BACC7	L-asparaginase (EC 3.5.1.1)	ansA1 BCAH187_A1657	-	-	+	+	B7HL04_BACC7
sp|B7HQG7|APT_BACC7	Adenine phosphoribosyltransferase (APRT) (EC 2.4.2.7)	apt BCAH187_A4542	-	-	+	+	APT_BACC7
sp|B7HRS7|ASSY_BACC7	Argininosuccinate synthase (EC 6.3.4.5) (Citrulline--aspartate ligase)	argG BCAH187_A4764	-	-	+	+	ASSY_BACC7
sp|B7HRS6|ARLY_BACC7	Argininosuccinate lyase (ASAL) (EC 4.3.2.1) (Arginosuccinase)	argH BCAH187_A4763	-	-	+	-	ARLY_BACC7
sp|B7HNT8|ARGR_BACC7	Arginine repressor	argR BCAH187_A4305	-	-	+	+	ARGR_BACC7
tr|B7HYC4|B7HYC4_BACC7	Arginine--tRNA ligase (EC 6.1.1.19) (Arginyl-tRNA synthetase) (ArgRS)	argS argS2 BCAH187_A5542	-	+	+	+	B7HYC4_BACC7
sp|B7HVH9|AROA_BACC7	3-phosphoshikimate 1-carboxyvinyltransferase (EC 2.5.1.19) (5-enolpyruvylshikimate-3-phosphate synthase) (EPSP synthase) (EPSPS)	aroA BCAH187_A3000	-	-	+	+	AROA_BACC7
tr|B7HL26|B7HL26_BACC7	Chorismate synthase (CS) (EC 4.2.3.5) (5-enolpyruvylshikimate-3-phosphate phospholyase)	aroC aroC1 BCAH187_A1679	-	-	+	+	B7HL26_BACC7
tr|B7HVI2|B7HVI2_BACC7	Chorismate synthase (CS) (EC 4.2.3.5) (5-enolpyruvylshikimate-3-phosphate phospholyase)	aroC aroC2 BCAH187_A3003	-	-	-	+	B7HVI2_BACC7
sp|B7HPN3|AROE_BACC7	Shikimate dehydrogenase (NADP(+)) (SDH) (EC 1.1.1.25)	aroE BCAH187_A4467	-	-	+	+	AROE_BACC7
sp|B7HNW2|AROQ_BACC7	3-dehydroquinate dehydratase (3-dehydroquinase) (EC 4.2.1.10) (Type II DHQase)	aroQ BCAH187_A4329	-	-	-	+	AROQ_BACC7
tr|B7HLD4|B7HLD4_BACC7	Aspartate-semialdehyde dehydrogenase (ASA dehydrogenase) (ASADH) (EC 1.2.1.11) (Aspartate-beta-semialdehyde dehydrogenase)	asd asd2 BCAH187_A3848	-	-	+	+	B7HLD4_BACC7
sp|B7HMI7|ASNA_BACC7	Aspartate--ammonia ligase (EC 6.3.1.1) (Asparagine synthetase A)	asnA BCAH187_A1928	+	-	+	+	ASNA_BACC7
tr|B7HQ45|B7HQ45_BACC7	asparagine synthase (glutamine-hydrolyzing) (EC 6.3.5.4)	asnO3 BCAH187_A2361	+	-	+	+	B7HQ45_BACC7
tr|B7HRK0|B7HRK0_BACC7	Asparagine--tRNA ligase (EC 6.1.1.22) (Asparaginyl-tRNA synthetase) (AsnRS)	asnS BCAH187_A4685	+	+	+	+	B7HRK0_BACC7
tr|B7HL59|B7HL59_BACC7	Aminotransferase (EC 2.6.1.-)	aspB BCAH187_A1712	-	-	+	+	B7HL59_BACC7
sp|B7HQG0|SYDND_BACC7	Aspartate--tRNA(Asp/Asn) ligase (EC 6.1.1.23) (Aspartyl-tRNA synthetase) (AspRS) (Non-discriminating aspartyl-tRNA synthetase) (ND-AspRS)	aspS BCAH187_A4535	+	-	+	+	SYDND_BACC7
tr|B7HQ87|B7HQ87_BACC7	Acetate CoA-transferase, subunit A (EC 2.8.3.8)	atoD BCAH187_A2403	-	-	-	+	B7HQ87_BACC7
sp|B7HY67|ATPA_BACC7	ATP synthase subunit alpha (EC 7.1.2.2) (ATP synthase F1 sector subunit alpha) (F-ATPase subunit alpha)	atpA BCAH187_A5485	+	+	+	+	ATPA_BACC7
tr|B7HY71|B7HY71_BACC7	ATP synthase subunit a (ATP synthase F0 sector subunit a) (F-ATPase subunit 6)	atpB BCAH187_A5489	+	-	-	-	B7HY71_BACC7
sp|B7HY64|ATPB_BACC7	ATP synthase subunit beta (EC 7.1.2.2) (ATP synthase F1 sector subunit beta) (F-ATPase subunit beta)	atpD BCAH187_A5482	+	+	+	+	ATPB_BACC7
sp|B7HY69|ATPF_BACC7	ATP synthase subunit b (ATP synthase F(0) sector subunit b) (ATPase subunit I) (F-type ATPase subunit b) (F-ATPase subunit b)	atpF BCAH187_A5487	+	+	+	+	ATPF_BACC7
sp|B7HY65|ATPG_BACC7	ATP synthase gamma chain (ATP synthase F1 sector gamma subunit) (F-ATPase gamma subunit)	atpG BCAH187_A5483	+	-	+	+	ATPG_BACC7
sp|B7HY68|ATPD_BACC7	ATP synthase subunit delta (ATP synthase F(1) sector subunit delta) (F-type ATPase subunit delta) (F-ATPase subunit delta)	atpH BCAH187_A5486	-	-	+	+	ATPD_BACC7
tr|B7HR44|B7HR44_BACC7	2,3-dihydro-2,3-dihydroxybenzoate dehydrogenase (EC 1.3.1.28)	bacA BCAH187_A2468	-	-	+	+	B7HR44_BACC7
tr|B7HKA7|B7HKA7_BACC7	Undecaprenyl-diphosphatase (EC 3.6.1.27) (Bacitracin resistance protein) (Undecaprenyl pyrophosphate phosphatase)	bacA2 uppP BCAH187_A1542	+	-	+	+	B7HKA7_BACC7
tr|B7HR47|B7HR47_BACC7	isochorismatase (EC 3.3.2.1)	bacB BCAH187_A2471	-	-	+	+	B7HR47_BACC7
tr|B7HR45|B7HR45_BACC7	isochorismate synthase (EC 5.4.4.2) (Isochorismate mutase)	bacC BCAH187_A2469	-	-	+	+	B7HR45_BACC7
tr|B7HR46|B7HR46_BACC7	2,3-dihydroxybenzoate-AMP ligase (EC 6.2.1.71)	bacE BCAH187_A2470	-	-	-	+	B7HR46_BACC7
tr|B7HR48|B7HR48_BACC7	Nonribosomal peptide synthetase DhbF	bacF BCAH187_A2472	-	-	-	+	B7HR48_BACC7
tr|B7HPS9|B7HPS9_BACC7	Cytoplasmic protein	BCAH187_A0020	-	-	+	+	B7HPS9_BACC7
tr|B7HPT0|B7HPT0_BACC7	Deoxynucleoside kinase family protein (EC 2.7.1.-)	BCAH187_A0021	+	-	+	+	B7HPT0_BACC7
tr|B7HPT1|B7HPT1_BACC7	Deoxynucleoside kinase family protein (EC 2.7.1.-)	BCAH187_A0022	-	-	+	+	B7HPT1_BACC7
sp|B7HPT5|Y027_BACC7	Nucleoid-associated protein BCAH187_A0027	BCAH187_A0027	-	-	+	+	Y027_BACC7
tr|B7HPT7|B7HPT7_BACC7	DUF2508 domain-containing protein	BCAH187_A0029	-	-	+	+	B7HPT7_BACC7
tr|B7HPU5|B7HPU5_BACC7	Methyltransferase small domain-containing protein	BCAH187_A0043	-	-	+	+	B7HPU5_BACC7
tr|B7HPV0|B7HPV0_BACC7	Deoxyribonuclease, TatD family	BCAH187_A0048	-	-	+	+	B7HPV0_BACC7
tr|B7HQR3|B7HQR3_BACC7	UVR domain-containing protein	BCAH187_A0109	-	-	-	+	B7HQR3_BACC7
tr|B7HQR5|B7HQR5_BACC7	Negative regulator of genetic competence ClpC/MecB	BCAH187_A0111	-	-	+	+	B7HQR5_BACC7
tr|B7HQR9|B7HQR9_BACC7	PilT protein domain protein	BCAH187_A0115	+	-	-	+	B7HQR9_BACC7
tr|B7HQS6|B7HQS6_BACC7	RNA methyltransferase, TrmH family, group 3	BCAH187_A0122	-	-	+	+	B7HQS6_BACC7
tr|B7HQT5|B7HQT5_BACC7	YbxB protein	BCAH187_A0132	-	-	+	+	B7HQT5_BACC7
tr|B7HQY1|B7HQY1_BACC7	Iron-sulfur cluster carrier protein	BCAH187_A0179	-	-	+	+	B7HQY1_BACC7
tr|B7HQY4|B7HQY4_BACC7	Polysaccharide deacetylase	BCAH187_A0182	-	-	-	+	B7HQY4_BACC7
tr|B7HQY9|B7HQY9_BACC7	YbbR-like domain-containing protein	BCAH187_A0200	+	-	+	+	B7HQY9_BACC7
tr|B7HQZ4|B7HQZ4_BACC7	Gluconate kinase	BCAH187_A0206	-	-	+	-	B7HQZ4_BACC7
tr|B7HQZ9|B7HQZ9_BACC7	DoxX family protein	BCAH187_A0211	+	-	+	-	B7HQZ9_BACC7
tr|B7HR02|B7HR02_BACC7	Lipoprotein	BCAH187_A0214	+	+	+	+	B7HR02_BACC7
tr|B7HR04|B7HR04_BACC7	Oxidoreductase, short-chain dehydrogenase/reductase family	BCAH187_A0216	-	-	-	+	B7HR04_BACC7
tr|B7HR07|B7HR07_BACC7	Lipoprotein	BCAH187_A0219	+	-	+	+	B7HR07_BACC7
tr|B7HR09|B7HR09_BACC7	Putative lipoprotein	BCAH187_A0222	-	-	+	+	B7HR09_BACC7
tr|B7HR12|B7HR12_BACC7	Conserved domain protein	BCAH187_A0225	+	-	-	+	B7HR12_BACC7
tr|B7HR14|B7HR14_BACC7	Putative lipoprotein	BCAH187_A0227	+	-	+	+	B7HR14_BACC7
tr|B7HRT9|B7HRT9_BACC7	Oligopeptide ABC transporter, oligopeptide-binding protein	BCAH187_A0233	+	-	+	+	B7HRT9_BACC7
tr|B7HRU0|B7HRU0_BACC7	Putative lipoprotein	BCAH187_A0234	-	-	+	+	B7HRU0_BACC7
tr|B7HRU2|B7HRU2_BACC7	Putative oligopeptide ABC transporter, oligopeptide-binding protein	BCAH187_A0236	+	+	+	+	B7HRU2_BACC7
tr|B7HRU3|B7HRU3_BACC7	Oligopeptide ABC transporter, oligopeptide-binding protein	BCAH187_A0237	-	-	+	+	B7HRU3_BACC7
tr|B7HRU4|B7HRU4_BACC7	Oxidoreductase, aldo/keto reductase family	BCAH187_A0239	-	-	+	+	B7HRU4_BACC7
tr|B7HRV1|B7HRV1_BACC7	Putative molybdopterin biosynthesis protein	BCAH187_A0246	-	-	-	+	B7HRV1_BACC7
tr|B7HRV5|B7HRV5_BACC7	Putative 1-acyl-sn-glycerol-3-phosphate acyltransferase	BCAH187_A0250	-	-	+	+	B7HRV5_BACC7
tr|B7HRW2|B7HRW2_BACC7	DUF2334 domain-containing protein	BCAH187_A0257	+	-	+	+	B7HRW2_BACC7
tr|B7HRW3|B7HRW3_BACC7	Invasion protein IagB domain protein	BCAH187_A0258	-	-	+	+	B7HRW3_BACC7
tr|B7HRW4|B7HRW4_BACC7	Galactose-1-phosphate uridylyltransferase	BCAH187_A0259	-	-	+	+	B7HRW4_BACC7
tr|B7HRX1|B7HRX1_BACC7	Extracellular solute-binding protein family 5	BCAH187_A0266	+	+	+	+	B7HRX1_BACC7
tr|B7HRY1|B7HRY1_BACC7	Putative homogentisate 1,2-dioxygenase	BCAH187_A0276	-	+	-	-	B7HRY1_BACC7
tr|B7HRZ0|B7HRZ0_BACC7	Putative lipoprotein	BCAH187_A0285	-	-	-	+	B7HRZ0_BACC7
tr|B7HRZ4|B7HRZ4_BACC7	S1 RNA binding domain protein	BCAH187_A0289	-	-	+	+	B7HRZ4_BACC7
tr|B7HRZ7|B7HRZ7_BACC7	Gcp-like domain-containing protein	BCAH187_A0309	-	-	+	+	B7HRZ7_BACC7
tr|B7HS00|B7HS00_BACC7	ABC transporter, ATP-binding protein	BCAH187_A0312	-	-	+	+	B7HS00_BACC7
tr|B7HS07|B7HS07_BACC7	Xanthine/uracil permease family protein	BCAH187_A0321	-	-	+	-	B7HS07_BACC7
tr|B7HS11|B7HS11_BACC7	Protein disulfide isomerase	BCAH187_A0329	-	-	-	+	B7HS11_BACC7
tr|B7HS39|B7HS39_BACC7	SPFH domain/band 7 family protein	BCAH187_A0374	+	-	-	-	B7HS39_BACC7
tr|B7HSW6|B7HSW6_BACC7	Lipoprotein	BCAH187_A0379	-	-	+	+	B7HSW6_BACC7
tr|B7HSX3|B7HSX3_BACC7	Lipoprotein	BCAH187_A0387	+	-	+	+	B7HSX3_BACC7
tr|B7HSY2|B7HSY2_BACC7	DAGKc domain-containing protein	BCAH187_A0396	-	-	+	+	B7HSY2_BACC7
tr|B7HSY3|B7HSY3_BACC7	Cyclopropane fatty acid synthase family protein	BCAH187_A0397	-	-	+	-	B7HSY3_BACC7
tr|B7HSZ0|B7HSZ0_BACC7	Polysaccharide deacetylase-like protein	BCAH187_A0404	-	-	+	+	B7HSZ0_BACC7
tr|B7HSZ3|B7HSZ3_BACC7	tRNA-dihydrouridine synthase (EC 1.3.1.-)	BCAH187_A0408	-	-	+	-	B7HSZ3_BACC7
tr|B7HSZ7|B7HSZ7_BACC7	Cytoplasmic protein	BCAH187_A0412 BCAH187_A0430	-	-	+	+	B7HSZ7_BACC7
tr|B7HSZ9|B7HSZ9_BACC7	Radical SAM domain protein	BCAH187_A0414	-	-	+	+	B7HSZ9_BACC7
tr|B7HT05|B7HT05_BACC7	Acetylornithine deacetylase	BCAH187_A0420	-	-	+	+	B7HT05_BACC7
tr|B7HT08|B7HT08_BACC7	Transcriptional regulator/TPR domain protein	BCAH187_A0423	+	-	-	-	B7HT08_BACC7
tr|B7HT32|B7HT32_BACC7	Iron compound ABC transporter, iron compound-binding protein	BCAH187_A0447	+	+	+	+	B7HT32_BACC7
tr|B7HT34|B7HT34_BACC7	Group-specific protein	BCAH187_A0449	+	-	+	+	B7HT34_BACC7
tr|B7HT43|B7HT43_BACC7	Nucleotidyltransferase domain-containing protein	BCAH187_A0459	-	-	+	+	B7HT43_BACC7
tr|B7HT46|B7HT46_BACC7	Fatty acid desaturase	BCAH187_A0462	+	-	-	-	B7HT46_BACC7
tr|B7HT51|B7HT51_BACC7	Amino acid ABC transporter, amino acid-binding protein	BCAH187_A0467	+	+	+	+	B7HT51_BACC7
tr|B7HT52|B7HT52_BACC7	Amino acid ABC transporter, ATP-binding protein	BCAH187_A0468	-	-	-	+	B7HT52_BACC7
tr|B7HT57|B7HT57_BACC7	Phage infection protein	BCAH187_A0473	+	-	+	+	B7HT57_BACC7
tr|B7HT60|B7HT60_BACC7	ABC transporter, permease protein	BCAH187_A0476	+	-	-	-	B7HT60_BACC7
tr|B7HT62|B7HT62_BACC7	Efflux transporter, RND family, MFP subunit	BCAH187_A0478	+	-	+	+	B7HT62_BACC7
tr|B7HT65|B7HT65_BACC7	Sugar transporter	BCAH187_A0481	+	-	-	-	B7HT65_BACC7
tr|B7HT66|B7HT66_BACC7	ABC transporter, ATP binding protein	BCAH187_A0482	+	-	+	+	B7HT66_BACC7
tr|B7HT74|B7HT74_BACC7	Thiamine-binding protein domain-containing protein	BCAH187_A0492	-	-	+	+	B7HT74_BACC7
tr|B7HT76|B7HT76_BACC7	Putative ABC transporter, substrate-binding protein	BCAH187_A0494	+	+	+	+	B7HT76_BACC7
tr|B7HT90|B7HT90_BACC7	Type I phosphodiesterase/nucleotide pyrophosphatase family protein	BCAH187_A0508	-	-	+	+	B7HT90_BACC7
tr|B7HT94|B7HT94_BACC7	ROK family protein	BCAH187_A0512	-	-	+	-	B7HT94_BACC7
tr|B7HT95|B7HT95_BACC7	Putative tellurium resistance protein	BCAH187_A0513	+	+	+	+	B7HT95_BACC7
tr|B7HT96|B7HT96_BACC7	Tellurium resistance protein	BCAH187_A0514	+	+	+	+	B7HT96_BACC7
tr|B7HTZ4|B7HTZ4_BACC7	Tellurium resistance protein	BCAH187_A0515	+	+	+	+	B7HTZ4_BACC7
tr|B7HTZ5|B7HTZ5_BACC7	Tellurium resistance protein	BCAH187_A0516	+	-	+	+	B7HTZ5_BACC7
tr|B7HTZ6|B7HTZ6_BACC7	Putative component of 'biosynthetic module' domain-containing protein	BCAH187_A0517	-	-	+	+	B7HTZ6_BACC7
tr|B7HTZ7|B7HTZ7_BACC7	Tellurite resistance protein	BCAH187_A0518	+	-	+	+	B7HTZ7_BACC7
tr|B7HTZ8|B7HTZ8_BACC7	Cation-transporting ATPase, E1-E2 family	BCAH187_A0519	+	-	-	-	B7HTZ8_BACC7
tr|B7HU01|B7HU01_BACC7	DUF4075 domain-containing protein	BCAH187_A0522	-	-	+	+	B7HU01_BACC7
tr|B7HU09|B7HU09_BACC7	GTP-binding protein	BCAH187_A0530	+	-	+	+	B7HU09_BACC7
tr|B7HU15|B7HU15_BACC7	YfkD-like protein	BCAH187_A0536	-	-	-	+	B7HU15_BACC7
tr|B7HU16|B7HU16_BACC7	Radical SAM core domain-containing protein	BCAH187_A0537	-	-	+	-	B7HU16_BACC7
tr|B7HU27|B7HU27_BACC7	Putative acetylornitine deacetylase	BCAH187_A0548	-	-	-	+	B7HU27_BACC7
tr|B7HU37|B7HU37_BACC7	Putative penicillin-binding protein	BCAH187_A0558	-	-	+	+	B7HU37_BACC7
tr|B7HU39|B7HU39_BACC7	Group-specific protein	BCAH187_A0560	+	+	-	-	B7HU39_BACC7
sp|B7HU62|Y583_BACC7	Nucleoside triphosphate/diphosphate phosphatase (EC 3.6.1.15) (EC 3.6.1.6)	BCAH187_A0583	+	-	+	+	NTDP_BACC7
tr|B7HU65|B7HU65_BACC7	Glutamate synthase, large subunit	BCAH187_A0586	-	-	+	+	B7HU65_BACC7
tr|B7HU72|B7HU72_BACC7	Transcriptional regulator, Fur family	BCAH187_A0593	-	-	+	+	B7HU72_BACC7
sp|B7HU74|Y615_BACC7	Probable transcriptional regulatory protein BCAH187_A0615	BCAH187_A0615	-	-	-	+	Y615_BACC7
tr|B7HU77|B7HU77_BACC7	Thioredoxin-like fold domain-containing protein	BCAH187_A0618	+	-	+	+	B7HU77_BACC7
tr|B7HU81|B7HU81_BACC7	Putative tRNA (cytidine(34)-2'-O)-methyltransferase (EC 2.1.1.207) (tRNA (cytidine/uridine-2'-O-)-methyltransferase)	BCAH187_A0623	-	-	+	+	B7HU81_BACC7
tr|B7HU83|B7HU83_BACC7	PrkA AAA domain-containing protein	BCAH187_A0625	+	-	-	+	B7HU83_BACC7
tr|B7HP51|B7HP51_BACC7	YopX protein	BCAH187_A0645 BCAH187_A2223	+	-	-	-	B7HP51_BACC7
tr|B7HV37|B7HV37_BACC7	Phage portal protein, HK97 family	BCAH187_A0659	-	+	+	+	B7HV37_BACC7
tr|B7HV38|B7HV38_BACC7	ATP-dependent Clp protease proteolytic subunit	BCAH187_A0660	-	+	-	-	B7HV38_BACC7
tr|B7HV39|B7HV39_BACC7	Cps	BCAH187_A0661	+	+	+	+	B7HV39_BACC7
tr|B7HV40|B7HV40_BACC7	Gp7	BCAH187_A0662	-	+	-	-	B7HV40_BACC7
tr|B7HV41|B7HV41_BACC7	Phage head-tail adaptor	BCAH187_A0663	-	+	-	-	B7HV41_BACC7
tr|B7HV42|B7HV42_BACC7	Prophage pi2 protein 37	BCAH187_A0664	-	+	-	-	B7HV42_BACC7
tr|B7HV43|B7HV43_BACC7	Prophage pi2 protein 38	BCAH187_A0665	-	+	-	-	B7HV43_BACC7
tr|B7HV44|B7HV44_BACC7	Putative prophage LambdaBa01, major tail protein	BCAH187_A0666	+	+	+	+	B7HV44_BACC7
tr|B7HV47|B7HV47_BACC7	TMP repeat protein	BCAH187_A0669	-	+	+	-	B7HV47_BACC7
tr|B7HV48|B7HV48_BACC7	TMP repeat protein	BCAH187_A0671	-	+	-	+	B7HV48_BACC7
tr|B7HV49|B7HV49_BACC7	Phage tail fiber protein	BCAH187_A0672	-	+	+	-	B7HV49_BACC7
tr|B7HV50|B7HV50_BACC7	Phage minor structural protein	BCAH187_A0673	-	+	-	-	B7HV50_BACC7
tr|B7HP81|B7HP81_BACC7	Uncharacterized protein	BCAH187_A0676 BCAH187_A2253	+	-	-	-	B7HP81_BACC7
tr|B7HP83|B7HP83_BACC7	Endolysin	BCAH187_A0678 BCAH187_A2255	+	+	+	+	B7HP83_BACC7
tr|B7HV56|B7HV56_BACC7	Uncharacterized protein	BCAH187_A0679	-	-	+	+	B7HV56_BACC7
tr|B7HV61|B7HV61_BACC7	microbial collagenase (EC 3.4.24.3) (Microbial collagenase)	BCAH187_A0684	+	+	+	+	B7HV61_BACC7
tr|B7HV63|B7HV63_BACC7	Flotillin T	BCAH187_A0686	+	+	+	+	B7HV63_BACC7
tr|B7HV70|B7HV70_BACC7	Putative lipoprotein	BCAH187_A0693	+	-	+	+	B7HV70_BACC7
tr|B7HV71|B7HV71_BACC7	Ankyrin repeat domain protein	BCAH187_A0694	-	-	+	+	B7HV71_BACC7
tr|B7HV77|B7HV77_BACC7	Glycerol-3-phosphate ABC transporter, glycerol-3-phosphate-binding protein	BCAH187_A0700	-	-	-	+	B7HV77_BACC7
tr|B7HV83|B7HV83_BACC7	Group-specific protein	BCAH187_A0706	-	-	-	+	B7HV83_BACC7
tr|B7HV86|B7HV86_BACC7	Acetyltransferase, GNAT family	BCAH187_A0709	-	-	+	+	B7HV86_BACC7
tr|B7HV91|B7HV91_BACC7	Acetyltransferase, GNAT family	BCAH187_A0714	-	-	-	+	B7HV91_BACC7
tr|B7HV93|B7HV93_BACC7	Molybdopterin oxidoreductase family protein	BCAH187_A0716	+	-	-	-	B7HV93_BACC7
tr|B7HV98|B7HV98_BACC7	Amino acid permease family protein	BCAH187_A0721	+	-	-	-	B7HV98_BACC7
tr|B7HVA1|B7HVA1_BACC7	Nicotinate phosphoribosyltransferase (EC 6.3.4.21)	BCAH187_A0724	-	-	+	+	B7HVA1_BACC7
tr|B7HVA2|B7HVA2_BACC7	Transcriptional activator	BCAH187_A0725	+	-	+	+	B7HVA2_BACC7
tr|B7HVA4|B7HVA4_BACC7	Neutral metalloproteinase (EC 3.4.24.-)	BCAH187_A0727	-	+	+	+	B7HVA4_BACC7
tr|B7HVA6|B7HVA6_BACC7	Putative lipoprotein	BCAH187_A0729	+	-	+	+	B7HVA6_BACC7
tr|B7HVA7|B7HVA7_BACC7	Group-specific protein	BCAH187_A0730	-	-	+	-	B7HVA7_BACC7
tr|B7HVA9|B7HVA9_BACC7	Transcription antiterminator, LytR family	BCAH187_A0732	+	-	+	+	B7HVA9_BACC7
tr|B7HVB7|B7HVB7_BACC7	Transcriptional regulator, ArsR family	BCAH187_A0740	-	-	+	+	B7HVB7_BACC7
tr|B7HVC0|B7HVC0_BACC7	Iron compound ABC transporter, iron compound-binding protein	BCAH187_A0743	+	+	+	+	B7HVC0_BACC7
tr|B7HVC3|B7HVC3_BACC7	Iron compound ABC transporter, ATP-binding protein	BCAH187_A0746	+	-	-	-	B7HVC3_BACC7
tr|B7HVC4|B7HVC4_BACC7	Uncharacterized protein	BCAH187_A0747	-	-	+	+	B7HVC4_BACC7
tr|B7HVC5|B7HVC5_BACC7	8-amino-7-oxononanoate synthase	BCAH187_A0748	-	+	+	+	B7HVC5_BACC7
tr|B7HVC6|B7HVC6_BACC7	NAD-dependent epimerase/dehydratase domain-containing protein	BCAH187_A0749	-	-	+	+	B7HVC6_BACC7
tr|B7HVE6|B7HVE6_BACC7	Amino acid ABC transporter, amino acid-binding protein	BCAH187_A0769	+	-	-	+	B7HVE6_BACC7
tr|B7HVF0|B7HVF0_BACC7	Osmotically inducible protein C	BCAH187_A0773	-	-	+	+	B7HVF0_BACC7
tr|B7HVF1|B7HVF1_BACC7	HIT family protein	BCAH187_A0774	-	-	+	-	B7HVF1_BACC7
tr|B7HVF3|B7HVF3_BACC7	Group-specific protein	BCAH187_A0776	-	-	-	+	B7HVF3_BACC7
tr|B7HVG2|B7HVG2_BACC7	Oligopeptide ABC transporter, oligopeptide-binding protein	BCAH187_A0785	+	+	+	+	B7HVG2_BACC7
tr|B7HVG3|B7HVG3_BACC7	Oligopeptide ABC transporter, permease protein	BCAH187_A0786	+	-	+	+	B7HVG3_BACC7
tr|B7HVG4|B7HVG4_BACC7	Oligopeptide ABC transporter, permease protein	BCAH187_A0787	+	-	-	-	B7HVG4_BACC7
tr|B7HVG5|B7HVG5_BACC7	Oligopeptide ABC transporter, ATP-binding protein	BCAH187_A0788	+	-	+	+	B7HVG5_BACC7
tr|B7HVG6|B7HVG6_BACC7	Oligopeptide ABC transporter, ATP-binding protein	BCAH187_A0789	+	-	+	+	B7HVG6_BACC7
tr|B7HW85|B7HW85_BACC7	Transcriptional regulator, MarR family	BCAH187_A0791	-	-	+	+	B7HW85_BACC7
tr|B7HW86|B7HW86_BACC7	Multidrug resistance protein	BCAH187_A0792	+	-	-	-	B7HW86_BACC7
tr|B7HW96|B7HW96_BACC7	Oxidoreductase, zinc-binding dehydrogenase family	BCAH187_A0802	+	+	+	+	B7HW96_BACC7
tr|B7HWA5|B7HWA5_BACC7	Methyl-accepting chemotaxis protein	BCAH187_A0811	+	-	+	+	B7HWA5_BACC7
tr|B7HWA6|B7HWA6_BACC7	3D domain-containing protein	BCAH187_A0812	-	-	+	+	B7HWA6_BACC7
tr|B7HWA9|B7HWA9_BACC7	LPXTG-site transpeptidase family protein	BCAH187_A0815	-	-	+	+	B7HWA9_BACC7
tr|B7HWB0|B7HWB0_BACC7	YHYH domain-containing protein	BCAH187_A0816	-	-	+	+	B7HWB0_BACC7
tr|B7HWB4|B7HWB4_BACC7	DNA-binding protein	BCAH187_A0820	-	+	-	-	B7HWB4_BACC7
tr|B7HWB9|B7HWB9_BACC7	Acetyltransferase, GNAT family	BCAH187_A0825	-	-	+	+	B7HWB9_BACC7
tr|B7HWC7|B7HWC7_BACC7	Peptidase C39-like domain-containing protein	BCAH187_A0833	-	-	+	+	B7HWC7_BACC7
tr|B7HWD6|B7HWD6_BACC7	Ferrous iron transport protein B, N-region	BCAH187_A0842	-	-	+	+	B7HWD6_BACC7
tr|B7HWD7|B7HWD7_BACC7	Putative ferrous iron transport protein A	BCAH187_A0843	-	-	+	+	B7HWD7_BACC7
tr|B7HWD8|B7HWD8_BACC7	Phosphate-binding protein	BCAH187_A0844	-	-	-	+	B7HWD8_BACC7
tr|B7HWE1|B7HWE1_BACC7	Transporter, AcrB/AcrD/AcrF family	BCAH187_A0847	-	-	+	+	B7HWE1_BACC7
tr|B7HWE6|B7HWE6_BACC7	Peptidase, M23/M37 family	BCAH187_A0876	+	+	+	+	B7HWE6_BACC7
tr|B7HWE7|B7HWE7_BACC7	Aminopyrimidine aminohydrolase (EC 3.5.99.2)	BCAH187_A0879	-	-	+	+	B7HWE7_BACC7
tr|B7HWE8|B7HWE8_BACC7	ABC transporter, ATP-binding protein	BCAH187_A0880	-	-	+	+	B7HWE8_BACC7
tr|B7HWF0|B7HWF0_BACC7	Putative ABC transporter, substrate-binding protein	BCAH187_A0882	+	-	+	+	B7HWF0_BACC7
tr|B7HWF5|B7HWF5_BACC7	HesA/moeB/thiF family protein	BCAH187_A0887	-	-	-	+	B7HWF5_BACC7
tr|B7HWI5|B7HWI5_BACC7	Thioredoxin	BCAH187_A0920	+	-	+	+	B7HWI5_BACC7
tr|B7HWI8|B7HWI8_BACC7	Putative lipoprotein	BCAH187_A0923	-	-	+	+	B7HWI8_BACC7
tr|B7HWJ3|B7HWJ3_BACC7	Putative NAD(P)H nitroreductase (EC 1.-.-.-)	BCAH187_A0928	-	-	-	+	B7HWJ3_BACC7
tr|B7HXC0|B7HXC0_BACC7	Cytoplasmic protein	BCAH187_A0936	-	-	+	+	B7HXC0_BACC7
tr|B7HXC9|B7HXC9_BACC7	Group-specific protein	BCAH187_A0945	-	-	+	+	B7HXC9_BACC7
tr|B7HXD0|B7HXD0_BACC7	Transcription antiterminator, LytR family	BCAH187_A0946	+	-	+	+	B7HXD0_BACC7
tr|B7HXE3|B7HXE3_BACC7	Enterotoxin	BCAH187_A0959	-	-	+	+	B7HXE3_BACC7
tr|B7HXE5|B7HXE5_BACC7	ABC transporter, ATP-binding protein	BCAH187_A0961	-	-	+	+	B7HXE5_BACC7
tr|B7HXE6|B7HXE6_BACC7	Efflux RND transporter periplasmic adaptor subunit	BCAH187_A0962	-	-	+	+	B7HXE6_BACC7
tr|B7HXG3|B7HXG3_BACC7	Purple acid phosphatase/fibronectin domain protein	BCAH187_A0980	+	-	-	+	B7HXG3_BACC7
tr|B7HXI1|B7HXI1_BACC7	Transcriptional regulator, TetR family	BCAH187_A0998	-	-	+	+	B7HXI1_BACC7
tr|B7HXI4|B7HXI4_BACC7	Transcriptional regulator, MarR family	BCAH187_A1001	-	-	+	+	B7HXI4_BACC7
tr|B7HXK4|B7HXK4_BACC7	Putative lipoprotein	BCAH187_A1022	-	-	-	+	B7HXK4_BACC7
tr|B7HXK5|B7HXK5_BACC7	NAD(P)H dehydrogenase, quinone family	BCAH187_A1023	-	-	+	+	B7HXK5_BACC7
tr|B7HXL6|B7HXL6_BACC7	Amino acid ABC transporter, amino acid-binding protein	BCAH187_A1035	+	+	+	+	B7HXL6_BACC7
tr|B7HXL7|B7HXL7_BACC7	Amino acid ABC transporter, permease protein	BCAH187_A1036	+	-	-	-	B7HXL7_BACC7
tr|B7HXL8|B7HXL8_BACC7	Amino acid ABC transporter, ATP-binding protein	BCAH187_A1037	+	-	+	+	B7HXL8_BACC7
sp|B7HXM4|Y1043_BACC7	UPF0342 protein BCAH187_A1043	BCAH187_A1043	-	-	+	+	Y1043_BACC7
tr|B7HXM5|B7HXM5_BACC7	Lipoprotein	BCAH187_A1044	-	-	+	+	B7HXM5_BACC7
tr|B7HXN2|B7HXN2_BACC7	Oxygen-independent coproporphyrinogen III oxidase	BCAH187_A1051	-	-	-	+	B7HXN2_BACC7
tr|B7HXN9|B7HXN9_BACC7	Group-specific protein	BCAH187_A1059	-	-	+	+	B7HXN9_BACC7
tr|B7HXP0|B7HXP0_BACC7	Conserved domain protein	BCAH187_A1060	-	-	+	+	B7HXP0_BACC7
tr|B7HXP4|B7HXP4_BACC7	Crystal protein	BCAH187_A1064	+	+	+	+	B7HXP4_BACC7
tr|B7HXP6|B7HXP6_BACC7	AlgX/AlgJ SGNH hydrolase-like domain-containing protein	BCAH187_A1066	-	-	-	+	B7HXP6_BACC7
tr|B7HYG9|B7HYG9_BACC7	Enoyl-CoA hydratase/isomerase family protein	BCAH187_A1071	-	-	-	+	B7HYG9_BACC7
tr|B7HYH0|B7HYH0_BACC7	Uncharacterized protein	BCAH187_A1072	-	-	+	-	B7HYH0_BACC7
tr|B7HYH6|B7HYH6_BACC7	Peptidase, family M20/M25/M40 protein	BCAH187_A1078	+	+	-	+	B7HYH6_BACC7
tr|B7HYH7|B7HYH7_BACC7	Surface-layer N-acetylmuramoyl-L-alanine amidase (EC 3.5.1.28)	BCAH187_A1079	-	+	+	+	B7HYH7_BACC7
tr|B7HYI2|B7HYI2_BACC7	Uncharacterized protein	BCAH187_A1084	-	-	-	+	B7HYI2_BACC7
tr|B7HYJ3|B7HYJ3_BACC7	Tellurium resistance protein	BCAH187_A1095	-	-	-	+	B7HYJ3_BACC7
tr|B7HYM1|B7HYM1_BACC7	Zinc finger CGNR domain-containing protein	BCAH187_A1123	-	-	+	+	B7HYM1_BACC7
tr|B7HYP0|B7HYP0_BACC7	LCI fold domain-containing protein	BCAH187_A1142	-	+	+	+	B7HYP0_BACC7
tr|B7HYP2|B7HYP2_BACC7	S-layer protein	BCAH187_A1144	+	+	+	+	B7HYP2_BACC7
tr|B7HYP3|B7HYP3_BACC7	Serine protease	BCAH187_A1145	-	-	+	+	B7HYP3_BACC7
tr|B7HYP7|B7HYP7_BACC7	S-layer domain protein	BCAH187_A1149	-	-	+	+	B7HYP7_BACC7
tr|B7HYP9|B7HYP9_BACC7	Group-specific protein	BCAH187_A1151	-	-	+	+	B7HYP9_BACC7
tr|B7HYQ9|B7HYQ9_BACC7	Response regulator	BCAH187_A1161	-	-	+	+	B7HYQ9_BACC7
tr|B7HYS1|B7HYS1_BACC7	DUF4352 domain-containing protein	BCAH187_A1173	+	-	+	+	B7HYS1_BACC7
tr|B7HYS4|B7HYS4_BACC7	Group-specific protein	BCAH187_A1176	-	-	-	+	B7HYS4_BACC7
tr|B7HYT4|B7HYT4_BACC7	Hydrolase, alpha/beta fold family	BCAH187_A1186	-	-	-	+	B7HYT4_BACC7
tr|B7HYT8|B7HYT8_BACC7	Hook-associated protein 2	BCAH187_A1190	+	-	+	+	B7HYT8_BACC7
tr|B7HZH7|B7HZH7_BACC7	Wall-associated protein	BCAH187_A1209	-	-	+	+	B7HZH7_BACC7
tr|B7HZH9|B7HZH9_BACC7	General stress protein	BCAH187_A1211	-	-	+	+	B7HZH9_BACC7
tr|B7HZI0|B7HZI0_BACC7	HIT family protein	BCAH187_A1212	-	-	+	+	B7HZI0_BACC7
tr|B7HZI9|B7HZI9_BACC7	Uncharacterized protein	BCAH187_A1221	-	-	+	+	B7HZI9_BACC7
tr|B7HZJ2|B7HZJ2_BACC7	Putative lipoprotein	BCAH187_A1224	+	+	+	+	B7HZJ2_BACC7
tr|B7HZJ6|B7HZJ6_BACC7	ABM domain-containing protein	BCAH187_A1228	-	-	+	+	B7HZJ6_BACC7
tr|B7HZK5|B7HZK5_BACC7	Transcriptional regulator, TetR family	BCAH187_A1237	-	-	+	+	B7HZK5_BACC7
tr|B7HZL6|B7HZL6_BACC7	lipoate--protein ligase (EC 6.3.1.20)	BCAH187_A1248	-	-	+	+	B7HZL6_BACC7
tr|B7HZM0|B7HZM0_BACC7	S-layer protein	BCAH187_A1252	-	-	+	+	B7HZM0_BACC7
tr|B7HZP5|B7HZP5_BACC7	Group-specific protein	BCAH187_A1277	-	-	+	+	B7HZP5_BACC7
tr|B7HZP8|B7HZP8_BACC7	Peptidase, M48 family (EC 3.4.24.-)	BCAH187_A1280	-	-	-	+	B7HZP8_BACC7
tr|B7HZQ0|B7HZQ0_BACC7	S-layer protein	BCAH187_A1282	-	-	+	+	B7HZQ0_BACC7
tr|B7HZQ2|B7HZQ2_BACC7	Putative S-layer protein	BCAH187_A1284	-	-	+	+	B7HZQ2_BACC7
tr|B7HZQ3|B7HZQ3_BACC7	S-layer protein	BCAH187_A1285	+	+	+	+	B7HZQ3_BACC7
sp|B7HZT6|Y1318_BACC7	UPF0234 protein BCAH187_A1318	BCAH187_A1318	-	-	+	+	Y1318_BACC7
tr|B7HZT7|B7HZT7_BACC7	S1 motif domain-containing protein	BCAH187_A1319	-	-	+	+	B7HZT7_BACC7
tr|B7HZV6|B7HZV6_BACC7	Oligopeptide ABC transporter, oligopeptide-binding protein	BCAH187_A1338	+	+	+	+	B7HZV6_BACC7
tr|B7HZV7|B7HZV7_BACC7	Oligopeptide ABC transporter, permease protein	BCAH187_A1339	+	-	+	+	B7HZV7_BACC7
tr|B7HZV8|B7HZV8_BACC7	Oligopeptide ABC transporter, permease protein	BCAH187_A1340	+	-	+	+	B7HZV8_BACC7
tr|B7HZV9|B7HZV9_BACC7	Oligopeptide ABC transporter, ATP-binding protein	BCAH187_A1341	+	-	+	+	B7HZV9_BACC7
tr|B7HZW0|B7HZW0_BACC7	Oligopeptide ABC transporter, ATP-binding protein	BCAH187_A1342	+	-	+	+	B7HZW0_BACC7
tr|B7I098|B7I098_BACC7	Oligopeptide ABC transporter, oligopeptide-binding protein	BCAH187_A1344	+	+	+	+	B7I098_BACC7
tr|B7I0B0|B7I0B0_BACC7	CYTH domain-containing protein	BCAH187_A1356	-	-	+	+	B7I0B0_BACC7
tr|B7I0C0|B7I0C0_BACC7	Putative bacteriocin O-metyltransferase	BCAH187_A1366	-	-	-	+	B7I0C0_BACC7
tr|B7I0C4|B7I0C4_BACC7	SAM-dependent methyltransferase	BCAH187_A1370	-	-	-	+	B7I0C4_BACC7
sp|B7I0E0|Y1386_BACC7	Putative phosphoesterase BCAH187_A1386 (EC 3.1.-.-)	BCAH187_A1386	-	-	+	+	Y1386_BACC7
tr|B7I0E5|B7I0E5_BACC7	Sodium/proline symporter (Proline permease)	BCAH187_A1391	+	-	+	+	B7I0E5_BACC7
tr|B7I0E8|B7I0E8_BACC7	Anthranilate synthase, glutamine amidotransferase component	BCAH187_A1394	-	-	+	+	B7I0E8_BACC7
tr|B7I0F6|B7I0F6_BACC7	DUF2278 domain-containing protein	BCAH187_A1402	-	-	-	+	B7I0F6_BACC7
tr|B7I0F9|B7I0F9_BACC7	DUF2599 domain-containing protein	BCAH187_A1405	-	-	+	-	B7I0F9_BACC7
tr|B7I0G4|B7I0G4_BACC7	Pyridine nucleotide-disulfide oxidoreductase, class I	BCAH187_A1410	-	-	+	+	B7I0G4_BACC7
tr|B7I0I1|B7I0I1_BACC7	Methyltransferase type 11 domain-containing protein	BCAH187_A1428	-	-	+	+	B7I0I1_BACC7
tr|B7I0I3|B7I0I3_BACC7	serine-type D-Ala-D-Ala carboxypeptidase (EC 3.4.16.4)	BCAH187_A1430	-	-	+	+	B7I0I3_BACC7
tr|B7I0I5|B7I0I5_BACC7	Spore coat-associated protein N	BCAH187_A1432	+	+	+	+	B7I0I5_BACC7
tr|B7I0I6|B7I0I6_BACC7	DUF4047 domain-containing protein	BCAH187_A1433	+	-	-	-	B7I0I6_BACC7
tr|B7I0J0|B7I0J0_BACC7	Immune inhibitor A metalloprotease InhA1 (EC 3.4.24.-)	BCAH187_A1437	+	+	+	+	B7I0J0_BACC7
tr|B7I0K8|B7I0K8_BACC7	Transcriptional regulator, GntR family	BCAH187_A1455	-	-	+	+	B7I0K8_BACC7
tr|B7I0L8|B7I0L8_BACC7	MaoC family protein	BCAH187_A1466	-	-	+	+	B7I0L8_BACC7
tr|B7I0L9|B7I0L9_BACC7	PhaP protein	BCAH187_A1467	+	-	+	+	B7I0L9_BACC7
tr|B7I0M1|B7I0M1_BACC7	PhaR protein	BCAH187_A1469	-	-	+	+	B7I0M1_BACC7
tr|B7HK52|B7HK52_BACC7	Putative internalin	BCAH187_A1485	-	-	+	+	B7HK52_BACC7
tr|B7HK58|B7HK58_BACC7	Transcriptional regulator, MarR family	BCAH187_A1491	-	-	+	+	B7HK58_BACC7
tr|B7HK59|B7HK59_BACC7	Oligoendopeptidase F	BCAH187_A1492	-	+	+	+	B7HK59_BACC7
tr|B7HK60|B7HK60_BACC7	DinB-like domain-containing protein	BCAH187_A1493	-	-	+	+	B7HK60_BACC7
tr|B7HK71|B7HK71_BACC7	Acetyltransferase, GNAT family	BCAH187_A1505	-	-	+	+	B7HK71_BACC7
tr|B7HK75|B7HK75_BACC7	Ribonucleoside-diphosphate reductase (EC 1.17.4.1)	BCAH187_A1509	+	-	+	+	B7HK75_BACC7
tr|B7HK76|B7HK76_BACC7	Ribonucleoside-diphosphate reductase, subunit alpha (EC 1.17.4.1)	BCAH187_A1510	-	-	+	+	B7HK76_BACC7
tr|B7HK77|B7HK77_BACC7	ribonucleoside-diphosphate reductase (EC 1.17.4.1)	BCAH187_A1511	-	-	-	+	B7HK77_BACC7
tr|B7HK78|B7HK78_BACC7	Ribonucleoside-diphosphate reductase, subunit beta (EC 1.17.4.1)	BCAH187_A1513	-	-	-	+	B7HK78_BACC7
tr|B7HK82|B7HK82_BACC7	ABC transporter, ATP-binding protein	BCAH187_A1517	+	-	+	+	B7HK82_BACC7
tr|B7HK83|B7HK83_BACC7	Putative ABC transporter, permease protein	BCAH187_A1518	+	-	-	-	B7HK83_BACC7
tr|B7HK89|B7HK89_BACC7	Conserved domain protein	BCAH187_A1524	-	-	+	+	B7HK89_BACC7
tr|B7HK91|B7HK91_BACC7	Probable nitronate monooxygenase (Propionate 3-nitronate monooxygenase)	BCAH187_A1526	-	-	+	+	B7HK91_BACC7
tr|B7HKA8|B7HKA8_BACC7	Thioredoxin family protein	BCAH187_A1543	-	-	+	+	B7HKA8_BACC7
tr|B7HKD7|B7HKD7_BACC7	Histidinol-phosphatase (HolPase) (EC 3.1.3.15)	BCAH187_A1572	-	-	-	+	B7HKD7_BACC7
tr|B7HKD9|B7HKD9_BACC7	D-isomer specific 2-hydroxyacid dehydrogenase family protein	BCAH187_A1574	-	+	+	+	B7HKD9_BACC7
tr|B7HKE1|B7HKE1_BACC7	Sulfatase (EC 3.1.6.-)	BCAH187_A1576	+	-	+	+	B7HKE1_BACC7
tr|B7HKF2|B7HKF2_BACC7	precorrin-2 dehydrogenase (EC 1.3.1.76)	BCAH187_A1589	-	-	+	+	B7HKF2_BACC7
tr|B7HKF5|B7HKF5_BACC7	Peptidase, M23/M37 family	BCAH187_A1592	-	-	+	+	B7HKF5_BACC7
tr|B7HKF6|B7HKF6_BACC7	Proton/glutamate symporter family protein	BCAH187_A1593	+	-	+	+	B7HKF6_BACC7
tr|B7HKG0|B7HKG0_BACC7	PspA/IM30 family protein	BCAH187_A1598	-	-	+	+	B7HKG0_BACC7
tr|B7HKG4|B7HKG4_BACC7	DUF3992 domain-containing protein	BCAH187_A1602	-	+	-	-	B7HKG4_BACC7
tr|B7HKG8|B7HKG8_BACC7	Ribosomal protein L5 domain protein	BCAH187_A1606	-	-	+	+	B7HKG8_BACC7
tr|B7HKH7|B7HKH7_BACC7	DUF47 domain-containing protein	BCAH187_A1615	+	-	+	+	B7HKH7_BACC7
tr|B7HKH8|B7HKH8_BACC7	Penicillin-binding protein	BCAH187_A1616	-	-	+	+	B7HKH8_BACC7
tr|B7HKX0|B7HKX0_BACC7	Site-specific recombinase, phage integrase family	BCAH187_A1622	-	-	+	+	B7HKX0_BACC7
tr|B7HKX3|B7HKX3_BACC7	Conserved domain protein	BCAH187_A1625	-	-	+	+	B7HKX3_BACC7
tr|B7HKX6|B7HKX6_BACC7	DUF3907 domain-containing protein	BCAH187_A1628	-	-	+	+	B7HKX6_BACC7
tr|B7HKX8|B7HKX8_BACC7	serine-type D-Ala-D-Ala carboxypeptidase (EC 3.4.16.4)	BCAH187_A1630	-	-	-	+	B7HKX8_BACC7
tr|B7HKY7|B7HKY7_BACC7	Corrinoid adenosyltransferase (EC 2.5.1.17) (Cob(II)alamin adenosyltransferase) (Cob(II)yrinic acid a,c-diamide adenosyltransferase) (Cobinamide/cobalamin adenosyltransferase)	BCAH187_A1639	-	-	+	+	B7HKY7_BACC7
tr|B7HKY8|B7HKY8_BACC7	Peptidase, M23/M37 family	BCAH187_A1640	-	-	-	+	B7HKY8_BACC7
tr|B7HL18|B7HL18_BACC7	ABC transporter periplasmic binding protein yphF	BCAH187_A1671	-	-	+	+	B7HL18_BACC7
tr|B7HL22|B7HL22_BACC7	Putative heptaprenyl diphosphate synthase component I	BCAH187_A1675	-	-	-	+	B7HL22_BACC7
sp|B7HL30|Y1683_BACC7	UPF0302 protein BCAH187_A1683	BCAH187_A1683	-	-	+	+	Y1683_BACC7
tr|B7HL31|B7HL31_BACC7	DUF2487 domain-containing protein	BCAH187_A1684	-	-	+	+	B7HL31_BACC7
tr|B7HL40|B7HL40_BACC7	Sporulation protein YpjB	BCAH187_A1693	-	-	-	+	B7HL40_BACC7
tr|B7HL42|B7HL42_BACC7	Neutral zinc metallopeptidase	BCAH187_A1695	+	-	+	+	B7HL42_BACC7
tr|B7HL45|B7HL45_BACC7	NTP pyrophosphohydrolase MazG-like domain-containing protein	BCAH187_A1698	-	-	+	+	B7HL45_BACC7
tr|B7HL49|B7HL49_BACC7	Glycosyl transferase, group 1 family protein	BCAH187_A1702	-	-	+	+	B7HL49_BACC7
tr|B7HL63|B7HL63_BACC7	Penicillin-binding protein	BCAH187_A1716	+	-	+	+	B7HL63_BACC7
tr|B7HL75|B7HL75_BACC7	THUMP domain-containing protein	BCAH187_A1729	-	-	+	+	B7HL75_BACC7
tr|B7HL78|B7HL78_BACC7	Metal-dependent carboxypeptidase (EC 3.4.17.19)	BCAH187_A1732	-	+	+	+	B7HL78_BACC7
tr|B7HL86|B7HL86_BACC7	Dynamin N-terminal domain-containing protein	BCAH187_A1741	-	-	-	+	B7HL86_BACC7
tr|B7HL88|B7HL88_BACC7	Acetyltransferase, GNAT family	BCAH187_A1743	-	-	+	+	B7HL88_BACC7
tr|B7HL90|B7HL90_BACC7	Rhodanese-like domain protein	BCAH187_A1745	-	-	+	+	B7HL90_BACC7
tr|B7HLN7|B7HLN7_BACC7	Isochorismatase family protein	BCAH187_A1761	-	-	-	+	B7HLN7_BACC7
tr|B7HLP9|B7HLP9_BACC7	Cytoplasmic protein	BCAH187_A1774	-	-	+	+	B7HLP9_BACC7
tr|B7HLQ3|B7HLQ3_BACC7	Adenosylmethionine--8-amino-7-oxononanoate aminotransferase	BCAH187_A1778	-	+	+	+	B7HLQ3_BACC7
tr|B7HLR3|B7HLR3_BACC7	DUF218 domain-containing protein	BCAH187_A1788	-	-	+	+	B7HLR3_BACC7
tr|B7HLS7|B7HLS7_BACC7	HD domain-containing protein	BCAH187_A1802	-	-	+	+	B7HLS7_BACC7
tr|B7HLS8|B7HLS8_BACC7	Chemotaxis protein MotA	BCAH187_A1803	+	-	-	-	B7HLS8_BACC7
tr|B7HLT0|B7HLT0_BACC7	Chemotaxis response regulator	BCAH187_A1805	-	-	+	+	B7HLT0_BACC7
tr|B7HLT1|B7HLT1_BACC7	Chemotaxis protein CheA (EC 2.7.13.3)	BCAH187_A1806	+	-	-	-	B7HLT1_BACC7
tr|B7HLT2|B7HLT2_BACC7	Flagellar motor switch protein	BCAH187_A1807	-	-	+	+	B7HLT2_BACC7
tr|B7HLT7|B7HLT7_BACC7	UDP-N-acetylenolpyruvoylglucosamine reductase	BCAH187_A1812	-	-	+	+	B7HLT7_BACC7
tr|B7HLT8|B7HLT8_BACC7	Conserved domain protein	BCAH187_A1813	-	-	+	+	B7HLT8_BACC7
tr|B7HLT9|B7HLT9_BACC7	Flagellar hook-associated protein 1	BCAH187_A1814	+	+	+	+	B7HLT9_BACC7
tr|B7HLU0|B7HLU0_BACC7	Flagellar hook-associated protein FlgL	BCAH187_A1815	+	+	+	+	B7HLU0_BACC7
tr|B7HLU1|B7HLU1_BACC7	Flagellar hook-associated protein 2 (HAP2) (Flagellar cap protein)	BCAH187_A1816	+	+	+	+	B7HLU1_BACC7
tr|B7HLU2|B7HLU2_BACC7	Putative flagellar protein FliS	BCAH187_A1817	-	-	+	+	B7HLU2_BACC7
tr|B7HLU7|B7HLU7_BACC7	Putative flagellar M-ring protein FliF	BCAH187_A1822	+	+	+	-	B7HLU7_BACC7
tr|B7HLV3|B7HLV3_BACC7	Flagellar hook assembly protein family protein	BCAH187_A1828	-	-	+	+	B7HLV3_BACC7
tr|B7HLV4|B7HLV4_BACC7	Flagellar hook protein FlgE	BCAH187_A1829	+	+	+	+	B7HLV4_BACC7
tr|B7HLV7|B7HLV7_BACC7	Chemotaxis protein CheV	BCAH187_A1832	+	-	+	+	B7HLV7_BACC7
tr|B7HLV9|B7HLV9_BACC7	Flagellin	BCAH187_A1834	-	+	-	-	B7HLV9_BACC7
tr|B7HLW0|B7HLW0_BACC7	Flagellin	BCAH187_A1835	+	+	+	+	B7HLW0_BACC7
tr|B7HLX2|B7HLX2_BACC7	Flagellar basal-body rod protein	BCAH187_A1847	-	+	-	-	B7HLX2_BACC7
tr|B7HLY1|B7HLY1_BACC7	Cell wall surface anchor family protein	BCAH187_A1856	+	+	-	-	B7HLY1_BACC7
tr|B7HLY2|B7HLY2_BACC7	Lpxtg-motif cell wall anchor domain protein	BCAH187_A1857	+	+	-	-	B7HLY2_BACC7
tr|B7HLY8|B7HLY8_BACC7	Putative lipoprotein	BCAH187_A1863	-	-	+	+	B7HLY8_BACC7
tr|B7HLZ6|B7HLZ6_BACC7	Oxidoreductase UcpA (EC 1.-.-.-)	BCAH187_A1871	-	-	+	+	B7HLZ6_BACC7
tr|B7HM02|B7HM02_BACC7	Group-specific protein	BCAH187_A1877	+	-	+	+	B7HM02_BACC7
tr|B7HM11|B7HM11_BACC7	ECF-type sigma factor negative effector	BCAH187_A1887	-	-	+	+	B7HM11_BACC7
tr|B7HM17|B7HM17_BACC7	Conserved domain protein	BCAH187_A1893	-	-	-	+	B7HM17_BACC7
tr|B7HMF9|B7HMF9_BACC7	Peptidase E	BCAH187_A1900	-	-	-	+	B7HMF9_BACC7
tr|B7HMG7|B7HMG7_BACC7	DUF445 domain-containing protein	BCAH187_A1908	+	-	-	-	B7HMG7_BACC7
tr|B7HMH9|B7HMH9_BACC7	Proton/sodium-glutamate symporter	BCAH187_A1920	+	-	-	-	B7HMH9_BACC7
tr|B7HMJ6|B7HMJ6_BACC7	N-acetylmuramoyl-L-alanine amidase, family 3	BCAH187_A1938	-	+	+	+	B7HMJ6_BACC7
tr|B7HMJ7|B7HMJ7_BACC7	N-acetylmuramoyl-L-alanine amidase, family 4	BCAH187_A1939	-	+	+	+	B7HMJ7_BACC7
tr|B7HML0|B7HML0_BACC7	Putative oligopeptide ABC transporter, oligopeptide-binding protein	BCAH187_A1952	-	-	+	+	B7HML0_BACC7
tr|B7HML7|B7HML7_BACC7	Polysaccharide deacetylase	BCAH187_A1959	-	-	+	+	B7HML7_BACC7
tr|B7HMM0|B7HMM0_BACC7	Fibronectin-binding protein	BCAH187_A1962	-	-	+	+	B7HMM0_BACC7
tr|B7HMM9|B7HMM9_BACC7	Capsule synthesis protein CapA domain-containing protein	BCAH187_A1971	-	+	+	+	B7HMM9_BACC7
tr|B7HMN7|B7HMN7_BACC7	Acetyltransferase, GNAT family	BCAH187_A1979	-	-	+	+	B7HMN7_BACC7
tr|B7HMP1|B7HMP1_BACC7	Oligopeptide ABC transporter, oligopeptide-binding protein	BCAH187_A1983	+	-	+	+	B7HMP1_BACC7
tr|B7HMP2|B7HMP2_BACC7	Acetyltransferase, GNAT family	BCAH187_A1984	-	-	+	+	B7HMP2_BACC7
tr|B7HMQ2|B7HMQ2_BACC7	non-haemolytic enterotoxin A	BCAH187_A1995	+	+	+	+	B7HMQ2_BACC7
tr|B7HMQ3|B7HMQ3_BACC7	non-haemolytic enterotoxin B	BCAH187_A1996	+	+	+	+	B7HMQ3_BACC7
tr|B7HMQ4|B7HMQ4_BACC7	non-haemolytic enterotoxin C	BCAH187_A1997	+	+	+	+	B7HMQ4_BACC7
tr|B7HMQ5|B7HMQ5_BACC7	TPR repeat-containing protein	BCAH187_A1998	-	-	+	+	B7HMQ5_BACC7
tr|B7HMR5|B7HMR5_BACC7	Xaa-Pro aminopeptidase (EC 3.4.11.9)	BCAH187_A2008	-	+	+	+	B7HMR5_BACC7
tr|B7HMT8|B7HMT8_BACC7	Branched-chain amino acid ABC transporter, branched chain amino acid-binding protein	BCAH187_A2031	-	-	-	+	B7HMT8_BACC7
tr|B7HN82|B7HN82_BACC7	Transcriptional regulator, MarR family	BCAH187_A2040	-	-	+	+	B7HN82_BACC7
tr|B7HN83|B7HN83_BACC7	Bacterial luciferase family protein	BCAH187_A2041	-	-	+	+	B7HN83_BACC7
tr|B7HN94|B7HN94_BACC7	Putative lipoprotein	BCAH187_A2052	-	-	-	+	B7HN94_BACC7
tr|B7HN98|B7HN98_BACC7	D-alanyl-D-alanine carboxypeptidase family protein	BCAH187_A2056	-	-	+	+	B7HN98_BACC7
tr|B7HN99|B7HN99_BACC7	Nitroreductase domain-containing protein	BCAH187_A2057	-	-	+	+	B7HN99_BACC7
tr|B7HNA1|B7HNA1_BACC7	Cell wall peptidase, NlpC/P60 family	BCAH187_A2059	+	+	+	+	B7HNA1_BACC7
tr|B7HNA7|B7HNA7_BACC7	Oxidoreductase, short chain dehydrogenase/reductase family	BCAH187_A2065	-	-	+	+	B7HNA7_BACC7
tr|B7HNB3|B7HNB3_BACC7	Pyridoxamine 5'-phosphate oxidase N-terminal domain-containing protein	BCAH187_A2071	-	-	+	+	B7HNB3_BACC7
tr|B7HNC0|B7HNC0_BACC7	Transcription antiterminator, LytR family	BCAH187_A2078	+	-	+	+	B7HNC0_BACC7
tr|B7HNC2|B7HNC2_BACC7	Putative polysaccharide deacetylase	BCAH187_A2080	+	+	+	+	B7HNC2_BACC7
tr|B7HNC3|B7HNC3_BACC7	Putative lipoprotein	BCAH187_A2081	-	-	+	+	B7HNC3_BACC7
tr|B7HND3|B7HND3_BACC7	Conserved domain protein	BCAH187_A2091	-	-	+	+	B7HND3_BACC7
tr|B7HND4|B7HND4_BACC7	Putative protease	BCAH187_A2092	+	+	+	+	B7HND4_BACC7
tr|B7HND9|B7HND9_BACC7	Transition state transcriptional regulatory protein	BCAH187_A2097	-	-	+	+	B7HND9_BACC7
tr|B7HNE0|B7HNE0_BACC7	Intracellular serine protease (EC 3.4.21.-)	BCAH187_A2098	-	-	-	+	B7HNE0_BACC7
tr|B7HNF5|B7HNF5_BACC7	Endo-alpha-N-acetylgalactosaminidase	BCAH187_A2113	-	+	-	-	B7HNF5_BACC7
tr|B7HNH4|B7HNH4_BACC7	Acetyltransferase, GNAT family	BCAH187_A2132	-	-	-	+	B7HNH4_BACC7
tr|B7HNH7|B7HNH7_BACC7	Putative diamine N-acetyltransferase	BCAH187_A2135	+	-	-	+	B7HNH7_BACC7
tr|B7HNH8|B7HNH8_BACC7	Putative adhesion lipoprotein	BCAH187_A2136	+	-	+	+	B7HNH8_BACC7
tr|B7HNI4|B7HNI4_BACC7	Oligopeptide ABC transporter, oligopeptide-binding protein	BCAH187_A2142	+	+	+	+	B7HNI4_BACC7
tr|B7HNJ0|B7HNJ0_BACC7	MutT/nudix family protein	BCAH187_A2148	-	-	-	+	B7HNJ0_BACC7
tr|B7HNJ1|B7HNJ1_BACC7	DedA family protein	BCAH187_A2149	+	-	+	+	B7HNJ1_BACC7
tr|B7HNJ5|B7HNJ5_BACC7	TIGR03943 family protein	BCAH187_A2153	-	-	+	+	B7HNJ5_BACC7
tr|B7HNK4|B7HNK4_BACC7	CBS domain protein	BCAH187_A2162	+	-	+	+	B7HNK4_BACC7
tr|B7HNK7|B7HNK7_BACC7	DUF1572 domain-containing protein	BCAH187_A2165	-	-	-	+	B7HNK7_BACC7
tr|B7HNZ7|B7HNZ7_BACC7	D-alanyl-D-alanine carboxypeptidase family protein	BCAH187_A2169	-	-	-	+	B7HNZ7_BACC7
tr|B7HNZ9|B7HNZ9_BACC7	Amidase family protein	BCAH187_A2171	-	-	+	+	B7HNZ9_BACC7
tr|B7HP01|B7HP01_BACC7	NfeD-like C-terminal domain-containing protein	BCAH187_A2173	+	-	-	-	B7HP01_BACC7
tr|B7HP02|B7HP02_BACC7	SPFH domain/Band 7 family protein	BCAH187_A2174	+	-	+	-	B7HP02_BACC7
tr|B7HP03|B7HP03_BACC7	Phosphoglycerate mutase family protein	BCAH187_A2175	-	-	+	+	B7HP03_BACC7
tr|B7HP08|B7HP08_BACC7	Acetyltransferase, GNAT family	BCAH187_A2180	-	-	+	+	B7HP08_BACC7
tr|B7HP10|B7HP10_BACC7	Glycosyltransferase, MGT family	BCAH187_A2182	-	-	+	+	B7HP10_BACC7
tr|B7HP16|B7HP16_BACC7	Acetyltransferase, gnat family	BCAH187_A2188	-	-	-	+	B7HP16_BACC7
tr|B7HP17|B7HP17_BACC7	Group-specific protein	BCAH187_A2189	-	-	+	+	B7HP17_BACC7
tr|B7HP18|B7HP18_BACC7	Acetyltransferase, GNAT family	BCAH187_A2190	-	-	+	+	B7HP18_BACC7
tr|B7HP22|B7HP22_BACC7	Acetyltransferase, gnat family	BCAH187_A2194	-	-	+	+	B7HP22_BACC7
tr|B7HP24|B7HP24_BACC7	Oxalate:formate antiporter	BCAH187_A2196	-	-	+	+	B7HP24_BACC7
tr|B7HP25|B7HP25_BACC7	Group-specific protein	BCAH187_A2197	+	-	+	+	B7HP25_BACC7
tr|B7HP28|B7HP28_BACC7	Methyltransferase type 11 domain-containing protein	BCAH187_A2200	-	-	-	+	B7HP28_BACC7
tr|B7HP31|B7HP31_BACC7	ATP-dependent RNA helicase, DEAD/DEAH box family	BCAH187_A2203	-	-	+	+	B7HP31_BACC7
tr|B7HP35|B7HP35_BACC7	Uncharacterized protein	BCAH187_A2207	-	-	+	+	B7HP35_BACC7
tr|B7HP66|B7HP66_BACC7	Phage portal protein, HK97 family	BCAH187_A2238	+	+	-	-	B7HP66_BACC7
tr|B7HP68|B7HP68_BACC7	Putative prophage LambdaBa02, major capsid protein	BCAH187_A2240	+	+	-	-	B7HP68_BACC7
tr|B7HP73|B7HP73_BACC7	Putative prophage LambdaBa02, major tail protein	BCAH187_A2245	+	+	-	-	B7HP73_BACC7
tr|B7HP90|B7HP90_BACC7	Putative prophage LambdaBa02, lipoprotein	BCAH187_A2262	-	-	+	-	B7HP90_BACC7
tr|B7HP92|B7HP92_BACC7	Phospholipase C/D domain-containing protein	BCAH187_A2264	-	-	-	+	B7HP92_BACC7
tr|B7HP97|B7HP97_BACC7	Metallo-beta-lactamase family protein	BCAH187_A2269	-	-	-	+	B7HP97_BACC7
tr|B7HPA7|B7HPA7_BACC7	Transcriptional regulator, Crp/Fnr family	BCAH187_A2279	-	-	+	-	B7HPA7_BACC7
tr|B7HPC8|B7HPC8_BACC7	Lipase	BCAH187_A2300	-	-	+	+	B7HPC8_BACC7
tr|B7HPZ1|B7HPZ1_BACC7	HD domain protein	BCAH187_A2307	-	-	+	+	B7HPZ1_BACC7
tr|B7HPZ2|B7HPZ2_BACC7	ABC transporter, ATP-binding protein	BCAH187_A2308	-	-	+	+	B7HPZ2_BACC7
tr|B7HPZ6|B7HPZ6_BACC7	Transcriptional regulator, TetR family	BCAH187_A2312	-	-	-	+	B7HPZ6_BACC7
tr|B7HPZ8|B7HPZ8_BACC7	PBS lyase HEAT-like repeat domain protein	BCAH187_A2314	-	-	+	+	B7HPZ8_BACC7
tr|B7HQ00|B7HQ00_BACC7	BrxA/BrxB family bacilliredoxin	BCAH187_A2316	-	-	+	-	B7HQ00_BACC7
tr|B7HQ08|B7HQ08_BACC7	Neutral metalloprotease	BCAH187_A2324	-	+	+	+	B7HQ08_BACC7
tr|B7HQ21|B7HQ21_BACC7	Acetyltransferase, GNAT family	BCAH187_A2337	-	-	+	+	B7HQ21_BACC7
tr|B7HQ23|B7HQ23_BACC7	Acetyltransferase, GNAT family	BCAH187_A2339	-	-	+	+	B7HQ23_BACC7
tr|B7HQ26|B7HQ26_BACC7	Cell division protein FtsK	BCAH187_A2342	-	-	+	+	B7HQ26_BACC7
tr|B7HQ30|B7HQ30_BACC7	Penicillin-binding protein	BCAH187_A2346	-	+	-	+	B7HQ30_BACC7
tr|B7HQ36|B7HQ36_BACC7	1-acyl-sn-glycerol-3-phosphate acyltransferase (EC 2.3.1.51)	BCAH187_A2352	+	-	+	-	B7HQ36_BACC7
tr|B7HQ41|B7HQ41_BACC7	DegV family protein	BCAH187_A2357	+	-	+	+	B7HQ41_BACC7
tr|B7HQ42|B7HQ42_BACC7	Metallo-beta-lactamase domain-containing protein	BCAH187_A2358	-	-	+	+	B7HQ42_BACC7
tr|B7HQ43|B7HQ43_BACC7	SCO1/SenC family lipoprotein	BCAH187_A2359	+	-	+	+	B7HQ43_BACC7
tr|B7HQ49|B7HQ49_BACC7	Iron compound-binding protein	BCAH187_A2365	+	-	+	+	B7HQ49_BACC7
tr|B7HQ52|B7HQ52_BACC7	Putative lipoprotein	BCAH187_A2368	-	-	+	+	B7HQ52_BACC7
tr|B7HQ54|B7HQ54_BACC7	Isochorismatase family protein	BCAH187_A2370	-	-	+	+	B7HQ54_BACC7
tr|B7HQ62|B7HQ62_BACC7	Alcohol dehydrogenase (EC 1.1.1.1)	BCAH187_A2378	+	+	+	+	B7HQ62_BACC7
tr|B7HQ70|B7HQ70_BACC7	Azoreductase	BCAH187_A2386	-	-	+	+	B7HQ70_BACC7
tr|B7HQ76|B7HQ76_BACC7	LemA domain protein	BCAH187_A2392	-	-	+	+	B7HQ76_BACC7
tr|B7HQ82|B7HQ82_BACC7	Aldehyde dehydrogenase family protein	BCAH187_A2398	-	-	+	+	B7HQ82_BACC7
tr|B7HQ83|B7HQ83_BACC7	DUF1694 domain-containing protein	BCAH187_A2399	-	-	-	+	B7HQ83_BACC7
tr|B7HQ90|B7HQ90_BACC7	Acetyltransferase, GNAT family	BCAH187_A2406	-	-	+	+	B7HQ90_BACC7
tr|B7HQA0|B7HQA0_BACC7	Putative sporulation-control protein Spo0M	BCAH187_A2416	-	-	+	+	B7HQA0_BACC7
tr|B7HR18|B7HR18_BACC7	Group-specific protein	BCAH187_A2442	-	-	+	+	B7HR18_BACC7
tr|B7HR22|B7HR22_BACC7	YqaE/Pmp3 family membrane protein	BCAH187_A2446	-	-	+	-	B7HR22_BACC7
tr|B7HR23|B7HR23_BACC7	Penicillin-binding protein 1A	BCAH187_A2447	+	-	+	+	B7HR23_BACC7
tr|B7HR29|B7HR29_BACC7	Acyl-CoA dehydrogenase (EC 1.3.99.-)	BCAH187_A2453	-	-	-	+	B7HR29_BACC7
tr|B7HR30|B7HR30_BACC7	2-hydroxy-3-oxopropionate reductase	BCAH187_A2454	-	+	+	+	B7HR30_BACC7
tr|B7HR33|B7HR33_BACC7	3-hydroxyisobutyryl-CoA hydrolase (EC 3.1.2.4)	BCAH187_A2457	-	-	+	+	B7HR33_BACC7
tr|B7HR39|B7HR39_BACC7	Transcriptional regulator, ArsR family	BCAH187_A2463	-	-	+	-	B7HR39_BACC7
tr|B7HR41|B7HR41_BACC7	Group-specific protein	BCAH187_A2465	-	-	+	+	B7HR41_BACC7
tr|B7HR51|B7HR51_BACC7	4'-phosphopantetheinyl transferase	BCAH187_A2475	-	-	+	+	B7HR51_BACC7
tr|B7HR52|B7HR52_BACC7	Cold-shock protein	BCAH187_A2476	-	-	+	+	B7HR52_BACC7
tr|B7HR54|B7HR54_BACC7	Serine hydroxymethyltransferase	BCAH187_A2478	-	-	+	+	B7HR54_BACC7
tr|B7HR56|B7HR56_BACC7	Alkaline serine protease, subtilase family (EC 3.4.21.-)	BCAH187_A2480	-	-	-	+	B7HR56_BACC7
tr|B7HR63|B7HR63_BACC7	Pseudouridine synthase (EC 5.4.99.-)	BCAH187_A2488	-	-	-	+	B7HR63_BACC7
tr|B7HR65|B7HR65_BACC7	ABC transporter, ATP-binding protein	BCAH187_A2490	-	-	+	+	B7HR65_BACC7
tr|B7HR76|B7HR76_BACC7	DUF2441 domain-containing protein	BCAH187_A2501	-	-	+	+	B7HR76_BACC7
tr|B7HR86|B7HR86_BACC7	[ribosomal protein uS5]-alanine N-acetyltransferase (EC 2.3.1.267)	BCAH187_A2511	-	-	+	+	B7HR86_BACC7
tr|B7HRC9|B7HRC9_BACC7	O-methyltransferase family protein	BCAH187_A2554	-	-	+	+	B7HRC9_BACC7
tr|B7HRD0|B7HRD0_BACC7	Toxic anion resistance protein	BCAH187_A2555	-	-	+	+	B7HRD0_BACC7
tr|B7HRD1|B7HRD1_BACC7	DUF3974 domain-containing protein	BCAH187_A2556	-	-	-	+	B7HRD1_BACC7
tr|B7HS66|B7HS66_BACC7	Acyl-CoA dehydrogenase (EC 1.3.99.-)	BCAH187_A2603	-	+	+	+	B7HS66_BACC7
tr|B7HS67|B7HS67_BACC7	biotin carboxylase (EC 6.3.4.14)	BCAH187_A2604	-	-	+	+	B7HS67_BACC7
tr|B7HS70|B7HS70_BACC7	Enoyl-CoA hydratase/isomerase family protein	BCAH187_A2607	-	-	+	+	B7HS70_BACC7
tr|B7HS71|B7HS71_BACC7	Carboxyl transferase domain protein	BCAH187_A2608	-	-	-	+	B7HS71_BACC7
tr|B7HSA1|B7HSA1_BACC7	Peptidase M3A/M3B catalytic domain-containing protein	BCAH187_A2638	-	-	+	+	B7HSA1_BACC7
tr|B7HSF2|B7HSF2_BACC7	DUF3959 domain-containing protein	BCAH187_A2690	-	-	+	+	B7HSF2_BACC7
tr|B7HSH4|B7HSH4_BACC7	Protein kinase domain-containing protein	BCAH187_A2713	-	-	-	+	B7HSH4_BACC7
tr|B7HSH6|B7HSH6_BACC7	Oxidoreductase, zinc-binding dehydrogenase family	BCAH187_A2715	-	-	-	+	B7HSH6_BACC7
tr|B7HTA7|B7HTA7_BACC7	DegV family protein	BCAH187_A2726	-	-	-	+	B7HTA7_BACC7
tr|B7HTC3|B7HTC3_BACC7	MutT/nudix family protein	BCAH187_A2742	-	-	-	+	B7HTC3_BACC7
tr|B7HTD0|B7HTD0_BACC7	MutT/nudix family protein	BCAH187_A2749	-	-	-	+	B7HTD0_BACC7
tr|B7HTD8|B7HTD8_BACC7	Cytoplasmic protein	BCAH187_A2757	-	-	+	+	B7HTD8_BACC7
tr|B7HTE5|B7HTE5_BACC7	Bacterial Pleckstrin homology domain-containing protein	BCAH187_A2764	-	-	+	+	B7HTE5_BACC7
sp|B7HTE7|Y2766_BACC7	Putative metal-dependent hydrolase BCAH187_A2766 (EC 3.-.-.-)	BCAH187_A2766	-	-	+	+	Y2766_BACC7
tr|B7HTF2|B7HTF2_BACC7	GIY-YIG catalytic domain protein	BCAH187_A2771	-	-	+	+	B7HTF2_BACC7
tr|B7HTG4|B7HTG4_BACC7	DinB-like domain-containing protein	BCAH187_A2783	-	-	+	+	B7HTG4_BACC7
tr|B7HTG8|B7HTG8_BACC7	Neutral metalloproteinase (EC 3.4.24.-)	BCAH187_A2787	+	+	+	+	B7HTG8_BACC7
tr|B7HTH5|B7HTH5_BACC7	Actin-like protein N-terminal domain-containing protein	BCAH187_A2794	-	-	-	+	B7HTH5_BACC7
tr|B7HTH7|B7HTH7_BACC7	Cytoplasmic protein	BCAH187_A2796	-	-	+	+	B7HTH7_BACC7
tr|B7HTI1|B7HTI1_BACC7	Lipoprotein	BCAH187_A2800	-	-	-	+	B7HTI1_BACC7
tr|B7HTK1|B7HTK1_BACC7	Lipoprotein	BCAH187_A2820	+	-	+	+	B7HTK1_BACC7
tr|B7HTK2|B7HTK2_BACC7	Group-specific protein	BCAH187_A2821	-	-	+	+	B7HTK2_BACC7
tr|B7HTM5|B7HTM5_BACC7	Acetyltransferase, GNAT family	BCAH187_A2844	-	-	+	+	B7HTM5_BACC7
tr|B7HTM6|B7HTM6_BACC7	Chitinase	BCAH187_A2845	+	+	-	-	B7HTM6_BACC7
tr|B7HUB3|B7HUB3_BACC7	S-layer protein	BCAH187_A2853	-	-	+	+	B7HUB3_BACC7
tr|B7HUD6|B7HUD6_BACC7	Putative chitin binding protein	BCAH187_A2876	-	+	+	+	B7HUD6_BACC7
tr|B7HUF3|B7HUF3_BACC7	DUF1836 domain-containing protein	BCAH187_A2893	-	-	+	+	B7HUF3_BACC7
tr|B7HUF6|B7HUF6_BACC7	Oligopeptide ABC transporter, oligopeptide-binding protein	BCAH187_A2896	+	+	+	+	B7HUF6_BACC7
tr|B7HUF7|B7HUF7_BACC7	NLP/P60 family protein	BCAH187_A2897	+	-	-	+	B7HUF7_BACC7
tr|B7HUG8|B7HUG8_BACC7	Xaa-Pro dipeptidyl-peptidase (EC 3.4.14.11) (X-prolyl-dipeptidyl aminopeptidase)	BCAH187_A2908	+	-	+	+	B7HUG8_BACC7
tr|B7HUH4|B7HUH4_BACC7	Phosphatase, C- region	BCAH187_A2914	-	-	+	-	B7HUH4_BACC7
tr|B7HUH8|B7HUH8_BACC7	DegV family protein	BCAH187_A2918	-	-	-	+	B7HUH8_BACC7
tr|B7HUJ0|B7HUJ0_BACC7	Cytoplasmic protein	BCAH187_A2930	-	-	+	+	B7HUJ0_BACC7
tr|B7HUJ4|B7HUJ4_BACC7	Putative lipoprotein	BCAH187_A2934	+	-	+	+	B7HUJ4_BACC7
tr|B7HUJ6|B7HUJ6_BACC7	Uncharacterized protein	BCAH187_A2936	-	-	+	-	B7HUJ6_BACC7
tr|B7HUJ7|B7HUJ7_BACC7	Cytosolic protein	BCAH187_A2937	-	-	+	+	B7HUJ7_BACC7
tr|B7HUK8|B7HUK8_BACC7	Aminotransferase (EC 2.6.1.-)	BCAH187_A2948	-	-	+	+	B7HUK8_BACC7
tr|B7HUM7|B7HUM7_BACC7	Sulfonate ABC transporter, sulfonate-binding protein	BCAH187_A2967	-	-	+	+	B7HUM7_BACC7
tr|B7HUM9|B7HUM9_BACC7	Group-specific protein	BCAH187_A2969	-	-	+	+	B7HUM9_BACC7
tr|B7HUP2|B7HUP2_BACC7	DinB-like domain-containing protein	BCAH187_A2982	-	-	-	+	B7HUP2_BACC7
tr|B7HUP5|B7HUP5_BACC7	Conserved domain protein	BCAH187_A2985	-	-	+	+	B7HUP5_BACC7
tr|B7HUP6|B7HUP6_BACC7	DNA alkylation repair protein	BCAH187_A2986	-	-	-	+	B7HUP6_BACC7
tr|B7HVG9|B7HVG9_BACC7	Polysaccharide deacetylase	BCAH187_A2990	-	-	+	+	B7HVG9_BACC7
tr|B7HVH2|B7HVH2_BACC7	Sulfatase (EC 3.1.6.-)	BCAH187_A2993	-	+	+	+	B7HVH2_BACC7
tr|B7HVH3|B7HVH3_BACC7	ABC transporter, ATP-binding protein	BCAH187_A2994	+	-	+	+	B7HVH3_BACC7
tr|B7HVH4|B7HVH4_BACC7	Group-specific protein	BCAH187_A2995	-	-	-	+	B7HVH4_BACC7
tr|B7HVH6|B7HVH6_BACC7	Transcriptional regulator, TetR family	BCAH187_A2997	-	-	+	+	B7HVH6_BACC7
tr|B7HVI3|B7HVI3_BACC7	Chorismate mutase/phospho-2-dehydro-3-deoxyheptonate aldolase	BCAH187_A3004	-	-	+	+	B7HVI3_BACC7
tr|B7HVK0|B7HVK0_BACC7	3-hydroxy-5-phosphonooxypentane-2,4-dione thiolase	BCAH187_A3021	-	-	-	+	B7HVK0_BACC7
tr|B7HVK2|B7HVK2_BACC7	ABM domain-containing protein	BCAH187_A3023	-	-	+	+	B7HVK2_BACC7
tr|B7HVL2|B7HVL2_BACC7	3'-phosphate/5'-hydroxy nucleic acid ligase (EC 6.5.1.8)	BCAH187_A3033	-	-	+	+	B7HVL2_BACC7
tr|B7HVL4|B7HVL4_BACC7	Immune inhibitor A (EC 3.4.24.-)	BCAH187_A3035	+	+	+	+	B7HVL4_BACC7
tr|B7HVL9|B7HVL9_BACC7	Putative lipoprotein	BCAH187_A3040	-	-	+	+	B7HVL9_BACC7
tr|B7HVN5|B7HVN5_BACC7	Acetylornithine aminotransferase	BCAH187_A3056	-	-	+	+	B7HVN5_BACC7
tr|B7HVP7|B7HVP7_BACC7	ATPase, AAA family	BCAH187_A3068	-	-	-	+	B7HVP7_BACC7
tr|B7HVS5|B7HVS5_BACC7	Phosphatase family protein	BCAH187_A3096	-	-	+	+	B7HVS5_BACC7
tr|B7HVV2|B7HVV2_BACC7	Putative stage II sporulation protein P	BCAH187_A3124	-	-	-	+	B7HVV2_BACC7
tr|B7HWK0|B7HWK0_BACC7	DUF218 domain-containing protein	BCAH187_A3129	-	-	+	+	B7HWK0_BACC7
tr|B7HWK4|B7HWK4_BACC7	S-layer domain protein	BCAH187_A3133	-	-	+	+	B7HWK4_BACC7
tr|B7HWK9|B7HWK9_BACC7	Membrane protein	BCAH187_A3138	-	-	-	+	B7HWK9_BACC7
tr|B7HWP0|B7HWP0_BACC7	Response regulator	BCAH187_A3169	-	-	+	+	B7HWP0_BACC7
tr|B7HWP6|B7HWP6_BACC7	Beta-lactamase	BCAH187_A3175	-	-	-	+	B7HWP6_BACC7
tr|B7HWR2|B7HWR2_BACC7	Alpha/beta hydrolase fold-5 domain-containing protein	BCAH187_A3191	-	-	+	+	B7HWR2_BACC7
tr|B7HWU6|B7HWU6_BACC7	DinB-like domain-containing protein	BCAH187_A3225	-	-	+	+	B7HWU6_BACC7
tr|B7HWW2|B7HWW2_BACC7	Peptidase M20 domain-containing protein 2	BCAH187_A3241	-	-	+	+	B7HWW2_BACC7
tr|B7HWW4|B7HWW4_BACC7	Glyoxylase family protein	BCAH187_A3244	-	-	-	+	B7HWW4_BACC7
tr|B7HWX9|B7HWX9_BACC7	L,D-TPase catalytic domain-containing protein	BCAH187_A3259	+	-	+	+	B7HWX9_BACC7
tr|B7HWY0|B7HWY0_BACC7	Lipoprotein	BCAH187_A3260	-	-	+	-	B7HWY0_BACC7
tr|B7HXQ9|B7HXQ9_BACC7	LPXTG-motif cell wall anchor domain protein	BCAH187_A3272	-	-	-	+	B7HXQ9_BACC7
tr|B7HXR0|B7HXR0_BACC7	Putative hemin import ATP-binding protein HrtA	BCAH187_A3273	+	-	+	+	B7HXR0_BACC7
tr|B7HXR1|B7HXR1_BACC7	Putative hemin transport system permease protein HrtB	BCAH187_A3274	+	-	+	+	B7HXR1_BACC7
tr|B7HXR4|B7HXR4_BACC7	DinB-like domain-containing protein	BCAH187_A3277	-	-	+	+	B7HXR4_BACC7
tr|B7HXS2|B7HXS2_BACC7	ATP F0F1 synthase subunit alpha	BCAH187_A3285	-	-	+	+	B7HXS2_BACC7
tr|B7HXS9|B7HXS9_BACC7	DUF1015 domain-containing protein	BCAH187_A3292	-	-	-	+	B7HXS9_BACC7
tr|B7HXT0|B7HXT0_BACC7	D-3-phosphoglycerate dehydrogenase (EC 1.1.1.399) (EC 1.1.1.95) (2-oxoglutarate reductase)	BCAH187_A3293	-	-	+	+	B7HXT0_BACC7
tr|B7HXT3|B7HXT3_BACC7	Hydrolase	BCAH187_A3296	+	+	+	+	B7HXT3_BACC7
tr|B7HXT7|B7HXT7_BACC7	Beta-lactam antibiotic acylase family protein	BCAH187_A3300	-	-	-	+	B7HXT7_BACC7
tr|B7HXU0|B7HXU0_BACC7	N-acetylmuramoyl-L-alanine amidase (EC 3.5.1.28) (Autolysin) (Cell wall hydrolase)	BCAH187_A3303	-	-	+	+	B7HXU0_BACC7
tr|B7HXU2|B7HXU2_BACC7	DNA alkylation repair protein	BCAH187_A3305	-	-	+	+	B7HXU2_BACC7
tr|B7HXU4|B7HXU4_BACC7	S-layer domain protein	BCAH187_A3307	-	-	+	+	B7HXU4_BACC7
tr|B7HXV0|B7HXV0_BACC7	3-Oxoadipate enol-lactonase	BCAH187_A3313	+	-	-	+	B7HXV0_BACC7
tr|B7HXV3|B7HXV3_BACC7	Putative 6-aminohexanoate-dimer hydrolase	BCAH187_A3316	-	+	-	+	B7HXV3_BACC7
tr|B7HXX5|B7HXX5_BACC7	Lipoprotein	BCAH187_A3339	-	-	+	+	B7HXX5_BACC7
tr|B7HXX6|B7HXX6_BACC7	LPXTG-motif cell wall anchor domain protein	BCAH187_A3340	-	+	-	-	B7HXX6_BACC7
tr|B7HXY8|B7HXY8_BACC7	Cys-tRNA(Pro)/Cys-tRNA(Cys) deacylase (EC 4.2.-.-)	BCAH187_A3353	-	-	+	+	B7HXY8_BACC7
tr|B7HXZ6|B7HXZ6_BACC7	Lipoprotein	BCAH187_A3361	-	+	+	+	B7HXZ6_BACC7
tr|B7HXZ9|B7HXZ9_BACC7	ABC transporter permease	BCAH187_A3364	+	-	-	-	B7HXZ9_BACC7
tr|B7HY00|B7HY00_BACC7	ABC transporter, ATP-binding protein	BCAH187_A3365	+	-	+	+	B7HY00_BACC7
tr|B7HY06|B7HY06_BACC7	Protein-tyrosine phosphatase-like protein	BCAH187_A3371	-	-	+	+	B7HY06_BACC7
tr|B7HY26|B7HY26_BACC7	Lipoprotein	BCAH187_A3392	-	-	+	+	B7HY26_BACC7
sp|B7HY28|Y3394_BACC7	UPF0316 protein BCAH187_A3394	BCAH187_A3394	+	-	-	-	Y3394_BACC7
tr|B7HYW2|B7HYW2_BACC7	6-phosphogluconolactonase	BCAH187_A3408	-	-	+	+	B7HYW2_BACC7
tr|B7HYX3|B7HYX3_BACC7	Oxidoreductase, zinc-binding dehydrogenase family	BCAH187_A3419	-	-	+	+	B7HYX3_BACC7
tr|B7HYY1|B7HYY1_BACC7	Serine/threonine transporter family protein	BCAH187_A3427	+	-	+	-	B7HYY1_BACC7
tr|B7HYZ4|B7HYZ4_BACC7	Oxidoreductase, aldo/keto reductase family	BCAH187_A3441	-	-	+	+	B7HYZ4_BACC7
tr|B7HYZ7|B7HYZ7_BACC7	Metallo-beta-lactamase family protein	BCAH187_A3444	-	-	+	+	B7HYZ7_BACC7
tr|B7HZ22|B7HZ22_BACC7	Cytoplasmic protein	BCAH187_A3469	-	-	+	+	B7HZ22_BACC7
tr|B7HZ23|B7HZ23_BACC7	Transcription regulator PadR N-terminal domain-containing protein	BCAH187_A3470	-	-	+	-	B7HZ23_BACC7
tr|B7HZ25|B7HZ25_BACC7	MFS transporter	BCAH187_A3472	-	-	+	+	B7HZ25_BACC7
tr|B7HZ39|B7HZ39_BACC7	DUF4097 domain-containing protein	BCAH187_A3486	-	-	+	+	B7HZ39_BACC7
tr|B7HZ42|B7HZ42_BACC7	Zinc-type alcohol dehydrogenase-like protein	BCAH187_A3489	-	-	+	+	B7HZ42_BACC7
tr|B7HZ49|B7HZ49_BACC7	Bacillithiol biosynthesis deacetylase BshB2	BCAH187_A3496	-	-	+	+	B7HZ49_BACC7
tr|B7HZ50|B7HZ50_BACC7	DUF1806 domain-containing protein	BCAH187_A3497	-	-	+	+	B7HZ50_BACC7
tr|B7HZ54|B7HZ54_BACC7	Iron compound ABC transporter, iron compound-binding protein	BCAH187_A3501	+	-	+	+	B7HZ54_BACC7
tr|B7HZ59|B7HZ59_BACC7	DUF4003 domain-containing protein	BCAH187_A3506	+	-	+	+	B7HZ59_BACC7
tr|B7HZ60|B7HZ60_BACC7	DinB-like domain-containing protein	BCAH187_A3507	-	-	+	+	B7HZ60_BACC7
tr|B7HZ61|B7HZ61_BACC7	Damage-inducible protein DinB	BCAH187_A3508	-	-	+	+	B7HZ61_BACC7
tr|B7HZ62|B7HZ62_BACC7	DUF2690 domain-containing protein	BCAH187_A3509	-	-	+	+	B7HZ62_BACC7
tr|B7HZ65|B7HZ65_BACC7	Oxidoreductase, zinc-binding dehydrogenase family	BCAH187_A3512	-	-	+	+	B7HZ65_BACC7
tr|B7HZ66|B7HZ66_BACC7	Phosphoglycerate mutase	BCAH187_A3513	-	-	+	+	B7HZ66_BACC7
tr|B7HZ71|B7HZ71_BACC7	Putative penicillin-binding protein	BCAH187_A3518	-	-	+	+	B7HZ71_BACC7
tr|B7HZ78|B7HZ78_BACC7	Glycerophosphoryl diester phosphodiesterase	BCAH187_A3525	+	+	-	-	B7HZ78_BACC7
tr|B7HZ81|B7HZ81_BACC7	Oxidoreductase, zinc-binding dehydrogenase family	BCAH187_A3528	-	-	-	+	B7HZ81_BACC7
tr|B7HZ83|B7HZ83_BACC7	Tetratricopeptide domain protein	BCAH187_A3530	-	-	+	+	B7HZ83_BACC7
tr|B7HZ89|B7HZ89_BACC7	D-lactate dehydrogenase (cytochrome) (EC 1.1.2.4)	BCAH187_A3536	-	-	+	+	B7HZ89_BACC7
tr|B7HZW5|B7HZW5_BACC7	microbial collagenase (EC 3.4.24.3) (Microbial collagenase)	BCAH187_A3542	-	-	+	+	B7HZW5_BACC7
tr|B7HZX0|B7HZX0_BACC7	Bacterial extracellular solute-binding protein, family 3	BCAH187_A3547	-	-	+	+	B7HZX0_BACC7
tr|B7HZX3|B7HZX3_BACC7	Putative lipoprotein	BCAH187_A3551	+	-	+	+	B7HZX3_BACC7
tr|B7HZY1|B7HZY1_BACC7	Flavodoxin	BCAH187_A3559	-	-	+	+	B7HZY1_BACC7
tr|B7HZY7|B7HZY7_BACC7	Oxidoreductase, short-chain dehydrogenase/reductase family	BCAH187_A3565	-	-	+	+	B7HZY7_BACC7
tr|B7HZY8|B7HZY8_BACC7	Acetyltransferase, GNAT family	BCAH187_A3566	-	-	+	+	B7HZY8_BACC7
tr|B7HZZ0|B7HZZ0_BACC7	Beta-lactamase class A catalytic domain-containing protein	BCAH187_A3568	+	-	+	+	B7HZZ0_BACC7
tr|B7HZZ6|B7HZZ6_BACC7	Group-specific protein	BCAH187_A3574	-	-	+	+	B7HZZ6_BACC7
tr|B7HZZ7|B7HZZ7_BACC7	Uncharacterized protein	BCAH187_A3575	-	-	+	-	B7HZZ7_BACC7
tr|B7I002|B7I002_BACC7	3-oxoacyl-[acyl-carrier-protein] reductase (EC 1.1.1.100)	BCAH187_A3580	-	-	+	+	B7I002_BACC7
tr|B7I025|B7I025_BACC7	Phosphonate ABC transporter permease	BCAH187_A3603	-	-	-	+	B7I025_BACC7
tr|B7I030|B7I030_BACC7	Putative oligopeptide ABC transporter, oligopeptide-binding protein	BCAH187_A3608	+	+	+	+	B7I030_BACC7
tr|B7I031|B7I031_BACC7	Putative oligopeptide ABC transporter, oligopeptide-binding protein	BCAH187_A3609	-	-	+	+	B7I031_BACC7
tr|B7I033|B7I033_BACC7	Oligopeptide transporter, periplasmic-binding protein	BCAH187_A3611	+	+	+	+	B7I033_BACC7
tr|B7I035|B7I035_BACC7	Transcription antiterminator, LytR family	BCAH187_A3613	-	-	+	+	B7I035_BACC7
tr|B7I036|B7I036_BACC7	Anti-sigma factor	BCAH187_A3614	-	-	+	+	B7I036_BACC7
tr|B7I049|B7I049_BACC7	DNA-binding response regulator	BCAH187_A3627	-	-	+	+	B7I049_BACC7
tr|B7I051|B7I051_BACC7	Putative anaerobic ribonucleoside-triphosphate reductase	BCAH187_A3629	+	-	-	-	B7I051_BACC7
tr|B7I054|B7I054_BACC7	Putative 4-hydroxybenzoyl-CoA thioesterase	BCAH187_A3632	-	-	+	+	B7I054_BACC7
tr|B7I060|B7I060_BACC7	AhpC/TSA family protein	BCAH187_A3638	-	-	+	+	B7I060_BACC7
tr|B7I064|B7I064_BACC7	Putative polysaccharide deacetylase	BCAH187_A3642	-	-	-	+	B7I064_BACC7
tr|B7I070|B7I070_BACC7	HNH endonuclease	BCAH187_A3648	+	+	+	+	B7I070_BACC7
tr|B7I081|B7I081_BACC7	Biotin transporter	BCAH187_A3659	-	-	+	+	B7I081_BACC7
tr|B7I087|B7I087_BACC7	N-acetyltransferase domain-containing protein	BCAH187_A3665	-	-	+	+	B7I087_BACC7
tr|B7HKI6|B7HKI6_BACC7	NADH-dependent flavin oxidoreductase, Oye family	BCAH187_A3680	-	-	-	+	B7HKI6_BACC7
tr|B7HKL2|B7HKL2_BACC7	Bacitracin transport ATP-binding protein	BCAH187_A3707	+	-	-	+	B7HKL2_BACC7
tr|B7HKM1|B7HKM1_BACC7	N-acetylmuramoyl-L-alanine amidase (EC 3.5.1.28) (Autolysin) (Cell wall hydrolase)	BCAH187_A3716	-	-	+	+	B7HKM1_BACC7
tr|B7HKM6|B7HKM6_BACC7	Lipoprotein	BCAH187_A3721	-	-	+	+	B7HKM6_BACC7
sp|B7HKP5|Y3740_BACC7	UPF0154 protein BCAH187_A3740	BCAH187_A3740	-	-	+	+	Y3740_BACC7
tr|B7HKR1|B7HKR1_BACC7	Aluminum resistance protein	BCAH187_A3756	+	-	+	+	B7HKR1_BACC7
tr|B7HKS1|B7HKS1_BACC7	Conserved domain protein	BCAH187_A3766	-	+	+	+	B7HKS1_BACC7
tr|B7HKS2|B7HKS2_BACC7	PTS system, fructose-specific IIABC component	BCAH187_A3767	+	-	-	-	B7HKS2_BACC7
tr|B7HKS5|B7HKS5_BACC7	Alcohol dehydrogenase, iron-containing	BCAH187_A3770	-	-	+	+	B7HKS5_BACC7
tr|B7HKT8|B7HKT8_BACC7	IroE protein	BCAH187_A3783	-	-	+	+	B7HKT8_BACC7
tr|B7HKT9|B7HKT9_BACC7	Iron compound ABC transporter, ATP-binding protein	BCAH187_A3784	-	-	+	+	B7HKT9_BACC7
tr|B7HKU2|B7HKU2_BACC7	Iron compound ABC transporter, iron compound-binding protein	BCAH187_A3787	+	+	+	+	B7HKU2_BACC7
tr|B7HKU8|B7HKU8_BACC7	Group-specific protein	BCAH187_A3793	-	+	+	+	B7HKU8_BACC7
tr|B7HKV6|B7HKV6_BACC7	1-phosphatidylinositol phosphodiesterase (EC 4.6.1.13) (Phosphatidylinositol diacylglycerol-lyase) (Phosphatidylinositol-specific phospholipase C)	BCAH187_A3801	+	+	+	+	B7HKV6_BACC7
tr|B7HKV7|B7HKV7_BACC7	Putative cell wall hydrolase	BCAH187_A3802	-	-	+	+	B7HKV7_BACC7
tr|B7HKV9|B7HKV9_BACC7	Sulfatase	BCAH187_A3804	+	-	-	-	B7HKV9_BACC7
tr|B7HLA5|B7HLA5_BACC7	Master regulator for biofilm formation	BCAH187_A3818	-	-	+	+	B7HLA5_BACC7
tr|B7HLA7|B7HLA7_BACC7	Pyruvate ferredoxin oxidoreductase, beta subunit	BCAH187_A3820	-	-	+	+	B7HLA7_BACC7
tr|B7HLA8|B7HLA8_BACC7	Putative pyruvate ferredoxin oxidoreductase, alpha subunit	BCAH187_A3821	-	+	+	+	B7HLA8_BACC7
tr|B7HLB1|B7HLB1_BACC7	Phosphoesterase family protein	BCAH187_A3824	-	-	+	+	B7HLB1_BACC7
tr|B7HLB7|B7HLB7_BACC7	Cytoskeleton protein RodZ-like C-terminal domain-containing protein	BCAH187_A3830	+	-	+	+	B7HLB7_BACC7
tr|B7HLB8|B7HLB8_BACC7	ACT domain protein	BCAH187_A3831	-	-	-	+	B7HLB8_BACC7
tr|B7HLC1|B7HLC1_BACC7	Zinc protease, insulinase family	BCAH187_A3834	-	-	-	+	B7HLC1_BACC7
tr|B7HLC2|B7HLC2_BACC7	Peptidase M16 C-terminal domain-containing protein	BCAH187_A3835	-	-	+	+	B7HLC2_BACC7
tr|B7HLC3|B7HLC3_BACC7	Sugar ABC transporter, permease protein	BCAH187_A3836	+	-	-	-	B7HLC3_BACC7
tr|B7HLC4|B7HLC4_BACC7	Sugar ABC transporter, permease protein	BCAH187_A3837	+	-	-	-	B7HLC4_BACC7
tr|B7HLC5|B7HLC5_BACC7	Sugar ABC transporter, ATP-binding protein	BCAH187_A3838	+	-	+	+	B7HLC5_BACC7
tr|B7HLC6|B7HLC6_BACC7	Lipoprotein, Bmp family	BCAH187_A3839	+	+	+	+	B7HLC6_BACC7
tr|B7HLC7|B7HLC7_BACC7	Transcriptional regulator, GntR family	BCAH187_A3840	-	-	+	+	B7HLC7_BACC7
tr|B7HLD8|B7HLD8_BACC7	Zinc protease, insulinase family	BCAH187_A3852	-	+	+	+	B7HLD8_BACC7
tr|B7HLE7|B7HLE7_BACC7	Ribosomal protein L7A family	BCAH187_A3861	-	-	-	+	B7HLE7_BACC7
tr|B7HLF3|B7HLF3_BACC7	Zinc metalloprotease (EC 3.4.24.-)	BCAH187_A3867	+	-	+	+	B7HLF3_BACC7
tr|B7HLH1|B7HLH1_BACC7	Ribosome biogenesis GTPase A	BCAH187_A3885	-	-	+	+	B7HLH1_BACC7
sp|B7HLH9|Y3894_BACC7	UPF0122 protein BCAH187_A3894	BCAH187_A3894	-	-	+	-	Y3894_BACC7
tr|B7HLI9|B7HLI9_BACC7	Putative phosphatase	BCAH187_A3904	+	-	+	+	B7HLI9_BACC7
tr|B7HLJ0|B7HLJ0_BACC7	Asp23/Gls24 family envelope stress response protein	BCAH187_A3905	+	-	+	+	B7HLJ0_BACC7
tr|B7HLJ2|B7HLJ2_BACC7	Thiamine diphosphokinase (EC 2.7.6.2)	BCAH187_A3907	-	-	-	+	B7HLJ2_BACC7
tr|B7HLJ5|B7HLJ5_BACC7	non-specific serine/threonine protein kinase (EC 2.7.11.1)	BCAH187_A3910	+	-	-	-	B7HLJ5_BACC7
tr|B7HLJ6|B7HLJ6_BACC7	Protein phosphatase 2C, family protein	BCAH187_A3911	-	-	+	+	B7HLJ6_BACC7
tr|B7HLK6|B7HLK6_BACC7	YicC family protein	BCAH187_A3921	-	-	+	+	B7HLK6_BACC7
tr|B7HLL0|B7HLL0_BACC7	Integrase	BCAH187_A3925	-	-	+	+	B7HLL0_BACC7
tr|B7HLN2|B7HLN2_BACC7	YlmG protein	BCAH187_A3950	+	-	-	+	B7HLN2_BACC7
tr|B7HM20|B7HM20_BACC7	Pyridoxal phosphate homeostasis protein (PLP homeostasis protein)	BCAH187_A3952	-	-	+	+	B7HM20_BACC7
tr|B7HM21|B7HM21_BACC7	Purine nucleoside phosphorylase	BCAH187_A3953	-	-	+	+	B7HM21_BACC7
tr|B7HM36|B7HM36_BACC7	serine-type D-Ala-D-Ala carboxypeptidase (EC 3.4.16.4)	BCAH187_A3968	-	-	-	+	B7HM36_BACC7
tr|B7HM37|B7HM37_BACC7	serine-type D-Ala-D-Ala carboxypeptidase (EC 3.4.16.4)	BCAH187_A3969	-	-	+	+	B7HM37_BACC7
sp|B7HM42|Y3974_BACC7	Uncharacterized N-acetyltransferase BCAH187_A3974 (EC 2.3.1.-)	BCAH187_A3974	-	-	+	+	Y3974_BACC7
tr|B7HM45|B7HM45_BACC7	DUF177 domain-containing protein	BCAH187_A3977	-	-	+	+	B7HM45_BACC7
tr|B7HM50|B7HM50_BACC7	Lipoprotein	BCAH187_A3982	-	-	+	+	B7HM50_BACC7
tr|B7HM70|B7HM70_BACC7	Phage major capsid protein, HK97 family	BCAH187_A4002	+	+	-	-	B7HM70_BACC7
tr|B7HMA6|B7HMA6_BACC7	endopeptidase La (EC 3.4.21.53)	BCAH187_A4038	-	-	+	+	B7HMA6_BACC7
tr|B7HMB0|B7HMB0_BACC7	Putative methyltransferase	BCAH187_A4042	-	-	+	+	B7HMB0_BACC7
tr|B7HMB1|B7HMB1_BACC7	DUF7147 domain-containing protein	BCAH187_A4044	-	-	-	+	B7HMB1_BACC7
tr|B7HMB4|B7HMB4_BACC7	DUF2129 domain-containing protein	BCAH187_A4047	-	-	+	+	B7HMB4_BACC7
tr|B7HMB9|B7HMB9_BACC7	SCP-like extracellular	BCAH187_A4052	-	-	+	+	B7HMB9_BACC7
tr|B7HMC0|B7HMC0_BACC7	Cytoplasmic protein	BCAH187_A4053	-	-	+	+	B7HMC0_BACC7
tr|B7HMC1|B7HMC1_BACC7	Formamidase (EC 3.5.1.49)	BCAH187_A4054	-	-	-	+	B7HMC1_BACC7
sp|B7HMD4|Y4068_BACC7	UPF0358 protein BCAH187_A4068	BCAH187_A4068	-	-	+	+	Y4068_BACC7
tr|B7HMD6|B7HMD6_BACC7	PhoH family protein	BCAH187_A4070	-	-	+	+	B7HMD6_BACC7
tr|B7HMD7|B7HMD7_BACC7	Pyridoxamine 5'-phosphate oxidase N-terminal domain-containing protein	BCAH187_A4071	-	-	-	+	B7HMD7_BACC7
tr|B7HME3|B7HME3_BACC7	Inositol monophosphatase family protein	BCAH187_A4077	-	-	+	+	B7HME3_BACC7
sp|B7HME5|Y4079_BACC7	UPF0637 protein BCAH187_A4079	BCAH187_A4079	-	-	+	+	Y4079_BACC7
tr|B7HMF2|B7HMF2_BACC7	DUF3055 domain-containing protein	BCAH187_A4086	-	-	-	+	B7HMF2_BACC7
tr|B7HMU9|B7HMU9_BACC7	Potassium uptake protein, TrkA family	BCAH187_A4098	-	-	+	+	B7HMU9_BACC7
tr|B7HMV3|B7HMV3_BACC7	HTH-type transcriptional regulator CzcR	BCAH187_A4102	-	-	-	+	B7HMV3_BACC7
tr|B7HMV4|B7HMV4_BACC7	CBS domain protein	BCAH187_A4103	-	-	+	+	B7HMV4_BACC7
tr|B7HMV8|B7HMV8_BACC7	DUF1797 domain-containing protein	BCAH187_A4107	-	-	+	+	B7HMV8_BACC7
tr|B7HMW0|B7HMW0_BACC7	DUF3993 domain-containing protein	BCAH187_A4109	-	+	-	+	B7HMW0_BACC7
tr|B7HMW2|B7HMW2_BACC7	EAL-domain protein	BCAH187_A4111	-	-	+	+	B7HMW2_BACC7
tr|B7HMW3|B7HMW3_BACC7	Oxidoreductase, short chain dehydrogenase/reductase family	BCAH187_A4112	-	-	+	+	B7HMW3_BACC7
tr|B7HMW8|B7HMW8_BACC7	Cytoplasmic protein	BCAH187_A4117	-	-	+	+	B7HMW8_BACC7
tr|B7HMW9|B7HMW9_BACC7	Putative lipoprotein	BCAH187_A4118	+	-	+	+	B7HMW9_BACC7
tr|B7HMX3|B7HMX3_BACC7	Drug resistance transporter, EmrB/QacA family	BCAH187_A4122	+	-	-	-	B7HMX3_BACC7
tr|B7HMY3|B7HMY3_BACC7	Aminotransferase (EC 2.6.1.-)	BCAH187_A4133	-	-	+	+	B7HMY3_BACC7
tr|B7HMY8|B7HMY8_BACC7	Maltodextrin-binding protein	BCAH187_A4138	-	-	+	+	B7HMY8_BACC7
tr|B7HMZ5|B7HMZ5_BACC7	Putative lipoprotein	BCAH187_A4145	-	-	+	+	B7HMZ5_BACC7
tr|B7HMZ6|B7HMZ6_BACC7	Lipoprotein	BCAH187_A4146	-	-	+	+	B7HMZ6_BACC7
tr|B7HN00|B7HN00_BACC7	acetyl-CoA C-acetyltransferase (EC 2.3.1.9) (Acetoacetyl-CoA thiolase)	BCAH187_A4150	-	+	+	+	B7HN00_BACC7
tr|B7HN02|B7HN02_BACC7	DUF3928 domain-containing protein	BCAH187_A4152	-	-	-	+	B7HN02_BACC7
tr|B7HN07|B7HN07_BACC7	Oxidoreductase, short-chain dehydrogenase/reductase family	BCAH187_A4157	-	-	+	+	B7HN07_BACC7
tr|B7HN13|B7HN13_BACC7	Aminotransferase, classes I and II	BCAH187_A4164	-	-	+	+	B7HN13_BACC7
tr|B7HN12|B7HN12_BACC7	Hydrolase, carbon-nitrogen family	BCAH187_A4165	-	-	-	+	B7HN12_BACC7
tr|B7HN20|B7HN20_BACC7	2-hydroxy-3-oxopropionate reductase	BCAH187_A4173	-	-	+	+	B7HN20_BACC7
tr|B7HN21|B7HN21_BACC7	Beta-lactamase	BCAH187_A4174	-	-	+	+	B7HN21_BACC7
tr|B7HN23|B7HN23_BACC7	Nitroreductase family protein	BCAH187_A4176	-	-	+	-	B7HN23_BACC7
tr|B7HN30|B7HN30_BACC7	Hydrolase, haloacid dehalogenase-like family	BCAH187_A4183	-	-	+	-	B7HN30_BACC7
tr|B7HN31|B7HN31_BACC7	Transcriptional regulator, GntR family	BCAH187_A4184	-	-	+	+	B7HN31_BACC7
tr|B7HN40|B7HN40_BACC7	Peptidyl-prolyl cis-trans isomerase (PPIase) (EC 5.2.1.8)	BCAH187_A4193	-	-	+	+	B7HN40_BACC7
tr|B7HN41|B7HN41_BACC7	DUF1002 domain-containing protein	BCAH187_A4194	-	-	+	+	B7HN41_BACC7
tr|B7HN59|B7HN59_BACC7	DUF4440 domain-containing protein	BCAH187_A4212	-	-	-	+	B7HN59_BACC7
tr|B7HN61|B7HN61_BACC7	Transcriptional regulator, MarR family	BCAH187_A4214	-	-	+	+	B7HN61_BACC7
tr|B7HN66|B7HN66_BACC7	Purine nucleoside phosphorylase (EC 2.4.2.1) (Inosine-guanosine phosphorylase)	BCAH187_A4219	-	+	-	-	B7HN66_BACC7
tr|B7HN68|B7HN68_BACC7	YtkA-like domain-containing protein	BCAH187_A4221	+	-	+	+	B7HN68_BACC7
tr|B7HN71|B7HN71_BACC7	Transcriptional regulator, Fur family	BCAH187_A4224	-	-	+	+	B7HN71_BACC7
tr|B7HN73|B7HN73_BACC7	Acetyltransferase, GNAT family	BCAH187_A4226	+	+	+	+	B7HN73_BACC7
tr|B7HNL1|B7HNL1_BACC7	MutT/nudix family protein	BCAH187_A4227	-	-	+	+	B7HNL1_BACC7
tr|B7HNL4|B7HNL4_BACC7	Oxidoreductase, aldo/keto reductase family	BCAH187_A4230	-	-	+	+	B7HNL4_BACC7
tr|B7HNL7|B7HNL7_BACC7	5'-nucleotidase family protein	BCAH187_A4233	+	+	-	-	B7HNL7_BACC7
tr|B7HNN3|B7HNN3_BACC7	Putative bioH protein	BCAH187_A4250	-	-	+	+	B7HNN3_BACC7
tr|B7HNP1|B7HNP1_BACC7	Putative lipase/acylhydrolase	BCAH187_A4258	-	-	+	+	B7HNP1_BACC7
tr|B7HNP2|B7HNP2_BACC7	Transcriptional regulator, MarR family	BCAH187_A4259	-	-	+	+	B7HNP2_BACC7
tr|B7HNQ1|B7HNQ1_BACC7	Oxidoreductase, short-chain dehydrogenase/reductase family	BCAH187_A4268	-	-	+	+	B7HNQ1_BACC7
tr|B7HNQ8|B7HNQ8_BACC7	DUF3932 domain-containing protein	BCAH187_A4275	-	-	+	-	B7HNQ8_BACC7
tr|B7HNR1|B7HNR1_BACC7	Peptidase, M20/M25/M40 family (EC 3.4.-.-)	BCAH187_A4278	-	-	+	+	B7HNR1_BACC7
tr|B7HNR2|B7HNR2_BACC7	[ribosomal protein uS5]-alanine N-acetyltransferase (EC 2.3.1.267)	BCAH187_A4279	-	-	+	+	B7HNR2_BACC7
tr|B7HNR6|B7HNR6_BACC7	Amino acid ABC transporter, ATP-binding protein	BCAH187_A4283	-	-	-	+	B7HNR6_BACC7
tr|B7HNR8|B7HNR8_BACC7	Amino acid ABC transporter, amino acid-binding protein	BCAH187_A4285	+	+	+	+	B7HNR8_BACC7
tr|B7HNR9|B7HNR9_BACC7	BrxA/BrxB family bacilliredoxin	BCAH187_A4286	-	-	+	+	B7HNR9_BACC7
tr|B7HNS2|B7HNS2_BACC7	Cell division protein, FtsW/RodA/SpoVE family	BCAH187_A4289	-	-	+	+	B7HNS2_BACC7
tr|B7HNS8|B7HNS8_BACC7	Leucine dehydrogenase (EC 1.4.1.9)	BCAH187_A4295	+	+	+	+	B7HNS8_BACC7
tr|B7HNT2|B7HNT2_BACC7	Glycerophosphoryl diester phosphodiesterase family protein	BCAH187_A4299	-	-	+	+	B7HNT2_BACC7
tr|B7HNT9|B7HNT9_BACC7	Hemolysin A	BCAH187_A4306	-	-	+	+	B7HNT9_BACC7
tr|B7HNU6|B7HNU6_BACC7	Asp23/Gls24 family envelope stress response protein	BCAH187_A4313	+	+	+	+	B7HNU6_BACC7
tr|B7HNU9|B7HNU9_BACC7	Stage III sporulation protein AH	BCAH187_A4316	-	-	-	+	B7HNU9_BACC7
tr|B7HNW4|B7HNW4_BACC7	DUF1385 domain-containing protein	BCAH187_A4331	+	-	-	-	B7HNW4_BACC7
tr|B7HNX3|B7HNX3_BACC7	Rhodanese-like domain protein	BCAH187_A4340	+	-	+	+	B7HNX3_BACC7
tr|B7HNX5|B7HNX5_BACC7	Transcriptional regulator, TetR family	BCAH187_A4342	-	-	+	+	B7HNX5_BACC7
tr|B7HPE4|B7HPE4_BACC7	Transcriptional regulator	BCAH187_A4375	-	-	+	+	B7HPE4_BACC7
tr|B7HPE6|B7HPE6_BACC7	L-cystine uptake protein TcyP (Transporter of cystine TcyP)	BCAH187_A4377	+	-	-	-	B7HPE6_BACC7
tr|B7HPF8|B7HPF8_BACC7	Isochorismatase family protein	BCAH187_A4391	-	-	+	+	B7HPF8_BACC7
tr|B7HPF9|B7HPF9_BACC7	Transcriptional regulator, ArsR family	BCAH187_A4392	-	-	+	+	B7HPF9_BACC7
tr|B7HPH3|B7HPH3_BACC7	serine-type D-Ala-D-Ala carboxypeptidase (EC 3.4.16.4)	BCAH187_A4406	+	-	+	+	B7HPH3_BACC7
tr|B7HPH6|B7HPH6_BACC7	DUF1189 domain-containing protein	BCAH187_A4410	+	-	+	+	B7HPH6_BACC7
tr|B7HPH7|B7HPH7_BACC7	LysM domain-containing protein	BCAH187_A4411	-	-	-	+	B7HPH7_BACC7
tr|B7HPI1|B7HPI1_BACC7	Putative cation ABC transporter, ATP-binding protein	BCAH187_A4415	-	-	+	+	B7HPI1_BACC7
tr|B7HPJ6|B7HPJ6_BACC7	CBS domain protein	BCAH187_A4430	-	-	+	+	B7HPJ6_BACC7
tr|B7HPK3|B7HPK3_BACC7	HDIG domain protein	BCAH187_A4437	+	-	-	-	B7HPK3_BACC7
tr|B7HPK4|B7HPK4_BACC7	PhoH-like protein	BCAH187_A4438	-	-	+	+	B7HPK4_BACC7
tr|B7HPK5|B7HPK5_BACC7	Sporulation protein	BCAH187_A4439	-	-	-	+	B7HPK5_BACC7
tr|B7HPK7|B7HPK7_BACC7	GatB/Yqey domain protein	BCAH187_A4441	-	-	-	+	B7HPK7_BACC7
tr|B7HPK9|B7HPK9_BACC7	tRNA (N(6)-L-threonylcarbamoyladenosine(37)-C(2))-methylthiotransferase (EC 2.8.4.5) (tRNA-t(6)A37 methylthiotransferase)	BCAH187_A4443	-	-	+	-	B7HPK9_BACC7
tr|B7HPM8|B7HPM8_BACC7	Methyltransferase domain-containing protein	BCAH187_A4462	-	-	+	+	B7HPM8_BACC7
tr|B7HPN0|B7HPN0_BACC7	bis(5'-nucleosyl)-tetraphosphatase (symmetrical) (EC 3.6.1.41)	BCAH187_A4464	-	-	+	+	B7HPN0_BACC7
tr|B7HPN2|B7HPN2_BACC7	CRM domain-containing protein	BCAH187_A4466	-	-	+	+	B7HPN2_BACC7
tr|B7HPN4|B7HPN4_BACC7	GTPase family protein	BCAH187_A4468	-	-	+	+	B7HPN4_BACC7
tr|B7HPN5|B7HPN5_BACC7	Hydrolase, HAD subfamily IIIA	BCAH187_A4469	-	-	+	+	B7HPN5_BACC7
tr|B7HPP2|B7HPP2_BACC7	RelA/SpoT domain-containing protein	BCAH187_A4476	-	-	+	+	B7HPP2_BACC7
tr|B7HPP7|B7HPP7_BACC7	Hydrolase, alpha/beta fold family	BCAH187_A4481	-	-	+	+	B7HPP7_BACC7
tr|B7HPP8|B7HPP8_BACC7	DoxX family protein	BCAH187_A4482	+	-	+	+	B7HPP8_BACC7
tr|B7HPQ9|B7HPQ9_BACC7	DNA-binding protein	BCAH187_A4493	-	-	+	+	B7HPQ9_BACC7
tr|B7HPR0|B7HPR0_BACC7	MaoC family protein	BCAH187_A4494	-	-	+	+	B7HPR0_BACC7
tr|B7HPR5|B7HPR5_BACC7	Ankyrin repeat domain protein	BCAH187_A4499	-	-	-	+	B7HPR5_BACC7
tr|B7HQC7|B7HQC7_BACC7	Iron compound ABC transporter, iron compound-binding protein	BCAH187_A4502	-	-	+	+	B7HQC7_BACC7
tr|B7HQC9|B7HQC9_BACC7	Aldehyde-alcohol dehydrogenase	BCAH187_A4504	+	+	-	-	B7HQC9_BACC7
tr|B7HQD0|B7HQD0_BACC7	Cys/Met metabolism PLP-dependent enzyme	BCAH187_A4505	-	-	-	+	B7HQD0_BACC7
tr|B7HQD3|B7HQD3_BACC7	Uncharacterized methyltransferase BCAH187_A4508 (EC 2.1.1.-)	BCAH187_A4508	-	-	+	+	B7HQD3_BACC7
tr|B7HQD5|B7HQD5_BACC7	DUF1510 domain-containing protein	BCAH187_A4510	-	-	+	+	B7HQD5_BACC7
tr|B7HQE0|B7HQE0_BACC7	Peptidase, U32 family (EC 3.4.-.-)	BCAH187_A4515	-	-	-	+	B7HQE0_BACC7
sp|B7HQE4|YQGF_BACC7	Putative pre-16S rRNA nuclease (EC 3.1.-.-)	BCAH187_A4519	-	-	+	+	YQGF_BACC7
sp|B7HQE5|Y4520_BACC7	UPF0297 protein BCAH187_A4520	BCAH187_A4520	-	-	+	+	Y4520_BACC7
tr|B7HQF6|B7HQF6_BACC7	Rrf2 family protein	BCAH187_A4531	-	-	+	+	B7HQF6_BACC7
tr|B7HQF9|B7HQF9_BACC7	HesA/moeB/thiF family protein	BCAH187_A4534	-	-	+	+	B7HQF9_BACC7
tr|B7HQJ1|B7HQJ1_BACC7	MOSC domain-containing protein	BCAH187_A4566	-	-	-	+	B7HQJ1_BACC7
tr|B7HQJ5|B7HQJ5_BACC7	ABC transporter, ATP-binding protein	BCAH187_A4570	-	-	+	+	B7HQJ5_BACC7
tr|B7HQJ7|B7HQJ7_BACC7	DNA-binding response regulator	BCAH187_A4572	-	-	+	+	B7HQJ7_BACC7
tr|B7HQJ9|B7HQJ9_BACC7	Sporulation initiation phosphotransferase	BCAH187_A4574	-	-	+	-	B7HQJ9_BACC7
tr|B7HQK1|B7HQK1_BACC7	Ribosomal processing cysteine protease Prp	BCAH187_A4576	-	-	+	-	B7HQK1_BACC7
tr|B7HQL3|B7HQL3_BACC7	Putative stage II sporulation protein B	BCAH187_A4589	-	-	-	+	B7HQL3_BACC7
tr|B7HQL7|B7HQL7_BACC7	Group-specific protein	BCAH187_A4593	+	-	+	+	B7HQL7_BACC7
tr|B7HQN4|B7HQN4_BACC7	TPR repeat protein	BCAH187_A4610	-	-	+	+	B7HQN4_BACC7
tr|B7HQN8|B7HQN8_BACC7	YvbH-like oligomerisation region	BCAH187_A4614	-	-	+	+	B7HQN8_BACC7
tr|B7HQN9|B7HQN9_BACC7	Lipoprotein SmpA/OmlA domain-containing protein	BCAH187_A4615	-	-	+	+	B7HQN9_BACC7
tr|B7HQP9|B7HQP9_BACC7	Transcriptional regulator, TetR family	BCAH187_A4626	-	-	+	+	B7HQP9_BACC7
tr|B7HQQ4|B7HQQ4_BACC7	Cytosine deaminase	BCAH187_A4631	-	-	+	+	B7HQQ4_BACC7
tr|B7HQQ6|B7HQQ6_BACC7	DNA-binding protein	BCAH187_A4633	-	-	+	+	B7HQQ6_BACC7
tr|B7HQQ9|B7HQQ9_BACC7	Rrf2 family protein	BCAH187_A4636	-	-	-	+	B7HQQ9_BACC7
tr|B7HQR0|B7HQR0_BACC7	Sodium export permease protein	BCAH187_A4637	+	-	+	+	B7HQR0_BACC7
tr|B7HRF3|B7HRF3_BACC7	ABC transporter, ATP-binding protein	BCAH187_A4638	+	-	+	+	B7HRF3_BACC7
tr|B7HRF4|B7HRF4_BACC7	5'-nucleotidase, lipoprotein e(P4) family	BCAH187_A4639	+	+	+	+	B7HRF4_BACC7
tr|B7HRF5|B7HRF5_BACC7	Chemotaxis protein MotB	BCAH187_A4640	+	-	-	-	B7HRF5_BACC7
tr|B7HRF6|B7HRF6_BACC7	Chemotaxis protein MotA	BCAH187_A4641	+	-	-	-	B7HRF6_BACC7
tr|B7HRF7|B7HRF7_BACC7	D-alanyl-D-alanine carboxypeptidase family protein	BCAH187_A4642	-	-	+	-	B7HRF7_BACC7
tr|B7HRG2|B7HRG2_BACC7	DUF2507 domain-containing protein	BCAH187_A4647	+	-	+	+	B7HRG2_BACC7
tr|B7HRG7|B7HRG7_BACC7	Enoyl-CoA hydratase/isomerase family protein	BCAH187_A4652	-	-	+	+	B7HRG7_BACC7
tr|B7HRG8|B7HRG8_BACC7	Transcriptional regulator, TetR family	BCAH187_A4653	-	-	-	+	B7HRG8_BACC7
tr|B7HRH1|B7HRH1_BACC7	DinB family protein	BCAH187_A4656	-	-	+	+	B7HRH1_BACC7
tr|B7HRI8|B7HRI8_BACC7	High-affinity heme uptake system protein IsdE (Iron-regulated surface determinant protein E) (Staphylococcal iron-regulated protein F)	BCAH187_A4673	-	-	+	+	B7HRI8_BACC7
tr|B7HRI9|B7HRI9_BACC7	Cell surface protein	BCAH187_A4674	-	-	+	+	B7HRI9_BACC7
tr|B7HRJ0|B7HRJ0_BACC7	Iron transport associated protein	BCAH187_A4675	-	-	+	+	B7HRJ0_BACC7
tr|B7HRJ4|B7HRJ4_BACC7	DNA-directed DNA polymerase (EC 2.7.7.7)	BCAH187_A4679	-	-	+	+	B7HRJ4_BACC7
tr|B7HRJ5|B7HRJ5_BACC7	CvpA family protein	BCAH187_A4680	+	-	+	+	B7HRJ5_BACC7
tr|B7HRK3|B7HRK3_BACC7	RNA methyltransferase, TrmH family	BCAH187_A4688	-	-	+	+	B7HRK3_BACC7
tr|B7HRK9|B7HRK9_BACC7	Transcriptional regulator, TetR family	BCAH187_A4694	-	-	+	-	B7HRK9_BACC7
tr|B7HRL1|B7HRL1_BACC7	dUTPase	BCAH187_A4696	+	-	+	+	B7HRL1_BACC7
tr|B7HRN0|B7HRN0_BACC7	Uncharacterized protein	BCAH187_A4716	+	-	-	-	B7HRN0_BACC7
tr|B7HRP2|B7HRP2_BACC7	Transcriptional regulator, GntR family	BCAH187_A4728	-	-	+	+	B7HRP2_BACC7
tr|B7HRP3|B7HRP3_BACC7	Malate dehydrogenase	BCAH187_A4729	-	+	+	+	B7HRP3_BACC7
tr|B7HRP7|B7HRP7_BACC7	DHH subfamily 1 protein	BCAH187_A4734	-	-	+	+	B7HRP7_BACC7
sp|B7HRQ4|Y4741_BACC7	UPF0173 metal-dependent hydrolase BCAH187_A4741	BCAH187_A4741	-	-	+	+	Y4741_BACC7
tr|B7HRR6|B7HRR6_BACC7	Putative 3-oxoacyl-(Acyl-carrier-protein) reductase	BCAH187_A4753	-	-	+	+	B7HRR6_BACC7
tr|B7HRR7|B7HRR7_BACC7	Universal stress protein	BCAH187_A4754	+	+	+	+	B7HRR7_BACC7
tr|B7HRR9|B7HRR9_BACC7	Transcriptional regulator, ArsR family	BCAH187_A4756	-	-	+	+	B7HRR9_BACC7
tr|B7HRS5|B7HRS5_BACC7	DinB-like domain-containing protein	BCAH187_A4762	+	-	-	-	B7HRS5_BACC7
tr|B7HRT2|B7HRT2_BACC7	EcsC family protein	BCAH187_A4769	+	-	-	-	B7HRT2_BACC7
tr|B7HRT6|B7HRT6_BACC7	Uncharacterized protein	BCAH187_A4773	-	-	+	+	B7HRT6_BACC7
tr|B7HSI5|B7HSI5_BACC7	Aminotransferase, class V	BCAH187_A4783	+	-	+	+	B7HSI5_BACC7
tr|B7HSL4|B7HSL4_BACC7	Putative lipoprotein	BCAH187_A4812	-	-	+	+	B7HSL4_BACC7
tr|B7HSL6|B7HSL6_BACC7	DUF948 domain-containing protein	BCAH187_A4814	+	-	-	-	B7HSL6_BACC7
tr|B7HSL7|B7HSL7_BACC7	Putative aminopeptidase	BCAH187_A4815	-	+	+	+	B7HSL7_BACC7
tr|B7HSM2|B7HSM2_BACC7	Ribosomal-protein-serine acetyltransferase	BCAH187_A4820	-	-	+	+	B7HSM2_BACC7
tr|B7HSM4|B7HSM4_BACC7	nicotinate phosphoribosyltransferase (EC 6.3.4.21)	BCAH187_A4822	-	-	+	+	B7HSM4_BACC7
tr|B7HSM5|B7HSM5_BACC7	Ftsk/spoiiie family protein	BCAH187_A4823	-	-	+	+	B7HSM5_BACC7
tr|B7HSM7|B7HSM7_BACC7	Putative tRNA binding domain protein	BCAH187_A4825	-	-	+	+	B7HSM7_BACC7
tr|B7HSM9|B7HSM9_BACC7	Thioredoxin family protein	BCAH187_A4827	-	-	-	+	B7HSM9_BACC7
tr|B7HSN1|B7HSN1_BACC7	Peptidase, M42 family	BCAH187_A4829	+	+	+	+	B7HSN1_BACC7
tr|B7HSN2|B7HSN2_BACC7	PepSY domain-containing protein	BCAH187_A4830	+	-	-	-	B7HSN2_BACC7
tr|B7HSN4|B7HSN4_BACC7	Metallo-beta-lactamase family protein	BCAH187_A4832	-	-	+	+	B7HSN4_BACC7
tr|B7HSP1|B7HSP1_BACC7	Xaa-His dipeptidase	BCAH187_A4839	-	-	+	+	B7HSP1_BACC7
tr|B7HSP9|B7HSP9_BACC7	Activator of Hsp90 ATPase homologue 1/2-like C-terminal domain-containing protein	BCAH187_A4847	-	-	+	+	B7HSP9_BACC7
tr|B7HSS5|B7HSS5_BACC7	HAD family hydrolase	BCAH187_A4873	-	-	+	-	B7HSS5_BACC7
tr|B7HST1|B7HST1_BACC7	Site-specific recombinase, phage integrase family	BCAH187_A4879	-	-	+	+	B7HST1_BACC7
tr|B7HST8|B7HST8_BACC7	16S rRNA (Cytosine(1402)-N(4))-methyltransferase	BCAH187_A4886	-	-	+	+	B7HST8_BACC7
tr|B7HSU5|B7HSU5_BACC7	Tetraprenyl-beta-curcumene synthase	BCAH187_A4894	-	-	+	+	B7HSU5_BACC7
tr|B7HTN8|B7HTN8_BACC7	Glycosyltransferase RgtA/B/C/D-like domain-containing protein	BCAH187_A4917	+	-	+	-	B7HTN8_BACC7
tr|B7HTP2|B7HTP2_BACC7	Putative ABC transporter, substrate-binding protein	BCAH187_A4921	+	-	-	-	B7HTP2_BACC7
tr|B7HTP5|B7HTP5_BACC7	Group-specific protein	BCAH187_A4924	-	-	+	+	B7HTP5_BACC7
tr|B7HTQ4|B7HTQ4_BACC7	carbonic anhydrase (EC 4.2.1.1)	BCAH187_A4933	-	-	+	+	B7HTQ4_BACC7
tr|B7HTQ8|B7HTQ8_BACC7	Putative S-layer protein	BCAH187_A4937	-	-	+	+	B7HTQ8_BACC7
tr|B7HTR0|B7HTR0_BACC7	Putative membrane protein	BCAH187_A4939	+	-	-	-	B7HTR0_BACC7
tr|B7HTR2|B7HTR2_BACC7	Lipoprotein	BCAH187_A4941	-	-	+	+	B7HTR2_BACC7
tr|B7HTR3|B7HTR3_BACC7	DUF4178 domain-containing protein	BCAH187_A4942	-	-	+	+	B7HTR3_BACC7
tr|B7HTR5|B7HTR5_BACC7	Phage shock protein A	BCAH187_A4944	+	+	+	+	B7HTR5_BACC7
tr|B7HTR6|B7HTR6_BACC7	Lipoprotein	BCAH187_A4945	-	-	+	+	B7HTR6_BACC7
tr|B7HTR9|B7HTR9_BACC7	FeoA family protein	BCAH187_A4948	-	-	+	+	B7HTR9_BACC7
tr|B7HTS0|B7HTS0_BACC7	Probable proton-coupled thiamine transporter YuaJ	BCAH187_A4950	-	-	+	+	B7HTS0_BACC7
tr|B7HTS5|B7HTS5_BACC7	S-layer domain protein	BCAH187_A4955	-	+	-	-	B7HTS5_BACC7
tr|B7HTS9|B7HTS9_BACC7	BmrU protein	BCAH187_A4959	-	-	+	+	B7HTS9_BACC7
tr|B7HTU6|B7HTU6_BACC7	DNA-binding response regulator	BCAH187_A4976	-	-	+	+	B7HTU6_BACC7
tr|B7HTV0|B7HTV0_BACC7	ABC transporter, ATP-binding protein	BCAH187_A4980	-	-	-	+	B7HTV0_BACC7
tr|B7HTX2|B7HTX2_BACC7	TIGR00266 family protein	BCAH187_A5002	+	-	+	+	B7HTX2_BACC7
tr|B7HTY1|B7HTY1_BACC7	Minor extracellular protease VPR	BCAH187_A5011	-	+	-	-	B7HTY1_BACC7
tr|B7HTZ1|B7HTZ1_BACC7	D-isomer specific 2-hydroxyacid dehydrogenase family protein	BCAH187_A5047	-	-	+	+	B7HTZ1_BACC7
tr|B7HUP9|B7HUP9_BACC7	cysteine-S-conjugate beta-lyase (EC 4.4.1.13)	BCAH187_A5050	-	-	+	-	B7HUP9_BACC7
tr|B7HUQ4|B7HUQ4_BACC7	Arsenical pump family protein	BCAH187_A5055	+	-	-	+	B7HUQ4_BACC7
tr|B7HUQ6|B7HUQ6_BACC7	DNA alkylation repair protein	BCAH187_A5057	-	-	+	+	B7HUQ6_BACC7
tr|B7HUQ8|B7HUQ8_BACC7	Putative comA operon protein	BCAH187_A5059	-	-	-	+	B7HUQ8_BACC7
tr|B7HUR3|B7HUR3_BACC7	Phosphoglucomutase (EC 5.4.2.2) (Alpha-phosphoglucomutase) (Glucose phosphomutase)	BCAH187_A5064	-	+	+	+	B7HUR3_BACC7
tr|B7HUR6|B7HUR6_BACC7	3D domain-containing protein	BCAH187_A5067	-	-	-	+	B7HUR6_BACC7
tr|B7HUR8|B7HUR8_BACC7	MutT/nudix family protein	BCAH187_A5069	-	-	-	+	B7HUR8_BACC7
tr|B7HUR9|B7HUR9_BACC7	Pyridine nucleotide-disulphide oxidoreductase	BCAH187_A5070	-	-	+	+	B7HUR9_BACC7
tr|B7HUS5|B7HUS5_BACC7	Putative lipoprotein	BCAH187_A5076	+	-	+	+	B7HUS5_BACC7
tr|B7HUS6|B7HUS6_BACC7	Acetyltransferase, GNAT family	BCAH187_A5077	-	-	+	+	B7HUS6_BACC7
tr|B7HUT0|B7HUT0_BACC7	Pyridine nucleotide-disulphide oxidoreductase	BCAH187_A5081	-	-	+	+	B7HUT0_BACC7
tr|B7HUU3|B7HUU3_BACC7	NifU domain protein	BCAH187_A5094	-	-	-	+	B7HUU3_BACC7
tr|B7HUU6|B7HUU6_BACC7	YutG/PgpA domain-containing protein	BCAH187_A5097	-	-	+	+	B7HUU6_BACC7
tr|B7HUV0|B7HUV0_BACC7	Phosphatase,haloacid dehalogenase family	BCAH187_A5101	-	-	+	+	B7HUV0_BACC7
tr|B7HUV1|B7HUV1_BACC7	Transcriptional regulator, DeoR family	BCAH187_A5102	-	-	+	-	B7HUV1_BACC7
tr|B7HUV2|B7HUV2_BACC7	DUF86 domain-containing protein	BCAH187_A5103	-	-	+	+	B7HUV2_BACC7
tr|B7HUV4|B7HUV4_BACC7	Cytoplasmic protein	BCAH187_A5105	-	-	-	+	B7HUV4_BACC7
tr|B7HUW2|B7HUW2_BACC7	YbaK/aminoacyl-tRNA synthetase-associated domain-containing protein	BCAH187_A5113	-	-	+	+	B7HUW2_BACC7
tr|B7HUX3|B7HUX3_BACC7	Lipoprotein	BCAH187_A5124	+	-	+	+	B7HUX3_BACC7
tr|B7HUX4|B7HUX4_BACC7	Lipoprotein	BCAH187_A5125	+	+	+	+	B7HUX4_BACC7
tr|B7HUX6|B7HUX6_BACC7	ABC transporter, ATP-binding protein	BCAH187_A5127	-	-	+	+	B7HUX6_BACC7
tr|B7HUY7|B7HUY7_BACC7	Putative lipoprotein	BCAH187_A5139	-	-	+	+	B7HUY7_BACC7
tr|B7HUY9|B7HUY9_BACC7	Phosphotransferase system EIIC domain-containing protein	BCAH187_A5141	+	-	-	-	B7HUY9_BACC7
tr|B7HUZ3|B7HUZ3_BACC7	CAAX amino terminal protease family protein	BCAH187_A5145	+	-	+	-	B7HUZ3_BACC7
tr|B7HV01|B7HV01_BACC7	Acyl-CoA dehydrogenase (EC 1.3.99.-)	BCAH187_A5153	-	-	+	+	B7HV01_BACC7
tr|B7HV03|B7HV03_BACC7	acetyl-CoA C-acyltransferase (EC 2.3.1.16)	BCAH187_A5155	-	-	+	+	B7HV03_BACC7
tr|B7HV04|B7HV04_BACC7	3-hydroxyacyl-CoA dehydrogenase/enoyl-CoA hydratase/isomerase family protein	BCAH187_A5156	-	-	+	+	B7HV04_BACC7
tr|B7HV07|B7HV07_BACC7	proline dehydrogenase (EC 1.5.5.2)	BCAH187_A5159	+	-	+	+	B7HV07_BACC7
tr|B7HV27|B7HV27_BACC7	Ribosomal-protein-serine acetyltransferase	BCAH187_A5179	-	-	-	+	B7HV27_BACC7
tr|B7HVV7|B7HVV7_BACC7	L,D-TPase catalytic domain-containing protein	BCAH187_A5187	-	-	-	+	B7HVV7_BACC7
tr|B7HVW7|B7HVW7_BACC7	Neutral metalloproteinase (EC 3.4.24.-)	BCAH187_A5197	+	+	+	+	B7HVW7_BACC7
tr|B7HVX9|B7HVX9_BACC7	Cytokinin riboside 5'-monophosphate phosphoribohydrolase (EC 3.2.2.n1)	BCAH187_A5209	-	-	+	+	B7HVX9_BACC7
tr|B7HVY0|B7HVY0_BACC7	NTP pyrophosphohydrolase MazG-like domain-containing protein	BCAH187_A5210	-	-	+	+	B7HVY0_BACC7
tr|B7HVY1|B7HVY1_BACC7	Ferritin (EC 1.16.3.2)	BCAH187_A5211	-	-	-	+	B7HVY1_BACC7
tr|B7HVY3|B7HVY3_BACC7	Nucleoside transporter, NupC family	BCAH187_A5213	+	-	-	-	B7HVY3_BACC7
tr|B7HVY6|B7HVY6_BACC7	Sodium/alanine symporter family protein	BCAH187_A5216	+	-	-	-	B7HVY6_BACC7
tr|B7HVY7|B7HVY7_BACC7	Sodium/alanine symporter family protein	BCAH187_A5217	+	-	+	-	B7HVY7_BACC7
tr|B7HVZ1|B7HVZ1_BACC7	Wall-associated protein	BCAH187_A5221	-	+	-	-	B7HVZ1_BACC7
tr|B7HVZ6|B7HVZ6_BACC7	DUF1641 domain-containing protein	BCAH187_A5226	+	+	+	+	B7HVZ6_BACC7
tr|B7HVZ7|B7HVZ7_BACC7	Pyridine nucleotide-disulphide oxidoreductase	BCAH187_A5227	+	+	+	+	B7HVZ7_BACC7
tr|B7HW01|B7HW01_BACC7	Uncharacterized protein	BCAH187_A5231	-	-	+	+	B7HW01_BACC7
tr|B7HW04|B7HW04_BACC7	Endonuclease/exonuclease/phosphatase family	BCAH187_A5234	+	-	+	+	B7HW04_BACC7
tr|B7HW14|B7HW14_BACC7	Iron compound ABC transporter, ATP-binding protein	BCAH187_A5244	+	-	+	+	B7HW14_BACC7
tr|B7HW17|B7HW17_BACC7	Iron compound ABC transporter, iron compound-binding protein	BCAH187_A5247	+	+	+	+	B7HW17_BACC7
tr|B7HW66|B7HW66_BACC7	DNA methylase domain protein	BCAH187_A5299	-	-	+	+	B7HW66_BACC7
tr|B7HW67|B7HW67_BACC7	Type III restriction enzyme, res subunit family	BCAH187_A5300	-	-	+	+	B7HW67_BACC7
tr|B7HW68|B7HW68_BACC7	Uncharacterized protein	BCAH187_A5301	-	-	+	-	B7HW68_BACC7
sp|B7HW83|Y5316_BACC7	Nucleotide-binding protein BCAH187_A5316	BCAH187_A5316	+	-	+	+	Y5316_BACC7
tr|B7HW84|B7HW84_BACC7	MutT/nudix family protein	BCAH187_A5317	-	-	+	+	B7HW84_BACC7
tr|B7HX10|B7HX10_BACC7	Carboxyl-terminal protease	BCAH187_A5345	+	-	+	+	B7HX10_BACC7
tr|B7HX23|B7HX23_BACC7	Cell wall endopeptidase and peptidase, C40, NLP/P60 family fusion protein	BCAH187_A5359	+	+	+	+	B7HX23_BACC7
tr|B7HX24|B7HX24_BACC7	HTH hxlR-type domain-containing protein	BCAH187_A5360	-	-	+	+	B7HX24_BACC7
tr|B7HX26|B7HX26_BACC7	DegV family protein	BCAH187_A5362	-	-	+	+	B7HX26_BACC7
tr|B7HX27|B7HX27_BACC7	YigZ family protein	BCAH187_A5363	-	-	-	+	B7HX27_BACC7
tr|B7HX28|B7HX28_BACC7	Transcription antiterminator, LytR family	BCAH187_A5364	-	-	+	+	B7HX28_BACC7
tr|B7HX29|B7HX29_BACC7	UDP-N-acetylglucosamine 2-epimerase (non-hydrolyzing) (EC 5.1.3.14)	BCAH187_A5365	-	-	+	+	B7HX29_BACC7
tr|B7HX48|B7HX48_BACC7	Putative proton/glutamate symporter family protein	BCAH187_A5384	+	-	-	-	B7HX48_BACC7
tr|B7HX53|B7HX53_BACC7	Surface protein, lpxtg-motif cell wall anchor domain protein	BCAH187_A5389	+	+	-	+	B7HX53_BACC7
tr|B7HX57|B7HX57_BACC7	Transcriptional regulator	BCAH187_A5393	-	-	+	+	B7HX57_BACC7
tr|B7HX67|B7HX67_BACC7	Sulfatase (EC 3.1.6.-)	BCAH187_A5404	+	+	+	+	B7HX67_BACC7
tr|B7HX69|B7HX69_BACC7	Putative cell wall hydrolase	BCAH187_A5406	+	+	+	+	B7HX69_BACC7
tr|B7HX70|B7HX70_BACC7	Nucleoside permease	BCAH187_A5407	+	-	-	-	B7HX70_BACC7
tr|B7HX71|B7HX71_BACC7	GGDEF domain-containing protein	BCAH187_A5408	+	-	-	-	B7HX71_BACC7
tr|B7HX75|B7HX75_BACC7	Conserved domain protein	BCAH187_A5412	-	-	+	+	B7HX75_BACC7
tr|B7HX77|B7HX77_BACC7	Membrane-associated protein	BCAH187_A5414	-	-	+	+	B7HX77_BACC7
tr|B7HX82|B7HX82_BACC7	Conserved domain protein	BCAH187_A5419	-	-	+	+	B7HX82_BACC7
tr|B7HX85|B7HX85_BACC7	DUF4359 domain-containing protein	BCAH187_A5422	+	-	+	+	B7HX85_BACC7
tr|B7HX88|B7HX88_BACC7	Hypothetical Membrane Spanning Protein	BCAH187_A5425	+	-	+	+	B7HX88_BACC7
tr|B7HX89|B7HX89_BACC7	ABC transporter, permease	BCAH187_A5426	+	-	-	+	B7HX89_BACC7
tr|B7HX90|B7HX90_BACC7	ABC transporter, ATP-binding protein	BCAH187_A5427	+	-	+	+	B7HX90_BACC7
tr|B7HX91|B7HX91_BACC7	Efflux transporter, RND family, MFP subunit	BCAH187_A5428	+	-	+	+	B7HX91_BACC7
tr|B7HX98|B7HX98_BACC7	Epsx protein	BCAH187_A5435	+	-	+	+	B7HX98_BACC7
tr|B7HXA1|B7HXA1_BACC7	N-acetylglucosaminyltransferase	BCAH187_A5438	+	-	-	-	B7HXA1_BACC7
tr|B7HXA3|B7HXA3_BACC7	Glycosyl transferase, group 1 family protein	BCAH187_A5440	-	-	+	+	B7HXA3_BACC7
tr|B7HXA5|B7HXA5_BACC7	UDP-N-acetylglucosamine 2-epimerase (EC 5.1.3.14)	BCAH187_A5442	-	-	+	+	B7HXA5_BACC7
tr|B7HXA7|B7HXA7_BACC7	UDP-glucose 4-epimerase (EC 5.1.3.2) (Galactowaldenase) (UDP-galactose 4-epimerase)	BCAH187_A5444	-	-	+	+	B7HXA7_BACC7
tr|B7HXB3|B7HXB3_BACC7	Tyrosine-protein phosphatase (EC 3.1.3.48)	BCAH187_A5450	-	-	+	+	B7HXB3_BACC7
tr|B7HXB5|B7HXB5_BACC7	Chain length regulator	BCAH187_A5452	+	-	+	+	B7HXB5_BACC7
tr|B7HY35|B7HY35_BACC7	non-specific protein-tyrosine kinase (EC 2.7.10.2)	BCAH187_A5453	-	-	+	+	B7HY35_BACC7
tr|B7HY40|B7HY40_BACC7	Stage II sporulation protein	BCAH187_A5458	-	-	-	+	B7HY40_BACC7
tr|B7HY78|B7HY78_BACC7	Sugar-phosphate isomerase, RpiB/LacA/LacB family	BCAH187_A5496	-	-	+	+	B7HY78_BACC7
tr|B7HY80|B7HY80_BACC7	PTS system, glucose-specific IIA component	BCAH187_A5498	+	-	+	+	B7HY80_BACC7
tr|B7HY82|B7HY82_BACC7	Flavin reductase like domain-containing protein	BCAH187_A5500	-	-	+	+	B7HY82_BACC7
tr|B7HY83|B7HY83_BACC7	DUF3935 domain-containing protein	BCAH187_A5501	-	-	+	-	B7HY83_BACC7
tr|B7HY85|B7HY85_BACC7	Threonylcarbamoyl-AMP synthase (TC-AMP synthase) (EC 2.7.7.87) (L-threonylcarbamoyladenylate synthase)	BCAH187_A5503	-	-	+	+	B7HY85_BACC7
tr|B7HY97|B7HY97_BACC7	DUF2529 domain-containing protein	BCAH187_A5515	-	-	-	+	B7HY97_BACC7
tr|B7HYA1|B7HYA1_BACC7	Acyl-CoA dehydrogenase (EC 1.3.99.-)	BCAH187_A5519	-	-	+	+	B7HYA1_BACC7
tr|B7HYA2|B7HYA2_BACC7	Acyl-CoA dehydrogenase (EC 1.3.99.-)	BCAH187_A5520	-	-	+	+	B7HYA2_BACC7
tr|B7HYA3|B7HYA3_BACC7	3-hydroxyacyl-CoA dehydrogenase	BCAH187_A5521	-	+	+	+	B7HYA3_BACC7
tr|B7HYA4|B7HYA4_BACC7	acetyl-CoA C-acetyltransferase (EC 2.3.1.9) (Acetoacetyl-CoA thiolase)	BCAH187_A5522	-	-	+	+	B7HYA4_BACC7
tr|B7HYA5|B7HYA5_BACC7	Ferredoxin, 4Fe-4S	BCAH187_A5523	+	-	-	-	B7HYA5_BACC7
tr|B7HYB8|B7HYB8_BACC7	Collagen adhesion protein	BCAH187_A5536	-	+	-	-	B7HYB8_BACC7
tr|B7HYB9|B7HYB9_BACC7	Aminopeptidase	BCAH187_A5537	+	+	+	+	B7HYB9_BACC7
tr|B7HYC0|B7HYC0_BACC7	Group-specific protein	BCAH187_A5538	-	+	+	+	B7HYC0_BACC7
tr|B7HYC7|B7HYC7_BACC7	YxeA family protein	BCAH187_A5545	-	-	+	+	B7HYC7_BACC7
tr|B7HYC9|B7HYC9_BACC7	Putative agmatinase	BCAH187_A5547	-	-	+	-	B7HYC9_BACC7
tr|B7HYD2|B7HYD2_BACC7	Transcriptional regulator, MerR family	BCAH187_A5550	-	-	+	-	B7HYD2_BACC7
tr|B7HYD4|B7HYD4_BACC7	Glycerophosphoryl diester phosphodiesterase family protein	BCAH187_A5552	-	-	+	+	B7HYD4_BACC7
tr|B7HYD6|B7HYD6_BACC7	YwhD family protein	BCAH187_A5554	-	-	+	+	B7HYD6_BACC7
tr|B7HYD9|B7HYD9_BACC7	HD domain protein	BCAH187_A5557	-	-	-	+	B7HYD9_BACC7
tr|B7HYE0|B7HYE0_BACC7	Iron compound ABC transporter, iron compound-binding protein	BCAH187_A5558	+	+	+	+	B7HYE0_BACC7
tr|B7HYE6|B7HYE6_BACC7	Putative lipoprotein	BCAH187_A5564	-	-	+	+	B7HYE6_BACC7
tr|B7HYF0|B7HYF0_BACC7	serine-type D-Ala-D-Ala carboxypeptidase (EC 3.4.16.4)	BCAH187_A5568	+	+	+	+	B7HYF0_BACC7
tr|B7HYG1|B7HYG1_BACC7	ABC transporter, ATP-binding protein	BCAH187_A5579	-	-	+	+	B7HYG1_BACC7
tr|B7HYG2|B7HYG2_BACC7	Lipase/acylhydrolase	BCAH187_A5580	+	-	+	+	B7HYG2_BACC7
tr|B7HYG7|B7HYG7_BACC7	O-acetylhomoserine/O-acetylserine sulfhydrylase	BCAH187_A5585	-	-	+	+	B7HYG7_BACC7
tr|B7HZA2|B7HZA2_BACC7	Major facilitator family transporter	BCAH187_A5599	-	-	+	+	B7HZA2_BACC7
tr|B7HZA4|B7HZA4_BACC7	N-acetylglucosaminyldiphosphoundecaprenol N-acetyl-beta-D-mannosaminyltransferase (EC 2.4.1.187) (N-acetylmannosaminyltransferase) (UDP-N-acetylmannosamine transferase) (UDP-N-acetylmannosamine:N-acetylglucosaminyl pyrophosphorylundecaprenol N-acetylmannosaminyltransferase)	BCAH187_A5600	+	-	+	+	B7HZA4_BACC7
tr|B7HZA5|B7HZA5_BACC7	Glycosyl transferase, group 1 family protein	BCAH187_A5601	+	-	+	+	B7HZA5_BACC7
tr|B7HZA6|B7HZA6_BACC7	Group-specific protein	BCAH187_A5602	+	-	+	+	B7HZA6_BACC7
tr|B7HZA9|B7HZA9_BACC7	Putative membrane protein	BCAH187_A5605	+	-	-	-	B7HZA9_BACC7
tr|B7HZB1|B7HZB1_BACC7	Glycosyl transferase family 2	BCAH187_A5607	+	-	+	+	B7HZB1_BACC7
tr|B7HZB2|B7HZB2_BACC7	DUF2304 domain-containing protein	BCAH187_A5608	+	-	+	+	B7HZB2_BACC7
tr|B7HZB3|B7HZB3_BACC7	Glycosyltransferase RgtA/B/C/D-like domain-containing protein	BCAH187_A5609	+	-	+	+	B7HZB3_BACC7
tr|B7HZB4|B7HZB4_BACC7	Beta-1,3-N-acetylglucosaminyltransferase	BCAH187_A5610	+	-	+	+	B7HZB4_BACC7
tr|B7HZC0|B7HZC0_BACC7	Transporter, AcrB/AcrD/AcrF family	BCAH187_A5616	+	-	-	+	B7HZC0_BACC7
tr|B7HZE1|B7HZE1_BACC7	Cytoplasmic protein	BCAH187_A5638	-	-	+	+	B7HZE1_BACC7
tr|B7HZG3|B7HZG3_BACC7	Mechanosensitive ion channel family protein	BCAH187_A5664	+	-	-	-	B7HZG3_BACC7
tr|B7HZG4|B7HZG4_BACC7	Spore protease YyaC	BCAH187_A5665	-	-	-	+	B7HZG4_BACC7
tr|B7I0Z3|B7I0Z3_BACC7	CesD	BCAH187_C0021	-	-	+	+	B7I0Z3_BACC7
tr|B7I0Z4|B7I0Z4_BACC7	ABC transporter ATP-binding protein, CesC	BCAH187_C0022	-	-	+	+	B7I0Z4_BACC7
tr|B7I107|B7I107_BACC7	Uncharacterized protein	BCAH187_C0035	-	+	-	-	B7I107_BACC7
tr|B7I108|B7I108_BACC7	Chitin-binding domain protein	BCAH187_C0036	-	+	-	-	B7I108_BACC7
tr|B7I110|B7I110_BACC7	F0F1 ATP synthase subunit alpha	BCAH187_C0038	-	+	+	+	B7I110_BACC7
tr|B7I114|B7I114_BACC7	Neutral metalloproteinase (EC 3.4.24.-)	BCAH187_C0042	-	+	+	+	B7I114_BACC7
tr|B7I115|B7I115_BACC7	Peptidase C39-like domain-containing protein	BCAH187_C0043	-	+	+	+	B7I115_BACC7
tr|B7I116|B7I116_BACC7	Uncharacterized protein	BCAH187_C0044	-	-	+	+	B7I116_BACC7
tr|B7I117|B7I117_BACC7	NlpC/P60 family domain protein	BCAH187_C0045	-	+	+	+	B7I117_BACC7
tr|B7I119|B7I119_BACC7	TIR domain-containing protein	BCAH187_C0047	-	-	+	+	B7I119_BACC7
tr|B7I167|B7I167_BACC7	Tubulin/FtsZ family, GTPase domain protein	BCAH187_C0097	-	-	+	+	B7I167_BACC7
tr|B7I176|B7I176_BACC7	Surface layer domain protein	BCAH187_C0106	+	+	+	+	B7I176_BACC7
tr|B7I198|B7I198_BACC7	Lipoprotein	BCAH187_C0128	-	-	+	+	B7I198_BACC7
tr|B7I199|B7I199_BACC7	Lpxtg-site transpeptidase sortase family protein	BCAH187_C0129	-	-	+	-	B7I199_BACC7
tr|B7I1C1|B7I1C1_BACC7	Ribonuclease	BCAH187_C0151	-	-	+	+	B7I1C1_BACC7
tr|B7I1D9|B7I1D9_BACC7	PXO1-82	BCAH187_C0170	-	-	+	-	B7I1D9_BACC7
tr|B7I1E5|B7I1E5_BACC7	Multimodular transpeptidase-transglycosylase / penicillin-binding protein 1A/1B	BCAH187_C0176	-	-	+	+	B7I1E5_BACC7
tr|B7I1G1|B7I1G1_BACC7	Transcriptional regulator, LacI family protein	BCAH187_C0192	-	+	-	-	B7I1G1_BACC7
tr|B7I1G5|B7I1G5_BACC7	Knr4/Smi1-like domain-containing protein	BCAH187_C0196	-	-	-	+	B7I1G5_BACC7
tr|B7I1G6|B7I1G6_BACC7	Lumazine binding domain protein	BCAH187_C0197	-	-	+	+	B7I1G6_BACC7
tr|B7I1G7|B7I1G7_BACC7	Uncharacterized protein	BCAH187_C0198	-	-	+	+	B7I1G7_BACC7
tr|B7I1H4|B7I1H4_BACC7	Transcriptional activator, AraC family	BCAH187_C0205	-	-	+	+	B7I1H4_BACC7
tr|B7I0T6|B7I0T6_BACC7	Helix-turn-helix HxlR type	BCAH187_C0240	-	-	+	+	B7I0T6_BACC7
tr|B7I0T7|B7I0T7_BACC7	S-(hydroxymethyl)glutathione dehydrogenase (EC 1.1.1.284)	BCAH187_C0241	-	-	+	+	B7I0T7_BACC7
tr|B7I0W0|B7I0W0_BACC7	Tetratricopeptide repeat domain protein	BCAH187_C0264	-	+	+	+	B7I0W0_BACC7
tr|B7I0W1|B7I0W1_BACC7	Phr family secreted Rap phosphatase inhibitor	BCAH187_C0265	-	-	+	+	B7I0W1_BACC7
tr|B7I0P2|B7I0P2_BACC7	Uncharacterized protein	BCAH187_D0011	+	-	-	-	B7I0P2_BACC7
tr|B7I0P8|B7I0P8_BACC7	Fibronectin type III domain protein	BCAH187_D0017	+	+	-	-	B7I0P8_BACC7
tr|B7I1L2|B7I1L2_BACC7	Nuclease	BCAH187_E0003	-	-	+	+	B7I1L2_BACC7
tr|B7I1M9|B7I1M9_BACC7	ParB/Sulfiredoxin domain-containing protein	BCAH187_E0020	-	-	+	+	B7I1M9_BACC7
tr|B7I1N1|B7I1N1_BACC7	Actin-like protein N-terminal domain-containing protein	BCAH187_E0022	-	-	+	+	B7I1N1_BACC7
tr|B7I1H8|B7I1H8_BACC7	Prophage helix-turn-helix protein	BCAH187_E0029	-	-	+	+	B7I1H8_BACC7
tr|B7I1I0|B7I1I0_BACC7	Transcriptional regulator, MerR family	BCAH187_E0031	-	-	+	+	B7I1I0_BACC7
tr|B7I1J0|B7I1J0_BACC7	Putative transposase	BCAH187_E0041	-	-	-	+	B7I1J0_BACC7
tr|B7I1J4|B7I1J4_BACC7	Lipoprotein	BCAH187_E0045	-	-	+	+	B7I1J4_BACC7
tr|B7I1K3|B7I1K3_BACC7	Nuclease	BCAH187_E0054	-	-	+	+	B7I1K3_BACC7
tr|B7I1K4|B7I1K4_BACC7	Peptidase C14 caspase catalytic subunit p20	BCAH187_E0055	-	-	+	+	B7I1K4_BACC7
tr|B7I1K7|B7I1K7_BACC7	ATPase	BCAH187_E0058	-	-	+	+	B7I1K7_BACC7
tr|B7I1K9|B7I1K9_BACC7	Uncharacterized protein	BCAH187_E0060	-	-	+	+	B7I1K9_BACC7
tr|B7HNS5|B7HNS5_BACC7	2-oxoisovalerate dehydrogenase subunit alpha (EC 1.2.4.4) (Branched-chain alpha-keto acid dehydrogenase E1 component alpha chain)	bfmbAa BCAH187_A4292	-	+	+	+	B7HNS5_BACC7
tr|B7HNS4|B7HNS4_BACC7	3-methyl-2-oxobutanoate dehydrogenase, beta subunit (EC 1.2.4.4)	bfmbAb BCAH187_A4291	+	+	+	+	B7HNS4_BACC7
tr|B7HNS3|B7HNS3_BACC7	Dihydrolipoamide acetyltransferase component of pyruvate dehydrogenase complex (EC 2.3.1.-)	bfmbB BCAH187_A4290	+	+	+	-	B7HNS3_BACC7
tr|B7HNS6|B7HNS6_BACC7	Dihydrolipoyl dehydrogenase (EC 1.8.1.4)	bfmbC BCAH187_A4293	-	+	-	-	B7HNS6_BACC7
tr|B7HNN6|B7HNN6_BACC7	Adenosylmethionine-8-amino-7-oxononanoate aminotransferase (EC 2.6.1.62) (7,8-diamino-pelargonic acid aminotransferase) (DAPA AT) (DAPA aminotransferase) (7,8-diaminononanoate synthase) (DANS) (Diaminopelargonic acid synthase)	bioA BCAH187_A4253	-	-	+	+	B7HNN6_BACC7
sp|B7HNN1|BIOB_BACC7	Biotin synthase (EC 2.8.1.6)	bioB BCAH187_A4248	-	-	+	+	BIOB_BACC7
tr|B7HNN2|B7HNN2_BACC7	Malonyl-[acyl-carrier protein] O-methyltransferase (Malonyl-ACP O-methyltransferase) (EC 2.1.1.197) (Biotin synthesis protein BioC)	bioC BCAH187_A4249	-	-	+	+	B7HNN2_BACC7
sp|B7HNN4|BIOF_BACC7	Putative 8-amino-7-oxononanoate synthase (AONS) (EC 2.3.1.47) (7-keto-8-amino-pelargonic acid synthase) (7-KAP synthase) (8-amino-7-ketopelargonate synthase)	bioF BCAH187_A4251	-	-	-	+	BIOF_BACC7
tr|B7HZ26|B7HZ26_BACC7	Beta-lactamase (EC 3.5.2.6)	bla2 BCAH187_A3473	-	+	+	+	B7HZ26_BACC7
sp|B7HM40|BSHC_BACC7	Putative cysteine ligase BshC (EC 6.-.-.-)	bshC BCAH187_A3972	-	-	-	+	BSHC_BACC7
sp|B7HNS7|BUK_BACC7	Probable butyrate kinase (BK) (EC 2.7.2.7) (Branched-chain carboxylic acid kinase)	buk BCAH187_A4294	+	-	+	+	BUK_BACC7
tr|B7I0I7|B7I0I7_BACC7	Camelysin	calY BCAH187_A1434	+	+	+	+	B7I0I7_BACC7
tr|B7HLM1|B7HLM1_BACC7	Carbamoyl phosphate synthase small chain (EC 6.3.5.5) (Carbamoyl phosphate synthetase glutamine chain)	carA BCAH187_A3936	-	-	+	+	B7HLM1_BACC7
sp|B7HLM0|CARB_BACC7	Carbamoyl phosphate synthase large chain (EC 6.3.4.16) (EC 6.3.5.5) (Carbamoyl phosphate synthetase ammonia chain)	carB BCAH187_A3935	+	-	+	+	CARB_BACC7
tr|B7HPJ1|B7HPJ1_BACC7	Cytochrome c-550	cccA BCAH187_A4425	-	-	+	+	B7HPJ1_BACC7
tr|B7HX13|B7HX13_BACC7	Cytochrome c-551	cccB BCAH187_A5348	+	-	+	+	B7HX13_BACC7
tr|B7HSL3|B7HSL3_BACC7	Catabolite control protein A	ccpA BCAH187_A4811	-	-	+	+	B7HSL3_BACC7
tr|B7HX37|B7HX37_BACC7	6-phospho-beta-glucosidase (EC 3.2.1.86)	celF BCAH187_A5373	-	-	-	+	B7HX37_BACC7
sp|B7HYE9|CHDC_BACC7	Coproheme decarboxylase (EC 1.3.98.5) (Coproheme III oxidative decarboxylase) (Hydrogen peroxide-dependent heme synthase)	chdC BCAH187_A5567	-	+	+	+	CHDC_BACC7
sp|B7HLB5|CINA_BACC7	Putative competence-damage inducible protein	cinA BCAH187_A3828	-	-	+	+	CINA_BACC7
tr|B7HRN3|B7HRN3_BACC7	Isocitrate dehydrogenase [NADP] (EC 1.1.1.42)	citC BCAH187_A4719	+	-	+	+	B7HRN3_BACC7
tr|B7HRN4|B7HRN4_BACC7	Citrate synthase	citZ BCAH187_A4720	+	-	+	+	B7HRN4_BACC7
tr|B7HZU5|B7HZU5_BACC7	Chaperone protein ClpB	clpB BCAH187_A1327	-	-	+	+	B7HZU5_BACC7
tr|B7HW79|B7HW79_BACC7	ATP-dependent Clp protease proteolytic subunit (EC 3.4.21.92) (Endopeptidase Clp)	clpP2 clpP clpP3 BCAH187_A5312 BCAH187_C0232	+	+	+	+	B7HW79_BACC7
sp|B7HQN2|CLPX_BACC7	ATP-dependent Clp protease ATP-binding subunit ClpX	clpX BCAH187_A4608	+	-	+	+	CLPX_BACC7
sp|B7HL06|KCY_BACC7	Cytidylate kinase (CK) (EC 2.7.4.25) (Cytidine monophosphate kinase) (CMP kinase)	cmk BCAH187_A1659	-	-	-	+	KCY_BACC7
sp|B7HMA9|COAD_BACC7	Phosphopantetheine adenylyltransferase (EC 2.7.7.3) (Dephospho-CoA pyrophosphorylase) (Pantetheine-phosphate adenylyltransferase) (PPAT)	coaD BCAH187_A4041	-	-	+	+	COAD_BACC7
tr|B7HRM3|B7HRM3_BACC7	Dephospho-CoA kinase (EC 2.7.1.24) (Dephosphocoenzyme A kinase)	coaE BCAH187_A4709	-	-	+	+	B7HRM3_BACC7
sp|B7HPX7|COAX_BACC7	Type III pantothenate kinase (EC 2.7.1.33) (PanK-III) (Pantothenic acid kinase)	coaX BCAH187_A0077	-	-	+	+	COAX_BACC7
tr|B7HVU2|B7HVU2_BACC7	NAD-dependent protein deacetylase (EC 2.3.1.286) (Regulatory protein SIR2 homolog)	cobB BCAH187_A3114	-	-	+	+	B7HVU2_BACC7
sp|B7HLG1|CODY_BACC7	Global transcriptional regulator CodY	codY BCAH187_A3875	+	+	+	+	CODY_BACC7
tr|B7HMX9|B7HMX9_BACC7	Competence-specific nuclease (EC 3.-.-.-)	comI BCAH187_A4129	+	-	+	+	B7HMX9_BACC7
tr|B7HLA4|B7HLA4_BACC7	Spore coat protein E	cotE BCAH187_A3817	-	-	-	+	B7HLA4_BACC7
tr|B7HNP0|B7HNP0_BACC7	2',3'-cyclic-nucleotide 2'-phosphodiesterase (EC 3.1.4.16)	cpdB BCAH187_A4257	-	+	+	+	B7HNP0_BACC7
tr|B7HRY6|B7HRY6_BACC7	DEAD-box ATP-dependent RNA helicase CshA (EC 3.6.4.13)	cshA BCAH187_A0281	-	-	+	+	B7HRY6_BACC7
tr|B7HPI5|B7HPI5_BACC7	DEAD-box ATP-dependent RNA helicase CshB (EC 3.6.4.13)	cshB BCAH187_A4419	-	-	+	-	B7HPI5_BACC7
tr|B7HZX9|B7HZX9_BACC7	Cold shock protein CspB	cspB2 BCAH187_A3557	-	-	+	+	B7HZX9_BACC7
sp|B7HMD0|CTAA_BACC7	Heme A synthase (HAS) (EC 1.17.99.9) (Cytochrome aa3-controlling protein)	ctaA BCAH187_A4064	-	-	+	+	CTAA_BACC7
tr|B7HMC8|B7HMC8_BACC7	Cytochrome c oxidase subunit 2 (EC 7.1.1.9)	ctaC BCAH187_A4062	+	-	+	+	B7HMC8_BACC7
tr|B7HMC7|B7HMC7_BACC7	Cytochrome c oxidase subunit 1 (EC 7.1.1.9)	ctaD BCAH187_A4061	+	-	-	-	B7HMC7_BACC7
tr|B7HVV1|B7HVV1_BACC7	PF03932 family protein CutC	cutC BCAH187_A3123	-	-	+	+	B7HVV1_BACC7
tr|B7HTQ5|B7HTQ5_BACC7	Cytochrome d ubiquinol oxidase, subunit I (EC 1.10.3.-)	cydA2 BCAH187_A4934	+	-	-	-	B7HTQ5_BACC7
tr|B7HTQ6|B7HTQ6_BACC7	Cytochrome d ubiquinol oxidase, subunit II (EC 1.10.3.-)	cydB2 BCAH187_A4935	+	-	-	-	B7HTQ6_BACC7
tr|B7HSF8|B7HSF8_BACC7	Cytochrome P450 (EC 1.14.-.-)	cypA BCAH187_A2696	-	-	+	+	B7HSF8_BACC7
tr|B7HKE7|B7HKE7_BACC7	Adenylyl-sulfate kinase (EC 2.7.1.25) (APS kinase) (ATP adenosine-5'-phosphosulfate 3'-phosphotransferase) (Adenosine-5'-phosphosulfate kinase)	cysC BCAH187_A1584	-	-	-	+	B7HKE7_BACC7
tr|B7HPX9|B7HPX9_BACC7	Cysteine synthase (EC 2.5.1.47)	cysK1 BCAH187_A0079	-	+	+	+	B7HPX9_BACC7
tr|B7HML2|B7HML2_BACC7	Cysteine synthase (EC 2.5.1.47)	cysK2 BCAH187_A1954	-	-	+	+	B7HML2_BACC7
tr|B7HQD1|B7HQD1_BACC7	O-acetylserine lyase	cysM BCAH187_A4506	-	-	+	+	B7HQD1_BACC7
sp|B7HQS4|SYC_BACC7	Cysteine--tRNA ligase (EC 6.1.1.16) (Cysteinyl-tRNA synthetase) (CysRS)	cysS BCAH187_A0120	-	-	+	+	SYC_BACC7
tr|B7HPS5|B7HPS5_BACC7	serine-type D-Ala-D-Ala carboxypeptidase (EC 3.4.16.4)	dacA BCAH187_A0015	+	+	+	+	B7HPS5_BACC7
tr|B7HN55|B7HN55_BACC7	serine-type D-Ala-D-Ala carboxypeptidase (EC 3.4.16.4)	dacF BCAH187_A4208	-	-	-	+	B7HN55_BACC7
tr|B7HP06|B7HP06_BACC7	Alanine racemase (EC 5.1.1.1)	dal2 BCAH187_A2178	-	-	-	+	B7HP06_BACC7
tr|B7HLD2|B7HLD2_BACC7	4-hydroxy-tetrahydrodipicolinate synthase (HTPA synthase) (EC 4.3.3.7)	dapA dapA2 BCAH187_A3846	-	-	+	+	B7HLD2_BACC7
sp|B7HL46|DAPB_BACC7	4-hydroxy-tetrahydrodipicolinate reductase (HTPA reductase) (EC 1.17.1.8)	dapB BCAH187_A1699	-	-	+	+	DAPB_BACC7
tr|B7HMJ1|B7HMJ1_BACC7	Aspartokinase (EC 2.7.2.4)	dapG1 BCAH187_A1932	-	-	-	+	B7HMJ1_BACC7
tr|B7HLD3|B7HLD3_BACC7	Aspartokinase (EC 2.7.2.4)	dapG2 BCAH187_A3847	+	-	+	+	B7HLD3_BACC7
sp|B7HMV2|DAPH_BACC7	2,3,4,5-tetrahydropyridine-2,6-dicarboxylate N-acetyltransferase (EC 2.3.1.89) (Tetrahydrodipicolinate N-acetyltransferase) (THP acetyltransferase) (Tetrahydropicolinate acetylase)	dapH BCAH187_A4101	-	+	+	+	DAPH_BACC7
tr|B7HQ50|B7HQ50_BACC7	D-alanine aminotransferase (EC 2.6.1.21)	dat1 BCAH187_A2366	-	-	+	+	B7HQ50_BACC7
tr|B7HX68|B7HX68_BACC7	D-alanine aminotransferase (EC 2.6.1.21)	dat2 BCAH187_A5405	-	-	+	+	B7HX68_BACC7
tr|B7HRY4|B7HRY4_BACC7	D-alanine--D-alanine ligase (EC 6.3.2.4) (D-Ala-D-Ala ligase) (D-alanylalanine synthetase)	ddl BCAH187_A0279	-	-	+	+	B7HRY4_BACC7
tr|B7HSC9|B7HSC9_BACC7	D-alanine--D-alanine ligase (EC 6.3.2.4) (D-Ala-D-Ala ligase) (D-alanylalanine synthetase)	ddlB ddl BCAH187_A2666	-	-	+	+	B7HSC9_BACC7
tr|B7HMU5|B7HMU5_BACC7	Peptide deformylase (PDF) (EC 3.5.1.88) (Polypeptide deformylase)	def def2 BCAH187_A4094	-	-	-	+	B7HMU5_BACC7
sp|B7HN67|DEOB_BACC7	Phosphopentomutase (EC 5.4.2.7) (Phosphodeoxyribomutase)	deoB BCAH187_A4220	-	+	-	+	DEOB_BACC7
sp|B7HMQ9|DEOC_BACC7	Deoxyribose-phosphate aldolase (DERA) (EC 4.1.2.4) (2-deoxy-D-ribose 5-phosphate aldolase) (Phosphodeoxyriboaldolase) (Deoxyriboaldolase)	deoC BCAH187_A2002	-	-	+	+	DEOC_BACC7
sp|B7HKX2|DEOD_BACC7	Purine nucleoside phosphorylase DeoD-type (PNP) (EC 2.4.2.1)	deoD BCAH187_A1624	-	+	-	-	DEOD_BACC7
sp|B7HL14|DER_BACC7	GTPase Der (GTP-binding protein EngA)	der engA BCAH187_A1667	-	-	+	-	DER_BACC7
tr|B7HQ33|B7HQ33_BACC7	Dihydrofolate reductase (EC 1.5.1.3)	dfrA BCAH187_A2349	-	-	+	+	B7HQ33_BACC7
sp|B7HQR7|DISA_BACC7	DNA integrity scanning protein DisA (Cyclic di-AMP synthase) (c-di-AMP synthase) (Diadenylate cyclase) (EC 2.7.7.85)	disA BCAH187_A0113	-	-	+	+	DISA_BACC7
tr|B7HM29|B7HM29_BACC7	Cell division protein DivIB	divIB BCAH187_A3961	-	-	+	+	B7HM29_BACC7
tr|B7HPX1|B7HPX1_BACC7	Cell division protein DivIC	divIC1 BCAH187_A0069	+	-	+	+	B7HPX1_BACC7
tr|B7HLN0|B7HLN0_BACC7	Cell-division initiation protein DivIVA	divIVA BCAH187_A3948	+	-	+	+	B7HLN0_BACC7
sp|B7HK95|DLTA_BACC7	D-alanine--D-alanyl carrier protein ligase (DCL) (EC 6.2.1.54) (D-alanine--poly(phosphoribitol) ligase subunit 1) (D-alanine-activating enzyme) (DAE)	dltA BCAH187_A1530	-	+	+	+	DLTA_BACC7
sp|B7HK93|DLTC_BACC7	D-alanyl carrier protein (DCP) (D-alanine--poly(phosphoribitol) ligase subunit 2)	dltC BCAH187_A1528	-	-	-	+	DLTC_BACC7
tr|B7HK92|B7HK92_BACC7	Protein DltD	dltD BCAH187_A1527	+	-	+	+	B7HK92_BACC7
tr|B7HUF4|B7HUF4_BACC7	Protein DltD	dltD2 BCAH187_A2894	-	-	+	+	B7HUF4_BACC7
sp|B7HPR7|DNAA_BACC7	Chromosomal replication initiator protein DnaA	dnaA BCAH187_A0001	-	-	+	+	DNAA_BACC7
tr|B7HRL7|B7HRL7_BACC7	Primosomal protein DnaI	dnaI BCAH187_A4703	-	-	+	+	B7HRL7_BACC7
sp|B7HPL2|DNAJ_BACC7	Chaperone protein DnaJ	dnaJ BCAH187_A4446	+	-	+	+	DNAJ_BACC7
sp|B7HPL3|DNAK_BACC7	Chaperone protein DnaK (HSP70) (Heat shock 70 kDa protein) (Heat shock protein 70)	dnaK BCAH187_A4447	-	-	+	+	DNAK_BACC7
tr|B7HPR8|B7HPR8_BACC7	Beta sliding clamp	dnaN1 BCAH187_A0002	-	-	+	+	B7HPR8_BACC7
tr|B7HNG8|B7HNG8_BACC7	DNA protection during starvation protein 1	dps1 BCAH187_A2126	-	+	-	+	B7HNG8_BACC7
tr|B7HVX5|B7HVX5_BACC7	DNA protection during starvation protein 2	dps2 BCAH187_A5205	+	+	-	-	B7HVX5_BACC7
tr|B7HT26|B7HT26_BACC7	5-deoxyribose 1-phosphate isomerase (EC 5.3.1.-)	drdI BCAH187_A0441	-	-	+	+	B7HT26_BACC7
sp|B7HMG6|SDHD_BACC7	Probable D-serine dehydratase (EC 4.3.1.18) (D-serine deaminase) (DSD)	dsdA BCAH187_A1907	-	-	-	+	SDHD_BACC7
sp|B7HLF4|DXR_BACC7	1-deoxy-D-xylulose 5-phosphate reductoisomerase (DXP reductoisomerase) (EC 1.1.1.267) (1-deoxyxylulose-5-phosphate reductoisomerase) (2-C-methyl-D-erythritol 4-phosphate synthase)	dxr BCAH187_A3868	-	-	+	+	DXR_BACC7
sp|B7HNU0|DXS_BACC7	1-deoxy-D-xylulose-5-phosphate synthase (EC 2.2.1.7) (1-deoxyxylulose-5-phosphate synthase) (DXP synthase) (DXPS)	dxs BCAH187_A4307	-	-	+	+	DXS_BACC7
tr|B7HXP5|B7HXP5_BACC7	S-layer protein EA1	eag BCAH187_A1065	+	+	+	+	B7HXP5_BACC7
tr|B7HZI1|B7HZI1_BACC7	ABC transporter, ATP-binding protein EcsA	ecsA BCAH187_A1213	-	-	+	+	B7HZI1_BACC7
tr|B7HZI3|B7HZI3_BACC7	EcsC protein	ecsC BCAH187_A1215	-	-	+	+	B7HZI3_BACC7
sp|B7HNW0|EFP_BACC7	Elongation factor P (EF-P)	efp BCAH187_A4327	-	-	+	+	EFP_BACC7
sp|B7HW52|ENO_BACC7	Enolase (EC 4.2.1.11) (2-phospho-D-glycerate hydro-lyase) (2-phosphoglycerate dehydratase)	eno BCAH187_A5284	+	+	+	+	ENO_BACC7
tr|B7HPJ9|B7HPJ9_BACC7	GTPase Era	era BCAH187_A4433	+	-	+	+	B7HPJ9_BACC7
tr|B7HW47|B7HW47_BACC7	Carboxylesterase (EC 3.1.1.1)	estA BCAH187_A5279	-	-	+	+	B7HW47_BACC7
tr|B7HRG5|B7HRG5_BACC7	Electron transfer flavoprotein, alpha subunit	etfA BCAH187_A4650	+	+	+	+	B7HRG5_BACC7
tr|B7HRG6|B7HRG6_BACC7	Electron transfer flavoprotein subunit beta (Electron transfer flavoprotein small subunit)	etfB BCAH187_A4651	-	-	+	+	B7HRG6_BACC7
sp|B7HSI6|EZRA_BACC7	Septation ring formation regulator EzrA	ezrA BCAH187_A4784	+	-	+	+	EZRA_BACC7
tr|B7HZV1|B7HZV1_BACC7	3-oxoacyl-[acyl-carrier-protein] synthase 2 (EC 2.3.1.179)	fabF BCAH187_A1333	-	+	+	+	B7HZV1_BACC7
tr|B7HZV0|B7HZV0_BACC7	Beta-ketoacyl-[acyl-carrier-protein] synthase III (Beta-ketoacyl-ACP synthase III) (KAS III) (EC 2.3.1.180) (3-oxoacyl-[acyl-carrier-protein] synthase 3) (3-oxoacyl-[acyl-carrier-protein] synthase III)	fabH BCAH187_A1332	-	-	+	+	B7HZV0_BACC7
tr|B7HMK7|B7HMK7_BACC7	Beta-ketoacyl-[acyl-carrier-protein] synthase III (Beta-ketoacyl-ACP synthase III) (KAS III) (EC 2.3.1.180) (3-oxoacyl-[acyl-carrier-protein] synthase 3) (3-oxoacyl-[acyl-carrier-protein] synthase III)	fabH BCAH187_A1949	-	-	+	+	B7HMK7_BACC7
tr|B7I0D1|B7I0D1_BACC7	Enoyl-[acyl-carrier-protein] reductase [NADH] (EC 1.3.1.9)	fabI BCAH187_A1377	+	-	+	+	B7I0D1_BACC7
tr|B7HY95|B7HY95_BACC7	Fructose-bisphosphate aldolase, class II (EC 4.1.2.13)	fba2 BCAH187_A5513	+	+	+	+	B7HY95_BACC7
tr|B7HUV3|B7HUV3_BACC7	Fructose-1,6-bisphosphatase	fbp1 BCAH187_A5104	-	-	+	+	B7HUV3_BACC7
tr|B7HY93|B7HY93_BACC7	Fructose-1,6-bisphosphatase	fbp2 BCAH187_A5511	-	-	+	+	B7HY93_BACC7
tr|B7HTR8|B7HTR8_BACC7	Ferrous iron transport protein B	feoB BCAH187_A4947	-	-	+	+	B7HTR8_BACC7
tr|B7HLH8|B7HLH8_BACC7	Signal recognition particle protein (EC 3.6.5.4) (Fifty-four homolog)	ffH ffh BCAH187_A3893	-	-	+	+	B7HLH8_BACC7
sp|B7HP29|FTHS_BACC7	Formate--tetrahydrofolate ligase (EC 6.3.4.3) (Formyltetrahydrofolate synthetase) (FHS) (FTHFS)	fhs BCAH187_A2201	-	+	+	+	FTHS_BACC7
tr|B7HLX0|B7HLX0_BACC7	Flagellar biosynthesis protein FlhA	flhA BCAH187_A1845	+	+	-	-	B7HLX0_BACC7
sp|B7HLJ9|FMT_BACC7	Methionyl-tRNA formyltransferase (EC 2.1.2.9)	fmt BCAH187_A3914	-	-	+	+	FMT_BACC7
sp|B7HNU4|FOLD_BACC7	Bifunctional protein FolD [Includes: Methylenetetrahydrofolate dehydrogenase (EC 1.5.1.5); Methenyltetrahydrofolate cyclohydrolase (EC 3.5.4.9)]	folD BCAH187_A4311	-	-	+	+	FOLD_BACC7
sp|B7HL21|GCH1_BACC7	GTP cyclohydrolase 1 (EC 3.5.4.16) (GTP cyclohydrolase I) (GTP-CH-I)	folE BCAH187_A1674	+	+	-	+	GCH1_BACC7
tr|B7HPY3|B7HPY3_BACC7	Dihydropteroate synthase (DHPS) (EC 2.5.1.15) (Dihydropteroate pyrophosphorylase)	folP BCAH187_A0083	-	-	+	+	B7HPY3_BACC7
tr|B7HM28|B7HM28_BACC7	Cell division protein FtsA	ftsA BCAH187_A3960	+	-	+	+	B7HM28_BACC7
tr|B7HX12|B7HX12_BACC7	Cell division ATP-binding protein FtsE	ftsE BCAH187_A5347	+	-	+	+	B7HX12_BACC7
tr|B7HPX6|B7HPX6_BACC7	ATP-dependent zinc metalloprotease FtsH (EC 3.4.24.-)	ftsH BCAH187_A0076	+	-	+	+	B7HPX6_BACC7
tr|B7HX11|B7HX11_BACC7	Cell division protein FtsX	ftsX BCAH187_A5346	+	-	+	+	B7HX11_BACC7
tr|B7HLI0|B7HLI0_BACC7	Signal recognition particle receptor FtsY (SRP receptor) (EC 3.6.5.4)	ftsY BCAH187_A3895	-	-	+	+	B7HLI0_BACC7
tr|B7HM27|B7HM27_BACC7	Cell division protein FtsZ	ftsZ BCAH187_A3959	-	-	+	+	B7HM27_BACC7
tr|B7HU18|B7HU18_BACC7	Fumarate hydratase class I (EC 4.2.1.2)	fumA BCAH187_A0539	-	-	+	+	B7HU18_BACC7
tr|B7HMF4|B7HMF4_BACC7	Fumarate hydratase class II (Fumarase C) (EC 4.2.1.2) (Aerobic fumarase) (Iron-independent fumarase)	fumC BCAH187_A1895	-	-	+	+	B7HMF4_BACC7
sp|B7HQU1|EFG_BACC7	Elongation factor G (EF-G)	fusA BCAH187_A0138	+	+	+	+	EFG_BACC7
tr|B7HX97|B7HX97_BACC7	UDP-glucose 4-epimerase (EC 5.1.3.2)	galE1 BCAH187_A5434	-	-	+	+	B7HX97_BACC7
tr|B7HZD9|B7HZD9_BACC7	UDP-glucose 4-epimerase (EC 5.1.3.2)	galE2 BCAH187_A5636	-	-	+	+	B7HZD9_BACC7
tr|B7HRM2|B7HRM2_BACC7	Glyceraldehyde-3-phosphate dehydrogenase (EC 1.2.1.-)	gap1 BCAH187_A4708	+	-	+	+	B7HRM2_BACC7
tr|B7HW56|B7HW56_BACC7	Glyceraldehyde-3-phosphate dehydrogenase (EC 1.2.1.-)	gap2 BCAH187_A5288	+	+	+	+	B7HW56_BACC7
tr|B7HXL3|B7HXL3_BACC7	Glyceraldehyde-3-phosphate dehydrogenase, NADP-dependent (EC 1.2.1.9)	gapN BCAH187_A1032	-	+	+	+	B7HXL3_BACC7
sp|B7HSY0|GATA_BACC7	Glutamyl-tRNA(Gln) amidotransferase subunit A (Glu-ADT subunit A) (EC 6.3.5.7)	gatA BCAH187_A0394	-	-	+	+	GATA_BACC7
sp|B7HSY1|GATB_BACC7	Aspartyl/glutamyl-tRNA(Asn/Gln) amidotransferase subunit B (Asp/Glu-ADT subunit B) (EC 6.3.5.-)	gatB BCAH187_A0395	-	-	+	+	GATB_BACC7
sp|B7HUY1|GCSH_BACC7	Glycine cleavage system H protein (Octanoyl/lipoyl carrier protein)	gcvH BCAH187_A5133	-	-	+	-	GCSH_BACC7
sp|B7HNZ0|GCSPA_BACC7	Probable glycine dehydrogenase (decarboxylating) subunit 1 (EC 1.4.4.2) (Glycine cleavage system P-protein subunit 1) (Glycine decarboxylase subunit 1) (Glycine dehydrogenase (aminomethyl-transferring) subunit 1)	gcvPA BCAH187_A4357	-	+	+	+	GCSPA_BACC7
sp|B7HNY9|GCSPB_BACC7	Probable glycine dehydrogenase (decarboxylating) subunit 2 (EC 1.4.4.2) (Glycine cleavage system P-protein subunit 2) (Glycine decarboxylase subunit 2) (Glycine dehydrogenase (aminomethyl-transferring) subunit 2)	gcvPB BCAH187_A4356	+	+	+	+	GCSPB_BACC7
sp|B7HNZ1|GCST_BACC7	Aminomethyltransferase (EC 2.1.2.10) (Glycine cleavage system T protein)	gcvT BCAH187_A4358	-	-	+	+	GCST_BACC7
tr|B7HQP5|B7HQP5_BACC7	Germination protein gerM	gerM BCAH187_A4622	-	-	-	+	B7HQP5_BACC7
tr|B7HYF2|B7HYF2_BACC7	Spore coat protein GerQ	gerQ BCAH187_A5570	-	-	-	+	B7HYF2_BACC7
tr|B7HPG3|B7HPG3_BACC7	Glucokinase (EC 2.7.1.2) (Glucose kinase)	glcK BCAH187_A4396	+	-	+	+	B7HPG3_BACC7
tr|B7HTX6|B7HTX6_BACC7	Glycogen synthase (EC 2.4.1.21) (Starch [bacterial glycogen] synthase)	glgA BCAH187_A5006	-	-	+	+	B7HTX6_BACC7
tr|B7HTX5|B7HTX5_BACC7	Alpha-1,4 glucan phosphorylase (EC 2.4.1.1)	glgP BCAH187_A5005	-	-	-	+	B7HTX5_BACC7
sp|B7HQZ0|GLMM_BACC7	Phosphoglucosamine mutase (EC 5.4.2.10)	glmM BCAH187_A0201	-	-	+	+	GLMM_BACC7
tr|B7HQZ1|B7HQZ1_BACC7	Glutamine--fructose-6-phosphate aminotransferase [isomerizing] (EC 2.6.1.16) (D-fructose-6-phosphate amidotransferase) (GFAT) (Glucosamine-6-phosphate synthase) (Hexosephosphate aminotransferase) (L-glutamine--D-fructose-6-phosphate amidotransferase)	glmS BCAH187_A0203	+	+	+	+	B7HQZ1_BACC7
sp|B7HPW0|GLMU_BACC7	Bifunctional protein GlmU [Includes: UDP-N-acetylglucosamine pyrophosphorylase (EC 2.7.7.23) (N-acetylglucosamine-1-phosphate uridyltransferase); Glucosamine-1-phosphate N-acetyltransferase (EC 2.3.1.157)]	glmU BCAH187_A0058	-	-	+	+	GLMU_BACC7
tr|B7HKQ9|B7HKQ9_BACC7	Glutamine synthetase (EC 6.3.1.2)	glnA BCAH187_A3754	+	+	+	+	B7HKQ9_BACC7
sp|B7HYU3|GLPK_BACC7	Glycerol kinase (EC 2.7.1.30) (ATP:glycerol 3-phosphotransferase) (Glycerokinase) (GK)	glpK BCAH187_A1195	+	-	+	+	GLPK_BACC7
tr|B7HYU1|B7HYU1_BACC7	Glycerol uptake operon antiterminator regulatory protein	glpP BCAH187_A1193	-	-	+	+	B7HYU1_BACC7
tr|B7HVG7|B7HVG7_BACC7	Glycerol-3-phosphate transporter	glpT BCAH187_A0790	+	-	-	-	B7HVG7_BACC7
tr|B7HQS2|B7HQS2_BACC7	Glutamate--tRNA ligase (EC 6.1.1.17) (Glutamyl-tRNA synthetase) (GluRS)	gltX BCAH187_A0118	-	-	+	+	B7HQS2_BACC7
sp|B7HY76|GLYA_BACC7	Serine hydroxymethyltransferase (SHMT) (Serine methylase) (EC 2.1.2.1)	glyA BCAH187_A5494	-	+	+	+	GLYA_BACC7
tr|B7HUQ7|B7HUQ7_BACC7	Glycine--tRNA ligase (EC 6.1.1.14) (Glycyl-tRNA synthetase) (GlyRS)	glyS glyQS BCAH187_A5058	+	-	+	+	B7HUQ7_BACC7
tr|B7HLK4|B7HLK4_BACC7	Guanylate kinase (EC 2.7.4.8) (GMP kinase)	gmk BCAH187_A3919	-	-	+	+	B7HLK4_BACC7
tr|B7HQZ5|B7HQZ5_BACC7	Gluconate permease	gntP1 BCAH187_A0207	+	-	-	-	B7HQZ5_BACC7
tr|B7HQZ3|B7HQZ3_BACC7	Gluconate operon transcriptional repressor	gntR BCAH187_A0205	+	-	-	-	B7HQZ3_BACC7
sp|B7HS46|GPMA_BACC7	2,3-bisphosphoglycerate-dependent phosphoglycerate mutase (BPG-dependent PGAM) (PGAM) (Phosphoglyceromutase) (dPGM) (EC 5.4.2.11)	gpmA BCAH187_A2583	-	-	+	+	GPMA_BACC7
tr|B7HW53|B7HW53_BACC7	2,3-bisphosphoglycerate-independent phosphoglycerate mutase (BPG-independent PGAM) (Phosphoglyceromutase) (iPGM) (EC 5.4.2.12)	gpmI BCAH187_A5285	-	+	+	+	B7HW53_BACC7
sp|B7HL15|GPDA_BACC7	Glycerol-3-phosphate dehydrogenase [NAD(P)+] (EC 1.1.1.94) (NAD(P)(+)-dependent glycerol-3-phosphate dehydrogenase) (NAD(P)H-dependent dihydroxyacetone-phosphate reductase)	gpsA BCAH187_A1668	-	-	+	+	GPDA_BACC7
sp|B7HL74|GPSB_BACC7	Cell cycle protein GpsB (Guiding PBP1-shuttling protein)	gpsB BCAH187_A1727	+	-	+	+	GPSB_BACC7
sp|B7HS05|CH60_BACC7	Chaperonin GroEL (EC 5.6.1.7) (60 kDa chaperonin) (Chaperonin-60) (Cpn60)	groEL groL BCAH187_A0317	+	+	+	+	CH60_BACC7
sp|B7HS04|CH10_BACC7	Co-chaperonin GroES (10 kDa chaperonin) (Chaperonin-10) (Cpn10)	groES groS BCAH187_A0316	-	-	-	+	CH10_BACC7
tr|B7HUR2|B7HUR2_BACC7	UTP--glucose-1-phosphate uridylyltransferase (EC 2.7.7.9) (UDP-glucose pyrophosphorylase)	gtaB BCAH187_A5063	-	-	+	+	B7HUR2_BACC7
tr|B7HS06|B7HS06_BACC7	GMP synthase [glutamine-hydrolyzing] (EC 6.3.5.2) (GMP synthetase) (Glutamine amidotransferase)	guaA BCAH187_A0319	+	+	+	+	B7HS06_BACC7
tr|B7HPS4|B7HPS4_BACC7	Inosine-5'-monophosphate dehydrogenase (IMP dehydrogenase) (IMPD) (IMPDH) (EC 1.1.1.205)	guaB BCAH187_A0014	-	+	+	+	B7HPS4_BACC7
tr|B7HZE3|B7HZE3_BACC7	GMP reductase (EC 1.7.1.7) (Guanosine 5'-monophosphate oxidoreductase) (Guanosine monophosphate reductase)	guaC BCAH187_A5640	-	-	+	+	B7HZE3_BACC7
tr|B7HKZ9|B7HKZ9_BACC7	Glutamate dehydrogenase	gudB BCAH187_A1652	+	+	+	+	B7HKZ9_BACC7
tr|B7HPS2|B7HPS2_BACC7	DNA gyrase subunit A (EC 5.6.2.2)	gyrA BCAH187_A0006	-	-	+	+	B7HPS2_BACC7
tr|B7HPS1|B7HPS1_BACC7	DNA gyrase subunit B (EC 5.6.2.2)	gyrB BCAH187_A0005	+	-	+	+	B7HPS1_BACC7
tr|B7HQM2|B7HQM2_BACC7	Delta-aminolevulinic acid dehydratase (EC 4.2.1.24)	hemB BCAH187_A4598	-	-	+	+	B7HQM2_BACC7
sp|B7HQM4|HEM3_BACC7	Porphobilinogen deaminase (PBG) (EC 2.5.1.61) (Hydroxymethylbilane synthase) (HMBS) (Pre-uroporphyrinogen synthase)	hemC BCAH187_A4600	-	-	+	+	HEM3_BACC7
sp|B7HZJ8|DCUP_BACC7	Uroporphyrinogen decarboxylase (UPD) (URO-D) (EC 4.1.1.37)	hemE BCAH187_A1230	-	-	+	+	DCUP_BACC7
sp|B7HU66|GSA1_BACC7	Glutamate-1-semialdehyde 2,1-aminomutase 1 (GSA 1) (EC 5.4.3.8) (Glutamate-1-semialdehyde aminotransferase 1) (GSA-AT 1)	hemL1 BCAH187_A0587	+	-	+	+	GSA1_BACC7
sp|B7HQM1|GSA2_BACC7	Glutamate-1-semialdehyde 2,1-aminomutase 2 (GSA 2) (EC 5.4.3.8) (Glutamate-1-semialdehyde aminotransferase 2) (GSA-AT 2)	hemL2 BCAH187_A4597	-	-	+	+	GSA2_BACC7
tr|B7HR92|B7HR92_BACC7	Coproporphyrinogen III oxidase (EC 1.3.3.15)	hemY2 BCAH187_A2517	-	-	+	-	B7HR92_BACC7
tr|B7HL24|B7HL24_BACC7	Heptaprenyl diphosphate synthase component II (EC 2.5.1.30)	hepT BCAH187_A1677	-	-	-	+	B7HL24_BACC7
sp|B7HKR8|HFQ_BACC7	RNA-binding protein Hfq	hfq BCAH187_A3763	-	-	+	+	HFQ_BACC7
tr|B7I0W3|B7I0W3_BACC7	RNA-binding protein Hfq	hfq BCAH187_C0267	-	-	+	+	B7I0W3_BACC7
sp|B7HKD1|HIS7_BACC7	Imidazoleglycerol-phosphate dehydratase (IGPD) (EC 4.2.1.19)	hisB BCAH187_A1566	-	-	-	+	HIS7_BACC7
tr|B7HL28|B7HL28_BACC7	Histidinol-phosphate aminotransferase (EC 2.6.1.9) (Imidazole acetol-phosphate transaminase)	hisC hisC1 BCAH187_A1681	+	-	+	+	B7HL28_BACC7
tr|B7HKD0|B7HKD0_BACC7	Histidinol dehydrogenase (HDH) (EC 1.1.1.23)	hisD BCAH187_A1565	-	-	-	+	B7HKD0_BACC7
sp|B7HKD4|HIS6_BACC7	Imidazole glycerol phosphate synthase subunit HisF (EC 4.3.2.10) (IGP synthase cyclase subunit) (IGP synthase subunit HisF) (ImGP synthase subunit HisF) (IGPS subunit HisF)	hisF BCAH187_A1569	-	-	-	+	HIS6_BACC7
sp|B7HKC9|HIS1_BACC7	ATP phosphoribosyltransferase (ATP-PRT) (ATP-PRTase) (EC 2.4.2.17)	hisG BCAH187_A1564	-	-	-	+	HIS1_BACC7
sp|B7HKD2|HIS5_BACC7	Imidazole glycerol phosphate synthase subunit HisH (EC 4.3.2.10) (IGP synthase glutaminase subunit) (EC 3.5.1.2) (IGP synthase subunit HisH) (ImGP synthase subunit HisH) (IGPS subunit HisH)	hisH BCAH187_A1567	-	-	+	+	HIS5_BACC7
tr|B7HQG1|B7HQG1_BACC7	Histidine--tRNA ligase (EC 6.1.1.21) (Histidyl-tRNA synthetase) (HisRS)	hisS hisS2 BCAH187_A4536	-	-	+	+	B7HQG1_BACC7
tr|B7HKH2|B7HKH2_BACC7	Flavohemoprotein (Flavohemoglobin) (Hemoglobin-like protein) (Nitric oxide dioxygenase) (NO oxygenase) (NOD) (EC 1.14.12.17)	hmp BCAH187_A1610	-	-	+	+	B7HKH2_BACC7
tr|B7HNB5|B7HNB5_BACC7	Homoserine dehydrogenase (EC 1.1.1.3)	hom1 BCAH187_A2073	-	-	-	+	B7HNB5_BACC7
tr|B7HYG5|B7HYG5_BACC7	Homoserine dehydrogenase (EC 1.1.1.3)	hom2 BCAH187_A5583	-	-	+	+	B7HYG5_BACC7
tr|B7HRX9|B7HRX9_BACC7	4-hydroxyphenylpyruvate dioxygenase (EC 1.13.11.27)	hppD BCAH187_A0274	-	+	-	+	B7HRX9_BACC7
sp|B7HZH8|HPR_BACC7	HTH-type transcriptional regulator Hpr (Protease production regulatory protein Hpr)	hpr BCAH187_A1210	+	-	+	+	HPR_BACC7
tr|B7HPX5|B7HPX5_BACC7	Hypoxanthine phosphoribosyltransferase (EC 2.4.2.8)	hpt BCAH187_A0075	+	+	+	+	B7HPX5_BACC7
tr|B7HTS8|B7HTS8_BACC7	Hypoxanthine phosphoribosyltransferase (EC 2.4.2.8)	hpt2 BCAH187_A4958	+	-	+	+	B7HTS8_BACC7
sp|B7HPX8|HSLO_BACC7	33 kDa chaperonin (Heat shock protein 33 homolog) (HSP33)	hslO BCAH187_A0078	-	-	+	+	HSLO_BACC7
sp|B7HLG2|HSLU_BACC7	ATP-dependent protease ATPase subunit HslU (Unfoldase HslU)	hslU BCAH187_A3876	+	-	+	+	HSLU_BACC7
sp|B7HLG3|HSLV_BACC7	ATP-dependent protease subunit HslV (EC 3.4.25.2)	hslV BCAH187_A3877	-	+	+	+	HSLV_BACC7
tr|B7I048|B7I048_BACC7	Serine protease HtrA (EC 3.4.21.-)	htrA BCAH187_A3626	-	-	+	+	B7I048_BACC7
tr|B7HL20|B7HL20_BACC7	DNA-binding protein HU	hup1 BCAH187_A1673	-	-	+	-	B7HL20_BACC7
sp|B7HKJ1|HUTH_BACC7	Histidine ammonia-lyase (Histidase) (EC 4.3.1.3)	hutH BCAH187_A3685	-	+	-	-	HUTH_BACC7
sp|B7HKI9|HUTI_BACC7	Imidazolonepropionase (EC 3.5.2.7) (Imidazolone-5-propionate hydrolase)	hutI BCAH187_A3683	-	+	-	-	HUTI_BACC7
sp|B7HKJ2|HUTP_BACC7	Hut operon positive regulatory protein	hutP BCAH187_A3686	-	-	+	+	HUTP_BACC7
sp|B7HKJ0|HUTU_BACC7	Urocanate hydratase (Urocanase) (EC 4.2.1.49) (Imidazolonepropionate hydrolase)	hutU BCAH187_A3684	-	+	-	-	HUTU_BACC7
sp|B7HLM9|SYI_BACC7	Isoleucine--tRNA ligase (EC 6.1.1.5) (Isoleucyl-tRNA synthetase) (IleRS)	ileS BCAH187_A3947	-	+	+	+	SYI_BACC7
tr|B7HQ07|B7HQ07_BACC7	Isoleucine--tRNA ligase (EC 6.1.1.5) (Isoleucyl-tRNA synthetase) (IleRS)	ileS1 ileS BCAH187_A2323	-	-	-	+	B7HQ07_BACC7
tr|B7HKC1|B7HKC1_BACC7	Acetolactate synthase (EC 2.2.1.6)	ilvB BCAH187_A1556	-	-	-	+	B7HKC1_BACC7
sp|B7HMM7|ILVD_BACC7	Dihydroxy-acid dehydratase (DAD) (EC 4.2.1.9)	ilvD BCAH187_A1969	-	-	+	+	ILVD_BACC7
tr|B7HKC0|B7HKC0_BACC7	Branched-chain-amino-acid aminotransferase (BCAT) (EC 2.6.1.42)	ilvE1 ilvE BCAH187_A1555	-	-	-	+	B7HKC0_BACC7
sp|B7HLE6|IF2_BACC7	Translation initiation factor IF-2	infB BCAH187_A3860	+	-	+	+	IF2_BACC7
tr|B7HRL4|B7HRL4_BACC7	Translation initiation factor IF-3	infC BCAH187_A4699	-	-	+	+	B7HRL4_BACC7
tr|B7HW94|B7HW94_BACC7	Immune inhibitor A metalloprotease (EC 3.4.24.-)	inhA BCAH187_A0800	+	+	+	+	B7HW94_BACC7
sp|B7HR31|IOLA_BACC7	Malonate-semialdehyde dehydrogenase (MSA dehydrogenase) (EC 1.2.1.27) (Methylmalonate-semialdehyde dehydrogenase) (MMSA dehydrogenase) (MSDH)	iolA BCAH187_A2455	+	-	-	+	IOLA_BACC7
sp|B7HRI4|HDOX_BACC7	Heme-degrading monooxygenase (EC 1.14.14.18) (Heme oxygenase) (Iron-regulated surface determinant) (Iron-responsive surface determinant)	isdG BCAH187_A4669	-	-	+	+	HDOX_BACC7
tr|B7HNU1|B7HNU1_BACC7	Geranyltranstransferase (EC 2.5.1.10)	ispA BCAH187_A4308	-	-	+	+	B7HNU1_BACC7
tr|B7HQS0|B7HQS0_BACC7	2-C-methyl-D-erythritol 4-phosphate cytidylyltransferase (EC 2.7.7.60) (4-diphosphocytidyl-2C-methyl-D-erythritol synthase) (MEP cytidylyltransferase) (MCT)	ispD BCAH187_A0116	-	-	+	+	B7HQS0_BACC7
sp|B7HPV6|ISPE_BACC7	4-diphosphocytidyl-2-C-methyl-D-erythritol kinase (CMK) (EC 2.7.1.148) (4-(cytidine-5'-diphospho)-2-C-methyl-D-erythritol kinase)	ispE BCAH187_A0054	-	-	+	+	ISPE_BACC7
sp|B7HQS1|ISPF_BACC7	2-C-methyl-D-erythritol 2,4-cyclodiphosphate synthase (MECDP-synthase) (MECPP-synthase) (MECPS) (EC 4.6.1.12)	ispF BCAH187_A0117	-	-	+	+	ISPF_BACC7
sp|B7HPH8|ISPG_BACC7	4-hydroxy-3-methylbut-2-en-1-yl diphosphate synthase (flavodoxin) (EC 1.17.7.3) (1-hydroxy-2-methyl-2-(E)-butenyl 4-diphosphate synthase)	ispG BCAH187_A4412	-	-	+	+	ISPG_BACC7
tr|B7HZH1|B7HZH1_BACC7	RNA-binding protein KhpB (RNA-binding protein EloR)	jag eloR khpB BCAH187_A5672	-	-	-	+	B7HZH1_BACC7
tr|B7HQ92|B7HQ92_BACC7	L-lysine 2,3-aminomutase (EC 5.4.3.2)	kamA BCAH187_A2408	-	-	-	+	B7HQ92_BACC7
tr|B7HZT0|B7HZT0_BACC7	Catalase (EC 1.11.1.6)	katB BCAH187_A1312	+	+	-	-	B7HZT0_BACC7
sp|B7HWG1|KDPB_BACC7	Potassium-transporting ATPase ATP-binding subunit (EC 7.2.2.6) (ATP phosphohydrolase [potassium-transporting] B chain) (Potassium-binding and translocating subunit B) (Potassium-translocating ATPase B chain)	kdpB BCAH187_A0895	+	-	-	-	KDPB_BACC7
sp|B7HWG2|KDPC_BACC7	Potassium-transporting ATPase KdpC subunit (ATP phosphohydrolase [potassium-transporting] C chain) (Potassium-binding and translocating subunit C) (Potassium-translocating ATPase C chain)	kdpC BCAH187_A0896	+	-	-	-	KDPC_BACC7
tr|B7HTI7|B7HTI7_BACC7	Tryptophan 2,3-dioxygenase (TDO) (EC 1.13.11.11) (Tryptamin 2,3-dioxygenase) (Tryptophan oxygenase) (TO) (TRPO) (Tryptophan pyrrolase) (Tryptophanase)	kynA BCAH187_A2806	-	-	+	+	B7HTI7_BACC7
tr|B7HTI8|B7HTI8_BACC7	Kynurenine formamidase (KFA) (KFase) (EC 3.5.1.9) (Arylformamidase) (N-formylkynurenine formamidase) (FKF)	kynB BCAH187_A2807	-	-	+	+	B7HTI8_BACC7
tr|B7HMT5|B7HMT5_BACC7	L-lactate dehydrogenase (L-LDH) (EC 1.1.1.27)	ldh ldh1 BCAH187_A2028	-	-	-	+	B7HMT5_BACC7
tr|B7HTY2|B7HTY2_BACC7	L-lactate dehydrogenase (L-LDH) (EC 1.1.1.27)	ldh ldh2 BCAH187_A5012	+	-	+	+	B7HTY2_BACC7
tr|B7HUZ0|B7HUZ0_BACC7	L-lactate dehydrogenase (L-LDH) (EC 1.1.1.27)	ldh ldh3 BCAH187_A5142	+	+	+	+	B7HUZ0_BACC7
sp|B7HPL8|LEPA_BACC7	Elongation factor 4 (EF-4) (EC 3.6.5.n1) (Ribosomal back-translocase LepA)	lepA BCAH187_A4452	+	-	+	+	LEPA_BACC7
tr|B7HKC4|B7HKC4_BACC7	2-isopropylmalate synthase (EC 2.3.3.13) (Alpha-IPM synthase) (Alpha-isopropylmalate synthase)	leuA BCAH187_A1559	-	-	-	+	B7HKC4_BACC7
tr|B7HKC5|B7HKC5_BACC7	3-isopropylmalate dehydrogenase (EC 1.1.1.85) (3-IPM-DH) (Beta-IPM dehydrogenase) (IMDH)	leuB BCAH187_A1560	-	-	-	+	B7HKC5_BACC7
sp|B7HSS7|SYL_BACC7	Leucine--tRNA ligase (EC 6.1.1.4) (Leucyl-tRNA synthetase) (LeuRS)	leuS BCAH187_A4875	-	-	+	+	SYL_BACC7
tr|B7HKQ5|B7HKQ5_BACC7	LexA repressor (EC 3.4.21.88)	lexA BCAH187_A3750	-	-	+	-	B7HKQ5_BACC7
sp|B7HWY8|LGT_BACC7	Phosphatidylglycerol--prolipoprotein diacylglyceryl transferase (EC 2.5.1.145)	lgt BCAH187_A5323	+	-	+	+	LGT_BACC7
sp|B7HSW5|DNLJ_BACC7	DNA ligase (EC 6.5.1.2) (Polydeoxyribonucleotide synthase [NAD(+)])	ligA BCAH187_A0378	-	-	+	+	DNLJ_BACC7
sp|B7HUW3|LIPA_BACC7	Lipoyl synthase (EC 2.8.1.8) (Lip-syn) (LS) (Lipoate synthase) (Lipoic acid synthase) (Sulfur insertion protein LipA)	lipA BCAH187_A5114	+	-	+	+	LIPA_BACC7
tr|B7HVB6|B7HVB6_BACC7	L-lactate permease	lldP1 BCAH187_A0739	+	-	-	-	B7HVB6_BACC7
tr|B7HX63|B7HX63_BACC7	L-lactate permease	lldP2 BCAH187_A5400	+	-	-	-	B7HX63_BACC7
tr|B7HNL3|B7HNL3_BACC7	LolS protein	lolS BCAH187_A4229	-	-	+	+	B7HNL3_BACC7
tr|B7HQN0|B7HQN0_BACC7	Lon protease (EC 3.4.21.53) (ATP-dependent protease La)	loN lon BCAH187_A4606	-	-	+	+	B7HQN0_BACC7
sp|B7HLM7|LSPA_BACC7	Lipoprotein signal peptidase (EC 3.4.23.36) (Prolipoprotein signal peptidase) (Signal peptidase II) (SPase II)	lspA BCAH187_A3945	-	-	+	-	LSPA_BACC7
sp|B7I0K9|LUTA_BACC7	Lactate utilization protein A	lutA BCAH187_A1456	+	-	+	+	LUTA_BACC7
sp|B7I0L0|LUTB_BACC7	Lactate utilization protein B	lutB BCAH187_A1457	-	-	+	+	LUTB_BACC7
sp|B7I0L1|LUTC_BACC7	Lactate utilization protein C	lutC BCAH187_A1458	+	-	+	+	LUTC_BACC7
sp|B7HTQ2|LUXS_BACC7	S-ribosylhomocysteine lyase (EC 4.4.1.21) (AI-2 synthesis protein) (Autoinducer-2 production protein LuxS)	luxS BCAH187_A4931	-	-	+	+	LUXS_BACC7
tr|B7HKE3|B7HKE3_BACC7	Diaminopimelate decarboxylase (DAP decarboxylase) (DAPDC) (EC 4.1.1.20)	lysA BCAH187_A1579	-	-	-	+	B7HKE3_BACC7
tr|B7HVT0|B7HVT0_BACC7	Lysine-specific permease	lysP BCAH187_A3102	-	-	+	-	B7HVT0_BACC7
sp|B7HPY8|SYK_BACC7	Lysine--tRNA ligase (EC 6.1.1.6) (Lysyl-tRNA synthetase) (LysRS)	lysS BCAH187_A0088	+	-	+	+	SYK_BACC7
tr|B7HSB4|B7HSB4_BACC7	Lysine--tRNA ligase (EC 6.1.1.6) (Lysyl-tRNA synthetase) (LysRS)	lysS2 lysS BCAH187_A2651	-	-	-	+	B7HSB4_BACC7
sp|B7HQL2|NTPPA_BACC7	dTTP/UTP pyrophosphatase (dTTPase/UTPase) (EC 3.6.1.9) (Nucleoside triphosphate pyrophosphatase) (Nucleotide pyrophosphatase) (Nucleotide PPase)	maf BCAH187_A4588	-	-	+	+	NTPPA_BACC7
tr|B7HMY4|B7HMY4_BACC7	Maltose operon transcriptional repressor	malR BCAH187_A4134	-	-	+	+	B7HMY4_BACC7
tr|B7HMI1|B7HMI1_BACC7	Malate oxidoreductase (Oxaloacetate-decarboxylating) (EC 1.1.1.38)	malS BCAH187_A1922	-	-	+	+	B7HMI1_BACC7
tr|B7HQW6|B7HQW6_BACC7	Methionine aminopeptidase (MAP) (MetAP) (EC 3.4.11.18) (Peptidase M)	maP1 map BCAH187_A0163	-	-	+	+	B7HQW6_BACC7
tr|B7HYB7|B7HYB7_BACC7	Methionine aminopeptidase (MAP) (MetAP) (EC 3.4.11.18) (Peptidase M)	maP3 map BCAH187_A5535	-	-	+	+	B7HYB7_BACC7
sp|B7HRN2|MDH_BACC7	Malate dehydrogenase (EC 1.1.1.37)	mdh BCAH187_A4718	-	+	+	+	MDH_BACC7
tr|B7HTW5|B7HTW5_BACC7	1,4-dihydroxy-2-naphthoyl-CoA synthase (DHNA-CoA synthase) (EC 4.1.3.36)	menB BCAH187_A4995	+	-	+	+	B7HTW5_BACC7
tr|B7HTW2|B7HTW2_BACC7	o-succinylbenzoate synthase (OSB synthase) (OSBS) (EC 4.2.1.113) (4-(2'-carboxyphenyl)-4-oxybutyric acid synthase) (o-succinylbenzoic acid synthase)	menC BCAH187_A4992	-	-	+	+	B7HTW2_BACC7
sp|B7HL23|MENG_BACC7	Demethylmenaquinone methyltransferase (EC 2.1.1.163)	menG BCAH187_A1676	+	-	+	+	MENG_BACC7
sp|B7HYG6|METAA_BACC7	Homoserine O-acetyltransferase (HAT) (EC 2.3.1.31) (Homoserine transacetylase) (HTA)	metAA BCAH187_A5584	-	-	+	+	METAA_BACC7
sp|B7HMX7|METE_BACC7	5-methyltetrahydropteroyltriglutamate--homocysteine methyltransferase (EC 2.1.1.14) (Cobalamin-independent methionine synthase) (Methionine synthase, vitamin-B12 independent isozyme)	metE BCAH187_A4127	+	+	+	+	METE_BACC7
sp|B7HSV6|METK_BACC7	S-adenosylmethionine synthase (AdoMet synthase) (EC 2.5.1.6) (MAT) (Methionine adenosyltransferase)	metK BCAH187_A4904	+	-	+	+	METK_BACC7
tr|B7HPU9|B7HPU9_BACC7	Methionine--tRNA ligase (EC 6.1.1.10) (Methionyl-tRNA synthetase) (MetRS)	metS metG BCAH187_A0047	+	-	+	+	B7HPU9_BACC7
tr|B7HPW4|B7HPW4_BACC7	Transcription-repair-coupling factor (TRCF) (EC 3.6.4.-)	mfd BCAH187_A0062	-	-	+	+	B7HPW4_BACC7
sp|B7HLA6|MIAB_BACC7	tRNA-2-methylthio-N(6)-dimethylallyladenosine synthase (EC 2.8.4.3) ((Dimethylallyl)adenosine tRNA methylthiotransferase MiaB) (tRNA-i(6)A37 methylthiotransferase)	miaB BCAH187_A3819	-	-	+	+	MIAB_BACC7
sp|B7HQK7|MINC_BACC7	Probable septum site-determining protein MinC	minC BCAH187_A4583	-	-	+	+	MINC_BACC7
tr|B7HQK6|B7HQK6_BACC7	Septum site-determining protein MinD (Cell division inhibitor MinD)	minD BCAH187_A4582	-	-	+	+	B7HQK6_BACC7
tr|B7HQE2|B7HQE2_BACC7	Endolytic murein transglycosylase (EC 4.2.2.29) (Peptidoglycan lytic transglycosylase) (Peptidoglycan polymerization terminase)	mltG BCAH187_A4517	+	-	+	+	B7HQE2_BACC7
tr|B7HR26|B7HR26_BACC7	Citrate synthase	mmgD BCAH187_A2450	-	-	-	+	B7HR26_BACC7
tr|B7HR27|B7HR27_BACC7	MmgE protein	mmgE BCAH187_A2451	+	+	+	+	B7HR27_BACC7
tr|B7HZH0|B7HZH0_BACC7	tRNA modification GTPase MnmE (EC 3.6.-.-)	mnmE trmE BCAH187_A5671	-	-	+	+	B7HZH0_BACC7
tr|B7HZG9|B7HZG9_BACC7	tRNA uridine 5-carboxymethylaminomethyl modification enzyme MnmG (Glucose-inhibited division protein A)	mnmG gidA BCAH187_A5670	-	-	+	+	B7HZG9_BACC7
sp|B7HNW6|MNTR_BACC7	HTH-type transcriptional regulator MntR (Manganese transport regulator)	mntR BCAH187_A4333	-	-	+	+	MNTR_BACC7
sp|B7HSR1|MOAC_BACC7	Cyclic pyranopterin monophosphate synthase (EC 4.6.1.17) (Molybdenum cofactor biosynthesis protein C)	moaC BCAH187_A4859	-	-	+	+	MOAC_BACC7
tr|B7HPB1|B7HPB1_BACC7	Molybdopterin synthase catalytic subunit (EC 2.8.1.12) (MPT synthase subunit 2) (Molybdenum cofactor biosynthesis protein E) (Molybdopterin-converting factor large subunit) (Molybdopterin-converting factor subunit 2)	moaE1 BCAH187_A2283	-	-	+	-	B7HPB1_BACC7
tr|B7HRV0|B7HRV0_BACC7	Molybdenum ABC transporter, molybdenum-binding protein	modA BCAH187_A0245	-	-	+	+	B7HRV0_BACC7
sp|B7HVJ1|MQO_BACC7	Probable malate:quinone oxidoreductase (EC 1.1.5.4) (MQO) (Malate dehydrogenase [quinone])	mqo BCAH187_A3012	+	-	+	+	MQO_BACC7
tr|B7HQL0|B7HQL0_BACC7	Cell shape-determining protein MreB	mreB BCAH187_A4586	+	+	+	+	B7HQL0_BACC7
tr|B7HY37|B7HY37_BACC7	Cell shape-determining protein MreB	mreB BCAH187_A5455	+	+	+	+	B7HY37_BACC7
tr|B7HQK9|B7HQK9_BACC7	Cell shape-determining protein MreC (Cell shape protein MreC)	mreC BCAH187_A4585	+	-	+	+	B7HQK9_BACC7
tr|B7HQS5|B7HQS5_BACC7	Mini-ribonuclease 3 (Mini-3) (Mini-RNase 3) (EC 3.1.26.-) (Mini-RNase III) (Mini-III)	mrnC BCAH187_A0121	-	-	+	+	B7HQS5_BACC7
sp|B7HSK8|MSCL_BACC7	Large-conductance mechanosensitive channel	mscL BCAH187_A4806	+	-	+	+	MSCL_BACC7
tr|B7HK53|B7HK53_BACC7	Methylthioribulose-1-phosphate dehydratase (MTRu-1-P dehydratase) (EC 4.2.1.109)	mtnB BCAH187_A1486	-	-	-	+	B7HK53_BACC7
tr|B7HN17|B7HN17_BACC7	Acireductone dioxygenase (1,2-dihydroxy-3-keto-5-methylthiopentene dioxygenase) (DHK-MTPene dioxygenase) (Acireductone dioxygenase (Fe(2+)-requiring)) (ARD') (Fe-ARD) (EC 1.13.11.54) (Acireductone dioxygenase (Ni(2+)-requiring)) (ARD) (Ni-ARD) (EC 1.13.11.53)	mtnD BCAH187_A4170	-	-	+	+	B7HN17_BACC7
sp|B7HQD2|MTNN_BACC7	5'-methylthioadenosine/S-adenosylhomocysteine nucleosidase (MTA/SAH nucleosidase) (MTAN) (EC 3.2.2.9) (5'-deoxyadenosine nucleosidase) (DOA nucleosidase) (dAdo nucleosidase) (5'-methylthioadenosine nucleosidase) (MTA nucleosidase) (S-adenosylhomocysteine nucleosidase) (AdoHcy nucleosidase) (SAH nucleosidase) (SRH nucleosidase)	mtnN BCAH187_A4507	-	-	+	+	MTNN_BACC7
tr|B7HY45|B7HY45_BACC7	UDP-N-acetylglucosamine 1-carboxyvinyltransferase (EC 2.5.1.7) (Enoylpyruvate transferase) (UDP-N-acetylglucosamine enolpyruvyl transferase) (EPT)	murA murA1 BCAH187_A5463	-	-	+	+	B7HY45_BACC7
tr|B7HY94|B7HY94_BACC7	UDP-N-acetylglucosamine 1-carboxyvinyltransferase (EC 2.5.1.7) (Enoylpyruvate transferase) (UDP-N-acetylglucosamine enolpyruvyl transferase) (EPT)	murA murA2 BCAH187_A5512	-	-	+	+	B7HY94_BACC7
tr|B7HVZ9|B7HVZ9_BACC7	UDP-N-acetylenolpyruvoylglucosamine reductase (EC 1.3.1.98) (UDP-N-acetylmuramate dehydrogenase)	murB murB2 BCAH187_A5229	-	-	-	+	B7HVZ9_BACC7
sp|B7HSM3|MURC_BACC7	UDP-N-acetylmuramate--L-alanine ligase (EC 6.3.2.8) (UDP-N-acetylmuramoyl-L-alanine synthetase)	murC BCAH187_A4821	+	-	+	-	MURC_BACC7
sp|B7HM33|MURD_BACC7	UDP-N-acetylmuramoylalanine--D-glutamate ligase (EC 6.3.2.9) (D-glutamic acid-adding enzyme) (UDP-N-acetylmuramoyl-L-alanyl-D-glutamate synthetase)	murD BCAH187_A3965	-	-	+	+	MURD_BACC7
tr|B7HM35|B7HM35_BACC7	UDP-N-acetylmuramoyl-L-alanyl-D-glutamate--2,6-diaminopimelate ligase (EC 6.3.2.13) (Meso-A2pm-adding enzyme) (Meso-diaminopimelate-adding enzyme) (UDP-MurNAc-L-Ala-D-Glu:meso-diaminopimelate ligase) (UDP-MurNAc-tripeptide synthetase) (UDP-N-acetylmuramyl-tripeptide synthetase)	murE BCAH187_A3967	-	-	+	+	B7HM35_BACC7
tr|B7HM31|B7HM31_BACC7	UDP-N-acetylglucosamine--N-acetylmuramyl-(pentapeptide) pyrophosphoryl-undecaprenol N-acetylglucosamine transferase (EC 2.4.1.227) (Undecaprenyl-PP-MurNAc-pentapeptide-UDPGlcNAc GlcNAc transferase)	murG murG1 BCAH187_A3963	-	-	+	+	B7HM31_BACC7
tr|B7HTP9|B7HTP9_BACC7	Antimutator 8-oxo-(dGTP/GTP)ase	mutTA BCAH187_A4928	-	-	+	+	B7HTP9_BACC7
sp|B7HQI6|NADA_BACC7	Quinolinate synthase (EC 2.5.1.72)	nadA BCAH187_A4561	-	-	+	+	NADA_BACC7
tr|B7HQI7|B7HQI7_BACC7	nicotinate-nucleotide diphosphorylase (carboxylating) (EC 2.4.2.19) (Quinolinate phosphoribosyltransferase [decarboxylating])	nadC BCAH187_A4562	-	-	+	+	B7HQI7_BACC7
sp|B7HND7|NADE_BACC7	NH(3)-dependent NAD(+) synthetase (EC 6.3.1.5)	nadE BCAH187_A2095	-	-	+	+	NADE_BACC7
tr|B7I0B3|B7I0B3_BACC7	NAD kinase (EC 2.7.1.23) (ATP-dependent NAD kinase)	nadK BCAH187_A1359	-	-	+	+	B7I0B3_BACC7
tr|B7HSH9|B7HSH9_BACC7	NAD kinase (EC 2.7.1.23) (ATP-dependent NAD kinase)	nadK BCAH187_A4777	-	+	+	+	B7HSH9_BACC7
tr|B7HN33|B7HN33_BACC7	N-acetylglucosamine-6-phosphate deacetylase (EC 3.5.1.25)	nagA2 BCAH187_A4186	-	-	+	+	B7HN33_BACC7
tr|B7HU36|B7HU36_BACC7	Pts system, N-acetylglucosamine-specific iibc component	nagE BCAH187_A0557	+	-	-	-	B7HU36_BACC7
sp|B7HNI1|NAMA_BACC7	NADPH dehydrogenase (EC 1.6.99.1)	namA BCAH187_A2139	-	-	+	+	NAMA_BACC7
tr|B7HPA3|B7HPA3_BACC7	nitrate reductase (quinone) (EC 1.7.5.1)	narG BCAH187_A2275	+	-	-	-	B7HPA3_BACC7
tr|B7HPA4|B7HPA4_BACC7	Respiratory nitrate reductase, beta subunit (EC 1.7.99.4)	narH BCAH187_A2276	+	-	-	-	B7HPA4_BACC7
tr|B7HPA6|B7HPA6_BACC7	Respiratory nitrate reductase, gamma subunit (EC 1.7.99.4)	narI BCAH187_A2278	+	-	-	-	B7HPA6_BACC7
tr|B7HL25|B7HL25_BACC7	Nucleoside diphosphate kinase (NDK) (NDP kinase) (EC 2.7.4.6) (Nucleoside-2-P kinase)	ndk BCAH187_A1678	-	+	+	+	B7HL25_BACC7
tr|B7HPC1|B7HPC1_BACC7	Nitrite reductase [NAD(P)H], large subunit (EC 1.7.1.4)	nirB BCAH187_A2293	+	-	-	-	B7HPC1_BACC7
sp|B7HZG7|NOC_BACC7	Nucleoid occlusion protein (Noc)	noc BCAH187_A5668	-	-	+	+	NOC_BACC7
tr|B7HLE9|B7HLE9_BACC7	Transcription termination/antitermination protein NusA	nusA BCAH187_A3863	-	-	+	+	B7HLE9_BACC7
sp|B7HNU5|NUSB_BACC7	Transcription antitermination protein NusB (Antitermination factor NusB)	nusB BCAH187_A4312	-	-	+	+	NUSB_BACC7
tr|B7HQT0|B7HQT0_BACC7	Transcription termination/antitermination protein NusG	nusG BCAH187_A0126	-	-	+	+	B7HQT0_BACC7
sp|B7I0H2|ODO1_BACC7	2-oxoglutarate dehydrogenase E1 component (EC 1.2.4.2) (Alpha-ketoglutarate dehydrogenase)	odhA BCAH187_A1418	-	-	+	+	ODO1_BACC7
tr|B7I0H1|B7I0H1_BACC7	Dihydrolipoyllysine-residue succinyltransferase component of 2-oxoglutarate dehydrogenase complex (EC 2.3.1.61) (2-oxoglutarate dehydrogenase complex component E2)	odhB BCAH187_A1417	+	-	+	+	B7I0H1_BACC7
tr|B7HPY0|B7HPY0_BACC7	Anthranilate synthase component 1 (EC 4.1.3.27)	pabB trpE BCAH187_A0080	-	-	+	+	B7HPY0_BACC7
tr|B7HQ34|B7HQ34_BACC7	serine-type D-Ala-D-Ala carboxypeptidase (EC 3.4.16.4)	pbpC BCAH187_A2350	+	-	+	+	B7HQ34_BACC7
tr|B7HL83|B7HL83_BACC7	Xanthine permease	pbuX BCAH187_A1738	-	-	-	+	B7HL83_BACC7
sp|B7HSV7|PCKA_BACC7	Phosphoenolpyruvate carboxykinase (ATP) (PCK) (PEP carboxykinase) (PEPCK) (EC 4.1.1.49)	pckA BCAH187_A4906	-	+	+	+	PCKA_BACC7
sp|B7HVU3|PCP_BACC7	Pyrrolidone-carboxylate peptidase (EC 3.4.19.3) (5-oxoprolyl-peptidase) (Pyroglutamyl-peptidase I) (PGP-I) (Pyrase)	pcp BCAH187_A3115	-	-	-	+	PCP_BACC7
sp|B7HSW3|PCRB_BACC7	Heptaprenylglyceryl phosphate synthase (HepGP synthase) (EC 2.5.1.n9) (Glycerol-1-phosphate heptaprenyltransferase)	pcrB BCAH187_A0376	-	-	-	+	PCRB_BACC7
tr|B7HMU2|B7HMU2_BACC7	Pyruvate dehydrogenase E1 component subunit alpha (EC 1.2.4.1)	pdhA BCAH187_A4091	+	+	+	+	B7HMU2_BACC7
tr|B7HMU1|B7HMU1_BACC7	Pyruvate dehydrogenase complex E1 component, beta subunit (EC 1.2.4.1)	pdhB BCAH187_A4090	+	+	+	+	B7HMU1_BACC7
tr|B7HMU0|B7HMU0_BACC7	Dihydrolipoamide acetyltransferase component of pyruvate dehydrogenase complex (EC 2.3.1.-)	pdhC BCAH187_A4089	+	+	+	+	B7HMU0_BACC7
tr|B7HMT9|B7HMT9_BACC7	Dihydrolipoyl dehydrogenase (EC 1.8.1.4)	pdhD BCAH187_A4088	+	+	+	+	B7HMT9_BACC7
sp|B7HPS6|PDXS_BACC7	Pyridoxal 5'-phosphate synthase subunit PdxS (PLP synthase subunit PdxS) (EC 4.3.3.6) (Pdx1)	pdxS BCAH187_A0016	+	+	+	+	PDXS_BACC7
sp|B7HPS7|PDXT_BACC7	Pyridoxal 5'-phosphate synthase subunit PdxT (EC 4.3.3.6) (Pdx2) (Pyridoxal 5'-phosphate synthase glutaminase subunit) (EC 3.5.1.2)	pdxT BCAH187_A0017	-	-	+	+	PDXT_BACC7
sp|B7HUR5|AMPA_BACC7	Probable cytosol aminopeptidase (EC 3.4.11.1) (Leucine aminopeptidase) (LAP) (EC 3.4.11.10) (Leucyl aminopeptidase)	pepA BCAH187_A5066	-	+	+	+	AMPA_BACC7
tr|B7HS50|B7HS50_BACC7	Aminoacyl-histidine dipeptidase	pepD BCAH187_A2587	-	+	+	+	B7HS50_BACC7
tr|B7HZE4|B7HZE4_BACC7	Oligopeptidase F (EC 3.4.24.-)	pepF BCAH187_A5641	-	-	+	+	B7HZE4_BACC7
tr|B7I0A6|B7I0A6_BACC7	Oligopeptidase F (EC 3.4.24.-)	pepF1 BCAH187_A1352	-	+	+	+	B7I0A6_BACC7
tr|B7HZ70|B7HZ70_BACC7	Oligopeptidase F (EC 3.4.24.-)	pepF2 BCAH187_A3517	-	-	+	+	B7HZ70_BACC7
tr|B7HNW1|B7HNW1_BACC7	X-Pro dipeptidase (EC 3.4.13.9)	pepQ1 BCAH187_A4328	-	+	+	+	B7HNW1_BACC7
tr|B7HRQ5|B7HRQ5_BACC7	X-Pro dipeptidase (EC 3.4.13.9)	pepQ2 BCAH187_A4742	-	+	+	+	B7HRQ5_BACC7
sp|B7HRN9|PFKA_BACC7	ATP-dependent 6-phosphofructokinase (ATP-PFK) (Phosphofructokinase) (EC 2.7.1.11) (Phosphohexokinase)	pfkA BCAH187_A4725	-	+	+	+	PFKA_BACC7
tr|B7HU44|B7HU44_BACC7	Formate acetyltransferase (EC 2.3.1.54) (Pyruvate formate-lyase)	pfl BCAH187_A0565	+	+	+	+	B7HU44_BACC7
tr|B7HU45|B7HU45_BACC7	Pyruvate formate-lyase-activating enzyme (EC 1.97.1.4)	pflA BCAH187_A0566	+	-	+	+	B7HU45_BACC7
sp|B7HTY6|G6PI_BACC7	Glucose-6-phosphate isomerase (GPI) (EC 5.3.1.9) (Phosphoglucose isomerase) (PGI) (Phosphohexose isomerase) (PHI)	pgi BCAH187_A5042	-	+	+	+	G6PI_BACC7
sp|B7HW55|PGK_BACC7	Phosphoglycerate kinase (EC 2.7.2.3)	pgk BCAH187_A5287	-	+	+	+	PGK_BACC7
tr|B7HLB6|B7HLB6_BACC7	CDP-diacylglycerol--glycerol-3-phosphate 3-phosphatidyltransferase (EC 2.7.8.5)	pgsA BCAH187_A3829	+	-	-	+	B7HLB6_BACC7
tr|B7I0M3|B7I0M3_BACC7	Poly(3-hydroxyalkanoate) polymerase subunit PhaC (PHB synthase subunit PhaC)	phaC BCAH187_A1471	+	-	+	+	B7I0M3_BACC7
tr|B7I0M2|B7I0M2_BACC7	Acetoacetyl-CoA reductase (EC 1.1.1.36)	phbB BCAH187_A1470	-	+	+	+	B7I0M2_BACC7
sp|B7HRK2|SYFA_BACC7	Phenylalanine--tRNA ligase alpha subunit (EC 6.1.1.20) (Phenylalanyl-tRNA synthetase alpha subunit) (PheRS)	pheS BCAH187_A4687	-	-	+	+	SYFA_BACC7
tr|B7HRK1|B7HRK1_BACC7	Phenylalanine--tRNA ligase beta subunit (EC 6.1.1.20) (Phenylalanyl-tRNA synthetase beta subunit) (PheRS)	pheT BCAH187_A4686	-	-	+	+	B7HRK1_BACC7
tr|B7HRM8|B7HRM8_BACC7	DNA-binding response regulator PhoP	phoP BCAH187_A4714	-	-	+	+	B7HRM8_BACC7
tr|B7HW98|B7HW98_BACC7	Phospholipase C (EC 3.1.4.3) (Phosphatidylcholine cholinephosphohydrolase)	plC BCAH187_A0804	+	+	+	+	B7HW98_BACC7
sp|B7HLI6|PLSX_BACC7	Phosphate acyltransferase (EC 2.3.1.274) (Acyl-ACP phosphotransacylase) (Acyl-[acyl-carrier-protein]--phosphate acyltransferase) (Phosphate-acyl-ACP acyltransferase)	plsX BCAH187_A3901	+	-	+	+	PLSX_BACC7
tr|B7I052|B7I052_BACC7	Glycerol-3-phosphate acyltransferase (Acyl-PO4 G3P acyltransferase) (Acyl-phosphate--glycerol-3-phosphate acyltransferase) (G3P acyltransferase) (GPAT) (EC 2.3.1.275) (Lysophosphatidic acid synthase) (LPA synthase)	plsY BCAH187_A3630	-	-	+	+	B7I052_BACC7
sp|B7HLE0|PNP_BACC7	Polyribonucleotide nucleotidyltransferase (EC 2.7.7.8) (Polynucleotide phosphorylase) (PNPase)	pnp BCAH187_A3854	+	+	+	+	PNP_BACC7
tr|B7HRM6|B7HRM6_BACC7	DNA polymerase I (EC 2.7.7.7)	polA BCAH187_A4712	-	-	+	+	B7HRM6_BACC7
tr|B7HLF1|B7HLF1_BACC7	DNA polymerase III PolC-type (PolIII) (EC 2.7.7.7)	polC BCAH187_A3865	-	-	+	+	B7HLF1_BACC7
tr|B7I0J2|B7I0J2_BACC7	Spermidine/putrescine ABC transporter, ATP-binding protein	potA BCAH187_A1439	+	-	+	+	B7I0J2_BACC7
tr|B7I0J3|B7I0J3_BACC7	Spermidine/putrescine ABC transporter, permease protein	potB BCAH187_A1440	+	-	-	-	B7I0J3_BACC7
tr|B7I0J5|B7I0J5_BACC7	Spermidine/putrescine ABC transporter, spermidine/putrescine-binding protein	potD BCAH187_A1442	+	-	+	+	B7I0J5_BACC7
sp|B7HUD5|PPAC_BACC7	Probable manganese-dependent inorganic pyrophosphatase (EC 3.6.1.1) (Pyrophosphate phospho-hydrolase) (PPase)	ppaC BCAH187_A2875	-	+	+	+	PPAC_BACC7
tr|B7HY89|B7HY89_BACC7	Peptide chain release factor 1 (RF-1)	prfA BCAH187_A5507	-	-	+	+	B7HY89_BACC7
tr|B7HX15|B7HX15_BACC7	Peptide chain release factor 2 (RF-2)	prfB BCAH187_A5351	-	-	+	+	B7HX15_BACC7
sp|B7HPL1|PRMA_BACC7	Ribosomal protein L11 methyltransferase (L11 Mtase) (EC 2.1.1.-)	prmA BCAH187_A4445	-	-	-	+	PRMA_BACC7
sp|B7HVK6|PROA_BACC7	Gamma-glutamyl phosphate reductase (GPR) (EC 1.2.1.41) (Glutamate-5-semialdehyde dehydrogenase) (Glutamyl-gamma-semialdehyde dehydrogenase) (GSA dehydrogenase)	proA BCAH187_A3027	-	-	-	+	PROA_BACC7
tr|B7HRU5|B7HRU5_BACC7	Pyrroline-5-carboxylate reductase (P5C reductase) (P5CR) (EC 1.5.1.2) (PCA reductase)	proC BCAH187_A0240	-	-	+	+	B7HRU5_BACC7
sp|B7HLF2|SYP_BACC7	Proline--tRNA ligase (EC 6.1.1.15) (Prolyl-tRNA synthetase) (ProRS)	proS BCAH187_A3866	+	-	+	+	SYP_BACC7
tr|B7HT92|B7HT92_BACC7	Proline--tRNA ligase (EC 6.1.1.15) (Prolyl-tRNA synthetase) (ProRS)	proS1 proS BCAH187_A0510	-	-	+	+	B7HT92_BACC7
tr|B7HR28|B7HR28_BACC7	Methylisocitrate lyase (EC 4.1.3.30)	prpB BCAH187_A2452	-	-	+	+	B7HR28_BACC7
tr|B7HPW1|B7HPW1_BACC7	Ribose-phosphate pyrophosphokinase (RPPK) (EC 2.7.6.1) (5-phospho-D-ribosyl alpha-1-diphosphate synthase) (Phosphoribosyl diphosphate synthase) (Phosphoribosyl pyrophosphate synthase) (P-Rib-PP synthase) (PRPP synthase) (PRPPase)	prsA prs BCAH187_A0059	+	-	+	+	B7HPW1_BACC7
tr|B7HZH5|B7HZH5_BACC7	Foldase protein PrsA (EC 5.2.1.8)	prsA prsA1 BCAH187_A1207	+	-	+	+	B7HZH5_BACC7
tr|B7HZT8|B7HZT8_BACC7	Foldase protein PrsA (EC 5.2.1.8)	prsA prsA2 BCAH187_A1320	-	-	+	+	B7HZT8_BACC7
tr|B7HQC0|B7HQC0_BACC7	Foldase protein PrsA (EC 5.2.1.8)	prsA prsA3 BCAH187_A2436	-	-	+	+	B7HQC0_BACC7
sp|B7HPN7|PSD_BACC7	Phosphatidylserine decarboxylase proenzyme (EC 4.1.1.65) [Cleaved into: Phosphatidylserine decarboxylase alpha chain; Phosphatidylserine decarboxylase beta chain]	psd BCAH187_A4471	-	-	+	+	PSD_BACC7
tr|B7HYE8|B7HYE8_BACC7	Phosphate acetyltransferase (EC 2.3.1.8) (Phosphotransacetylase)	pta BCAH187_A5566	-	+	-	-	B7HYE8_BACC7
tr|B7HN28|B7HN28_BACC7	PTS system, glucose-specific IIABC component	ptsG BCAH187_A4181	+	+	+	+	B7HN28_BACC7
tr|B7HN26|B7HN26_BACC7	Phosphoenolpyruvate-protein phosphotransferase (EC 2.7.3.9) (Phosphotransferase system, enzyme I)	ptsI BCAH187_A4179	+	-	+	+	B7HN26_BACC7
tr|B7HZF4|B7HZF4_BACC7	Adenylosuccinate synthetase (AMPSase) (AdSS) (EC 6.3.4.4) (IMP--aspartate ligase)	purA BCAH187_A5655	-	+	+	+	B7HZF4_BACC7
tr|B7HS28|B7HS28_BACC7	Adenylosuccinate lyase (ASL) (EC 4.3.2.2) (Adenylosuccinase)	purB BCAH187_A0363	-	-	+	+	B7HS28_BACC7
sp|B7HS29|PUR7_BACC7	Phosphoribosylaminoimidazole-succinocarboxamide synthase (EC 6.3.2.6) (SAICAR synthetase)	purC BCAH187_A0364	-	-	+	+	PUR7_BACC7
tr|B7HS37|B7HS37_BACC7	Phosphoribosylamine--glycine ligase (EC 6.3.4.13) (GARS) (Glycinamide ribonucleotide synthetase) (Phosphoribosylglycinamide synthetase)	purD BCAH187_A0372	-	-	+	+	B7HS37_BACC7
tr|B7HS26|B7HS26_BACC7	N5-carboxyaminoimidazole ribonucleotide mutase (N5-CAIR mutase) (EC 5.4.99.18) (5-(carboxyamino)imidazole ribonucleotide mutase)	purE BCAH187_A0361	-	-	+	+	B7HS26_BACC7
tr|B7HS33|B7HS33_BACC7	Amidophosphoribosyltransferase (ATase) (EC 2.4.2.14) (Glutamine phosphoribosylpyrophosphate amidotransferase) (GPATase)	purF BCAH187_A0368	-	-	+	+	B7HS33_BACC7
sp|B7HS36|PUR9_BACC7	Bifunctional purine biosynthesis protein PurH [Includes: Phosphoribosylaminoimidazolecarboxamide formyltransferase (EC 2.1.2.3) (AICAR transformylase); IMP cyclohydrolase (EC 3.5.4.10) (ATIC) (IMP synthase) (Inosinicase)]	purH BCAH187_A0371	-	-	+	+	PUR9_BACC7
tr|B7HS27|B7HS27_BACC7	N5-carboxyaminoimidazole ribonucleotide synthase (N5-CAIR synthase) (EC 6.3.4.18) (5-(carboxyamino)imidazole ribonucleotide synthetase)	purK BCAH187_A0362	-	-	+	+	B7HS27_BACC7
sp|B7HS32|PURL_BACC7	Phosphoribosylformylglycinamidine synthase subunit PurL (FGAM synthase) (EC 6.3.5.3) (Formylglycinamide ribonucleotide amidotransferase subunit II) (FGAR amidotransferase II) (FGAR-AT II) (Glutamine amidotransferase PurL) (Phosphoribosylformylglycinamidine synthase subunit II)	purL BCAH187_A0367	-	-	+	+	PURL_BACC7
sp|B7HS34|PUR5_BACC7	Phosphoribosylformylglycinamidine cyclo-ligase (EC 6.3.3.1) (AIR synthase) (AIRS) (Phosphoribosyl-aminoimidazole synthetase)	purM BCAH187_A0369	-	-	+	+	PUR5_BACC7
tr|B7HS35|B7HS35_BACC7	Phosphoribosylglycinamide formyltransferase (EC 2.1.2.2) (5'-phosphoribosylglycinamide transformylase) (GAR transformylase) (GART)	purN BCAH187_A0370	-	-	+	+	B7HS35_BACC7
sp|B7HS31|PURQ_BACC7	Phosphoribosylformylglycinamidine synthase subunit PurQ (FGAM synthase) (EC 6.3.5.3) (Formylglycinamide ribonucleotide amidotransferase subunit I) (FGAR amidotransferase I) (FGAR-AT I) (Glutaminase PurQ) (EC 3.5.1.2) (Phosphoribosylformylglycinamidine synthase subunit I)	purQ BCAH187_A0366	-	-	+	+	PURQ_BACC7
tr|B7HPV7|B7HPV7_BACC7	Pur operon repressor	purR BCAH187_A0055	-	-	+	+	B7HPV7_BACC7
tr|B7HS30|B7HS30_BACC7	Phosphoribosylformylglycinamidine synthase subunit PurS (FGAM synthase) (EC 6.3.5.3) (Formylglycinamide ribonucleotide amidotransferase subunit III) (FGAR amidotransferase III) (FGAR-AT III) (Phosphoribosylformylglycinamidine synthase subunit III)	purS BCAH187_A0365	-	-	+	+	B7HS30_BACC7
sp|B7HVU6|PXPA_BACC7	5-oxoprolinase subunit A (5-OPase subunit A) (EC 3.5.2.9) (5-oxoprolinase (ATP-hydrolyzing) subunit A)	pxpA BCAH187_A3118	-	-	+	+	PXPA_BACC7
tr|B7HMD1|B7HMD1_BACC7	Pyruvate carboxylase (EC 6.4.1.1)	pyc BCAH187_A4065	+	-	+	+	B7HMD1_BACC7
tr|B7HRN8|B7HRN8_BACC7	Pyruvate kinase (EC 2.7.1.40)	pyk BCAH187_A4724	+	+	+	+	B7HRN8_BACC7
tr|B7HN65|B7HN65_BACC7	Pyrimidine-nucleoside phosphorylase (EC 2.4.2.2)	pyn2 BCAH187_A4218	-	-	+	+	B7HN65_BACC7
sp|B7HLM2|PYRC_BACC7	Dihydroorotase (DHOase) (EC 3.5.2.3)	pyrC BCAH187_A3937	-	-	+	+	PYRC_BACC7
sp|B7HLL8|PYRDB_BACC7	Dihydroorotate dehydrogenase B (NAD(+)), catalytic subunit (DHOD B) (DHODase B) (DHOdehase B) (EC 1.3.1.14) (Dihydroorotate oxidase B) (Orotate reductase (NADH))	pyrD BCAH187_A3933	-	-	+	+	PYRDB_BACC7
tr|B7HLL6|B7HLL6_BACC7	Orotate phosphoribosyltransferase (OPRT) (OPRTase) (EC 2.4.2.10)	pyrE pyrE2 BCAH187_A3931	+	-	+	+	B7HLL6_BACC7
sp|B7HLL7|PYRF_BACC7	Orotidine 5'-phosphate decarboxylase (EC 4.1.1.23) (OMP decarboxylase) (OMPDCase) (OMPdecase)	pyrF BCAH187_A3932	-	-	+	+	PYRF_BACC7
sp|B7HY98|PYRG_BACC7	CTP synthase (EC 6.3.4.2) (Cytidine 5'-triphosphate synthase) (Cytidine triphosphate synthetase) (CTP synthetase) (CTPS) (UTP--ammonia ligase)	pyrG BCAH187_A5516	+	+	+	+	PYRG_BACC7
tr|B7HLF8|B7HLF8_BACC7	Uridylate kinase (UK) (EC 2.7.4.22) (Uridine monophosphate kinase) (UMP kinase) (UMPK)	pyrH pyrH2 BCAH187_A3872	+	-	+	+	B7HLF8_BACC7
sp|B7HLL9|PYRK_BACC7	Dihydroorotate dehydrogenase B (NAD(+)), electron transfer subunit (Dihydroorotate oxidase B, electron transfer subunit)	pyrK BCAH187_A3934	-	-	+	+	PYRK_BACC7
sp|B7HLM5|PYRR_BACC7	Bifunctional protein PyrR [Includes: Pyrimidine operon regulatory protein; Uracil phosphoribosyltransferase (UPRTase) (EC 2.4.2.9)]	pyrR BCAH187_A3942	-	-	+	+	PYRR_BACC7
tr|B7HL32|B7HL32_BACC7	Menaquinol-cytochrome c reductase, iron-sulfur subunit	qcrA BCAH187_A1685	+	+	-	-	B7HL32_BACC7
tr|B7HL33|B7HL33_BACC7	Menaquinol-cytochrome c reductase, cytochrome b subunit	qcrB BCAH187_A1686	+	-	+	+	B7HL33_BACC7
tr|B7HL34|B7HL34_BACC7	Menaquinol:cytochrome c reductase cytochrome c subunit	qcrC BCAH187_A1687	+	-	-	-	B7HL34_BACC7
tr|B7HWC4|B7HWC4_BACC7	Quinol oxidase subunit 2 (EC 1.10.3.-)	qoxA BCAH187_A0830	+	+	+	+	B7HWC4_BACC7
tr|B7HWC3|B7HWC3_BACC7	Quinol oxidase subunit 1 (EC 1.10.3.-)	qoxB BCAH187_A0829	+	-	+	+	B7HWC3_BACC7
tr|B7HWC2|B7HWC2_BACC7	Quinol oxidase subunit 3 (EC 1.10.3.-)	qoxC BCAH187_A0828	+	-	+	+	B7HWC2_BACC7
sp|B7HQH7|QUEA_BACC7	S-adenosylmethionine:tRNA ribosyltransferase-isomerase (EC 2.4.99.17) (Queuosine biosynthesis protein QueA)	queA BCAH187_A4552	+	-	-	-	QUEA_BACC7
sp|B7HQ80|RACA_BACC7	Chromosome-anchoring protein RacA	racA BCAH187_A2396	-	-	-	+	RACA_BACC7
tr|B7HQP6|B7HQP6_BACC7	Glutamate racemase (EC 5.1.1.3)	racE2 murI BCAH187_A4623	-	-	+	-	B7HQP6_BACC7
sp|B7HLE4|RBFA_BACC7	Ribosome-binding factor A	rbfA BCAH187_A3858	-	-	+	+	RBFA_BACC7
tr|B7HLB4|B7HLB4_BACC7	Protein RecA (Recombinase A)	recA BCAH187_A3827	+	-	+	+	B7HLB4_BACC7
tr|B7I166|B7I166_BACC7	Plasmid replication protein RepX	repX BCAH187_C0096	-	-	+	+	B7I166_BACC7
tr|B7HKY2|B7HKY2_BACC7	Thiol-disulfide oxidoreductase ResA	resA BCAH187_A1634	+	-	+	+	B7HKY2_BACC7
tr|B7HKY4|B7HKY4_BACC7	ResC protein	resC BCAH187_A1636	+	-	-	+	B7HKY4_BACC7
tr|B7HKY5|B7HKY5_BACC7	DNA-binding response regulator ResD	resD BCAH187_A1637	-	-	+	+	B7HKY5_BACC7
sp|B7HS01|REX_BACC7	Redox-sensing transcriptional repressor Rex	rex BCAH187_A0313	+	-	+	+	REX_BACC7
tr|B7I0C9|B7I0C9_BACC7	dTDP-glucose 4,6-dehydratase (EC 4.2.1.46)	rfbB BCAH187_A1375	-	-	-	+	B7I0C9_BACC7
tr|B7HY92|B7HY92_BACC7	Transcription termination factor Rho (EC 3.6.4.-) (ATP-dependent helicase Rho)	rho BCAH187_A5510	-	-	+	+	B7HY92_BACC7
sp|B7HNM8|RIBBA_BACC7	Riboflavin biosynthesis protein RibBA [Includes: 3,4-dihydroxy-2-butanone 4-phosphate synthase (DHBP synthase) (EC 4.1.99.12); GTP cyclohydrolase-2 (EC 3.5.4.25) (GTP cyclohydrolase II)]	ribBA BCAH187_A4245	-	-	+	+	RIBBA_BACC7
tr|B7HNM7|B7HNM7_BACC7	Riboflavin synthase (EC 2.5.1.9)	ribE BCAH187_A4244	-	-	+	+	B7HNM7_BACC7
tr|B7HLE2|B7HLE2_BACC7	Riboflavin biosynthesis protein [Includes: Riboflavin kinase (EC 2.7.1.26) (Flavokinase); FMN adenylyltransferase (EC 2.7.7.2) (FAD pyrophosphorylase) (FAD synthase)]	ribF BCAH187_A3856	-	-	+	+	B7HLE2_BACC7
sp|B7HNM9|RISB_BACC7	6,7-dimethyl-8-ribityllumazine synthase (DMRL synthase) (LS) (Lumazine synthase) (EC 2.5.1.78)	ribH BCAH187_A4246	+	+	+	+	RISB_BACC7
tr|B7HN38|B7HN38_BACC7	RibT protein	ribT BCAH187_A4191	-	-	+	+	B7HN38_BACC7
tr|B7HZE6|B7HZE6_BACC7	Ribosomal RNA large subunit methyltransferase H (EC 2.1.1.177) (23S rRNA (pseudouridine1915-N3)-methyltransferase) (23S rRNA m3Psi1915 methyltransferase) (rRNA (pseudouridine-N3-)-methyltransferase RlmH)	rlmH BCAH187_A5643	-	-	+	+	B7HZE6_BACC7
sp|B7HLJ7|RLMN_BACC7	Probable dual-specificity RNA methyltransferase RlmN (EC 2.1.1.192) (23S rRNA (adenine(2503)-C(2))-methyltransferase) (23S rRNA m2A2503 methyltransferase) (Ribosomal RNA large subunit methyltransferase N) (tRNA (adenine(37)-C(2))-methyltransferase) (tRNA m2A37 methyltransferase)	rlmN BCAH187_A3912	-	-	+	+	RLMN_BACC7
tr|B7HKY1|B7HKY1_BACC7	Pseudouridine synthase (EC 5.4.99.-)	rluB BCAH187_A1633	-	-	-	+	B7HKY1_BACC7
sp|B7HLI2|RNC_BACC7	Ribonuclease 3 (EC 3.1.26.3) (Ribonuclease III) (RNase III)	rnc BCAH187_A3897	+	-	+	+	RNC_BACC7
sp|B7HLH0|RNH2_BACC7	Ribonuclease HII (RNase HII) (EC 3.1.26.4)	rnhB BCAH187_A3884	-	-	+	+	RNH2_BACC7
tr|B7HLD1|B7HLD1_BACC7	Ribonuclease J (RNase J) (EC 3.1.-.-)	rnj BCAH187_A3845	-	-	+	+	B7HLD1_BACC7
tr|B7HMU8|B7HMU8_BACC7	Ribonuclease J (RNase J) (EC 3.1.-.-)	rnj BCAH187_A4097	+	-	+	+	B7HMU8_BACC7
tr|B7HPV1|B7HPV1_BACC7	Ribonuclease M5 (EC 3.1.26.8) (RNase M5) (Ribosomal RNA terminal maturase M5)	rnmV BCAH187_A0049	-	-	+	+	B7HPV1_BACC7
sp|B7HZH3|RNPA_BACC7	Ribonuclease P protein component (RNase P protein) (RNaseP protein) (EC 3.1.26.5) (Protein C5)	rnpA BCAH187_A5674	-	-	+	+	RNPA_BACC7
tr|B7HLB2|B7HLB2_BACC7	Ribonuclease Y (RNase Y) (EC 3.1.-.-)	rny BCAH187_A3825	+	-	-	+	B7HLB2_BACC7
sp|B7HNQ7|RNZ_BACC7	Ribonuclease Z (RNase Z) (EC 3.1.26.11) (tRNA 3 endonuclease) (tRNase Z)	rnz BCAH187_A4274	-	-	+	+	RNZ_BACC7
sp|B7HSW8|ROCA_BACC7	1-pyrroline-5-carboxylate dehydrogenase (P5C dehydrogenase) (EC 1.2.1.88) (L-glutamate gamma-semialdehyde dehydrogenase)	rocA BCAH187_A0381	+	+	+	+	ROCA_BACC7
tr|B7HVK9|B7HVK9_BACC7	RocB protein	rocB BCAH187_A3030	-	-	+	+	B7HVK9_BACC7
tr|B7HZS5|B7HZS5_BACC7	Ornithine aminotransferase (OAT) (EC 2.6.1.13) (Ornithine--oxo-acid aminotransferase)	rocD BCAH187_A1307	+	-	+	+	B7HZS5_BACC7
tr|B7HQY7|B7HQY7_BACC7	Arginase (EC 3.5.3.1)	rocF BCAH187_A0198	+	+	-	+	B7HQY7_BACC7
tr|B7HLJ3|B7HLJ3_BACC7	Ribulose-phosphate 3-epimerase (EC 5.1.3.1)	rpe BCAH187_A3908	-	-	+	+	B7HLJ3_BACC7
sp|B7HQT2|RL1_BACC7	Large ribosomal subunit protein uL1 (50S ribosomal protein L1)	rplA BCAH187_A0128	+	-	+	+	RL1_BACC7
sp|B7HQU7|RL2_BACC7	Large ribosomal subunit protein uL2 (50S ribosomal protein L2)	rplB BCAH187_A0144	+	-	+	+	RL2_BACC7
sp|B7HQU4|RL3_BACC7	Large ribosomal subunit protein uL3 (50S ribosomal protein L3)	rplC BCAH187_A0141	-	-	+	+	RL3_BACC7
sp|B7HQU5|RL4_BACC7	Large ribosomal subunit protein uL4 (50S ribosomal protein L4)	rplD BCAH187_A0142	-	-	+	+	RL4_BACC7
sp|B7HQV6|RL5_BACC7	Large ribosomal subunit protein uL5 (50S ribosomal protein L5)	rplE BCAH187_A0153	+	+	+	+	RL5_BACC7
tr|B7HQV9|B7HQV9_BACC7	Large ribosomal subunit protein uL6	rplF BCAH187_A0156	+	+	+	+	B7HQV9_BACC7
sp|B7HZF6|RL9_BACC7	Large ribosomal subunit protein bL9 (50S ribosomal protein L9)	rplI BCAH187_A5657	-	-	+	+	RL9_BACC7
sp|B7HQT3|RL10_BACC7	Large ribosomal subunit protein uL10 (50S ribosomal protein L10)	rplJ BCAH187_A0130	-	-	+	+	RL10_BACC7
sp|B7HQT1|RL11_BACC7	Large ribosomal subunit protein uL11 (50S ribosomal protein L11)	rplK BCAH187_A0127	-	-	+	+	RL11_BACC7
sp|B7HQT4|RL7_BACC7	Large ribosomal subunit protein bL12 (50S ribosomal protein L7/L12)	rplL BCAH187_A0131	-	-	+	+	RL7_BACC7
sp|B7HQX7|RL13_BACC7	Large ribosomal subunit protein uL13 (50S ribosomal protein L13)	rplM BCAH187_A0175	+	+	+	+	RL13_BACC7
sp|B7HQV4|RL14_BACC7	Large ribosomal subunit protein uL14 (50S ribosomal protein L14)	rplN BCAH187_A0151	-	-	+	+	RL14_BACC7
sp|B7HQW3|RL15_BACC7	Large ribosomal subunit protein uL15 (50S ribosomal protein L15)	rplO BCAH187_A0160	-	-	+	+	RL15_BACC7
sp|B7HQV1|RL16_BACC7	Large ribosomal subunit protein uL16 (50S ribosomal protein L16)	rplP BCAH187_A0148	+	+	+	+	RL16_BACC7
sp|B7HQX2|RL17_BACC7	Large ribosomal subunit protein bL17 (50S ribosomal protein L17)	rplQ BCAH187_A0169	-	-	+	+	RL17_BACC7
sp|B7HLH3|RL19_BACC7	Large ribosomal subunit protein bL19 (50S ribosomal protein L19)	rplS BCAH187_A3887	+	+	+	+	RL19_BACC7
sp|B7HRL2|RL20_BACC7	Large ribosomal subunit protein bL20 (50S ribosomal protein L20)	rplT BCAH187_A4697	+	-	+	+	RL20_BACC7
sp|B7HQK2|RL21_BACC7	Large ribosomal subunit protein bL21 (50S ribosomal protein L21)	rplU BCAH187_A4577	-	-	+	+	RL21_BACC7
sp|B7HQU9|RL22_BACC7	Large ribosomal subunit protein uL22 (50S ribosomal protein L22)	rplV BCAH187_A0146	-	-	+	+	RL22_BACC7
sp|B7HQU6|RL23_BACC7	Large ribosomal subunit protein uL23 (50S ribosomal protein L23)	rplW BCAH187_A0143	+	-	+	+	RL23_BACC7
sp|B7HQV5|RL24_BACC7	Large ribosomal subunit protein uL24 (50S ribosomal protein L24)	rplX BCAH187_A0152	-	-	+	+	RL24_BACC7
sp|B7HLJ1|RL28_BACC7	Large ribosomal subunit protein bL28 (50S ribosomal protein L28)	rpmB BCAH187_A3906	+	-	-	-	RL28_BACC7
sp|B7HY91|RL31B_BACC7	Large ribosomal subunit protein bL31B (50S ribosomal protein L31 type B)	rpmE2 BCAH187_A5509	-	-	+	+	RL31B_BACC7
sp|B7HRL3|RL35_BACC7	Large ribosomal subunit protein bL35 (50S ribosomal protein L35)	rpmI BCAH187_A4698	-	-	+	+	RL35_BACC7
sp|B7HQW8|RL36_BACC7	Large ribosomal subunit protein bL36 (50S ribosomal protein L36)	rpmJ BCAH187_A0165	-	-	+	+	RL36_BACC7
tr|B7HQX1|B7HQX1_BACC7	DNA-directed RNA polymerase subunit alpha (RNAP subunit alpha) (EC 2.7.7.6) (RNA polymerase subunit alpha) (Transcriptase subunit alpha)	rpoA BCAH187_A0168	+	+	+	+	B7HQX1_BACC7
sp|B7HQT6|RPOB_BACC7	DNA-directed RNA polymerase subunit beta (RNAP subunit beta) (EC 2.7.7.6) (RNA polymerase subunit beta) (Transcriptase subunit beta)	rpoB BCAH187_A0133	+	+	+	+	RPOB_BACC7
tr|B7HQT7|B7HQT7_BACC7	DNA-directed RNA polymerase subunit beta' (RNAP subunit beta') (EC 2.7.7.6) (RNA polymerase subunit beta') (Transcriptase subunit beta')	rpoC BCAH187_A0134	+	+	+	+	B7HQT7_BACC7
sp|B7HMU7|RPOY_BACC7	DNA-directed RNA polymerase subunit epsilon (RNAP epsilon subunit) (EC 2.7.7.6) (RNA polymerase epsilon subunit) (Transcriptase subunit epsilon)	rpoY BCAH187_A4096	-	-	-	+	RPOY_BACC7
tr|B7HL08|B7HL08_BACC7	Ribosomal protein S1	rpsA BCAH187_A1661	+	-	+	+	B7HL08_BACC7
sp|B7HLG0|RS2_BACC7	Small ribosomal subunit protein uS2 (30S ribosomal protein S2)	rpsB BCAH187_A3874	+	+	+	+	RS2_BACC7
tr|B7HQV0|B7HQV0_BACC7	Small ribosomal subunit protein uS3	rpsC BCAH187_A0147	+	+	+	+	B7HQV0_BACC7
sp|B7HSJ2|RS4_BACC7	Small ribosomal subunit protein uS4 (30S ribosomal protein S4)	rpsD BCAH187_A4790	+	-	+	+	RS4_BACC7
tr|B7HQW1|B7HQW1_BACC7	Small ribosomal subunit protein uS5	rpsE BCAH187_A0158	+	+	+	+	B7HQW1_BACC7
sp|B7HZG1|RS6_BACC7	Small ribosomal subunit protein bS6 (30S ribosomal protein S6)	rpsF BCAH187_A5662	-	-	+	+	RS6_BACC7
sp|B7HQU0|RS7_BACC7	Small ribosomal subunit protein uS7 (30S ribosomal protein S7)	rpsG BCAH187_A0137	+	+	+	+	RS7_BACC7
sp|B7HQV8|RS8_BACC7	Small ribosomal subunit protein uS8 (30S ribosomal protein S8)	rpsH BCAH187_A0155	+	+	+	+	RS8_BACC7
sp|B7HQX8|RS9_BACC7	Small ribosomal subunit protein uS9 (30S ribosomal protein S9)	rpsI BCAH187_A0176	-	-	+	+	RS9_BACC7
sp|B7HQU3|RS10_BACC7	Small ribosomal subunit protein uS10 (30S ribosomal protein S10)	rpsJ BCAH187_A0140	-	-	+	+	RS10_BACC7
sp|B7HQX0|RS11_BACC7	Small ribosomal subunit protein uS11 (30S ribosomal protein S11)	rpsK BCAH187_A0167	+	-	+	+	RS11_BACC7
sp|B7HQT9|RS12_BACC7	Small ribosomal subunit protein uS12 (30S ribosomal protein S12)	rpsL BCAH187_A0136	+	-	+	+	RS12_BACC7
sp|B7HQW9|RS13_BACC7	Small ribosomal subunit protein uS13 (30S ribosomal protein S13)	rpsM BCAH187_A0166	+	+	+	+	RS13_BACC7
sp|B7HLE1|RS15_BACC7	Small ribosomal subunit protein uS15 (30S ribosomal protein S15)	rpsO BCAH187_A3855	+	+	+	+	RS15_BACC7
sp|B7HQV3|RS17_BACC7	Small ribosomal subunit protein uS17 (30S ribosomal protein S17)	rpsQ BCAH187_A0150	-	-	+	+	RS17_BACC7
sp|B7HZF9|RS18_BACC7	Small ribosomal subunit protein bS18 (30S ribosomal protein S18)	rpsR BCAH187_A5660	+	-	+	+	RS18_BACC7
sp|B7HQU8|RS19_BACC7	Small ribosomal subunit protein uS19 (30S ribosomal protein S19)	rpsS BCAH187_A0145	-	-	+	+	RS19_BACC7
tr|B7HU38|B7HU38_BACC7	DUF2642 domain-containing protein	rrf12 BCAH187_A0559	+	+	-	-	B7HU38_BACC7
tr|B7HPM9|B7HPM9_BACC7	Ribosomal silencing factor RsfS	rsfS BCAH187_A4463	-	-	+	+	B7HPM9_BACC7
tr|B7HLJ4|B7HLJ4_BACC7	Small ribosomal subunit biogenesis GTPase RsgA (EC 3.6.1.-)	rsgA BCAH187_A3909	-	-	-	+	B7HLJ4_BACC7
sp|B7HPV2|RSMA_BACC7	Ribosomal RNA small subunit methyltransferase A (EC 2.1.1.182) (16S rRNA (adenine(1518)-N(6)/adenine(1519)-N(6))-dimethyltransferase) (16S rRNA dimethyladenosine transferase) (16S rRNA dimethylase) (S-adenosylmethionine-6-N', N'-adenosyl(rRNA) dimethyltransferase)	rsmA ksgA BCAH187_A0050	-	-	+	+	RSMA_BACC7
sp|B7HZG8|RSMG_BACC7	Ribosomal RNA small subunit methyltransferase G (EC 2.1.1.-) (16S rRNA 7-methylguanosine methyltransferase) (16S rRNA m7G methyltransferase)	rsmG BCAH187_A5669	-	-	+	+	RSMG_BACC7
sp|B7HM39|RSMH_BACC7	Ribosomal RNA small subunit methyltransferase H (EC 2.1.1.199) (16S rRNA m(4)C1402 methyltransferase) (rRNA (cytosine-N(4)-)-methyltransferase RsmH)	rsmH mraW BCAH187_A3971	-	-	+	+	RSMH_BACC7
tr|B7HPU7|B7HPU7_BACC7	Ribosomal RNA small subunit methyltransferase I (EC 2.1.1.198) (16S rRNA 2'-O-ribose C1402 methyltransferase) (rRNA (cytidine-2'-O-)-methyltransferase RsmI)	rsmI BCAH187_A0045	-	-	-	+	B7HPU7_BACC7
sp|B7HQI0|RUVA_BACC7	Holliday junction branch migration complex subunit RuvA	ruvA BCAH187_A4555	-	-	+	+	RUVA_BACC7
sp|B7HKE6|SAT_BACC7	Sulfate adenylyltransferase (EC 2.7.7.4) (ATP-sulfurylase) (Sulfate adenylate transferase) (SAT)	sat BCAH187_A1583	-	-	+	+	SAT_BACC7
tr|B7HNQ4|B7HNQ4_BACC7	L-serine dehydratase (EC 4.3.1.17)	sdaAA2 BCAH187_A4271	-	-	+	+	B7HNQ4_BACC7
tr|B7HRG0|B7HRG0_BACC7	succinate dehydrogenase (EC 1.3.5.1)	sdhA BCAH187_A4645	+	+	+	+	B7HRG0_BACC7
tr|B7HRF9|B7HRF9_BACC7	succinate dehydrogenase (EC 1.3.5.1)	sdhB BCAH187_A4644	+	+	+	+	B7HRF9_BACC7
tr|B7HRG1|B7HRG1_BACC7	Succinate dehydrogenase, cytochrome b558 subunit	sdhC BCAH187_A4646	+	-	-	+	B7HRG1_BACC7
tr|B7HXP1|B7HXP1_BACC7	Protein translocase subunit SecA (EC 7.4.2.8)	secA secA1 BCAH187_A1061	+	-	-	-	B7HXP1_BACC7
tr|B7HX16|B7HX16_BACC7	Protein translocase subunit SecA (EC 7.4.2.8)	secA secA2 BCAH187_A5352	+	-	+	+	B7HX16_BACC7
tr|B7HQH0|B7HQH0_BACC7	Multifunctional fusion protein [Includes: Protein translocase subunit SecD; Protein-export membrane protein SecF]	secDF secD secF BCAH187_A4545	+	-	+	+	B7HQH0_BACC7
tr|B7HQW4|B7HQW4_BACC7	Protein translocase subunit SecY	secY secY1 BCAH187_A0161	+	-	+	+	B7HQW4_BACC7
sp|B7HZ82|SELO_BACC7	Protein adenylyltransferase SelO (EC 2.7.7.108)	selO BCAH187_A3529	-	-	+	+	SELO_BACC7
sp|B7HM19|SEPF_BACC7	Cell division protein SepF	sepF BCAH187_A3951	-	-	+	+	SEPF_BACC7
tr|B7HXT1|B7HXT1_BACC7	Phosphoserine aminotransferase (EC 2.6.1.52) (Phosphohydroxythreonine aminotransferase) (PSAT)	serC BCAH187_A3294	-	-	+	+	B7HXT1_BACC7
sp|B7HPS8|SYS_BACC7	Serine--tRNA ligase (EC 6.1.1.11) (Seryl-tRNA synthetase) (SerRS) (Seryl-tRNA(Ser/Sec) synthetase)	serS BCAH187_A0018	+	-	+	+	SYS_BACC7
tr|B7HT09|B7HT09_BACC7	Serine--tRNA ligase (EC 6.1.1.11)	serS2 BCAH187_A0424	-	-	+	+	B7HT09_BACC7
tr|B7HPJ2|B7HPJ2_BACC7	RNA polymerase sigma factor SigA	sigA BCAH187_A4426	+	-	+	+	B7HPJ2_BACC7
tr|B7HM25|B7HM25_BACC7	RNA polymerase sigma factor	sigE BCAH187_A3957	-	-	-	+	B7HM25_BACC7
tr|B7HN52|B7HN52_BACC7	RNA polymerase sigma factor	sigF BCAH187_A4205	-	-	-	+	B7HN52_BACC7
tr|B7HQS8|B7HQS8_BACC7	RNA polymerase sigma-30 factor	sigH BCAH187_A0124	-	-	+	+	B7HQS8_BACC7
tr|B7I0I8|B7I0I8_BACC7	Transcriptional regulator SinR	sinR BCAH187_A1435	-	-	+	+	B7I0I8_BACC7
tr|B7HU08|B7HU08_BACC7	Signal peptidase I (EC 3.4.21.89)	sipS1 BCAH187_A0529	-	-	+	+	B7HU08_BACC7
tr|B7HLH2|B7HLH2_BACC7	Signal peptidase I (EC 3.4.21.89)	sipS2 BCAH187_A3886	+	-	+	+	B7HLH2_BACC7
tr|B7HZR3|B7HZR3_BACC7	Signal peptidase I (EC 3.4.21.89)	sipT BCAH187_A1295	-	-	+	+	B7HZR3_BACC7
tr|B7HVV0|B7HVV0_BACC7	Signal peptidase I (EC 3.4.21.89)	sipU BCAH187_A3122	+	-	+	+	B7HVV0_BACC7
sp|B7HW45|SSRP_BACC7	SsrA-binding protein (Small protein B)	smpB BCAH187_A5277	-	-	+	+	SSRP_BACC7
tr|B7HPH5|B7HPH5_BACC7	Superoxide dismutase (EC 1.15.1.1)	sodA1 BCAH187_A4408	+	+	+	+	B7HPH5_BACC7
tr|B7HZD0|B7HZD0_BACC7	Superoxide dismutase (EC 1.15.1.1)	sodA2 BCAH187_A5627	-	-	+	+	B7HZD0_BACC7
tr|B7HZG6|B7HZG6_BACC7	Sporulation initiation inhibitor protein Soj	soJ BCAH187_A5667	-	-	+	+	B7HZG6_BACC7
tr|B7HYD0|B7HYD0_BACC7	Polyamine aminopropyltransferase (Putrescine aminopropyltransferase) (PAPT) (Spermidine synthase) (SPDS) (SPDSY) (EC 2.5.1.16)	speE BCAH187_A5548	-	+	+	+	B7HYD0_BACC7
tr|B7HW99|B7HW99_BACC7	Sphingomyelin phosphodiesterase C (EC 3.1.4.12)	sph BCAH187_A0805	+	+	+	+	B7HW99_BACC7
tr|B7HNT4|B7HNT4_BACC7	Stage 0 sporulation protein A	spo0A BCAH187_A4301	-	-	+	+	B7HNT4_BACC7
tr|B7HY96|B7HY96_BACC7	Sporulation initiation phosphotransferase F (EC 2.7.-.-)	spo0F BCAH187_A5514	-	-	+	+	B7HY96_BACC7
tr|B7HZG5|B7HZG5_BACC7	Stage 0 sporulation protein J	spo0J BCAH187_A5666	-	-	+	+	B7HZG5_BACC7
tr|B7HN54|B7HN54_BACC7	Anti-sigma F factor antagonist (Stage II sporulation protein)	spoIIAA BCAH187_A4207	-	-	-	+	B7HN54_BACC7
tr|B7HY44|B7HY44_BACC7	Stage II sporulation protein D	spoIID BCAH187_A5462	-	-	-	+	B7HY44_BACC7
tr|B7HZH2|B7HZH2_BACC7	Membrane protein insertase YidC (Foldase YidC) (Membrane integrase YidC) (Membrane protein YidC)	spoIIIJ2 yidC BCAH187_A5673	+	-	+	+	B7HZH2_BACC7
tr|B7HN72|B7HN72_BACC7	Stage II sporulation protein M	spoIIM BCAH187_A4225	-	-	-	+	B7HN72_BACC7
tr|B7HNK9|B7HNK9_BACC7	Stage II sporulation protein P	spoIIP BCAH187_A2167	-	-	-	+	B7HNK9_BACC7
tr|B7HPW2|B7HPW2_BACC7	Peptidyl-tRNA hydrolase (Pth) (EC 3.1.1.29)	spoVC pth BCAH187_A0060	-	-	+	+	B7HPW2_BACC7
tr|B7HLD5|B7HLD5_BACC7	Dipicolinate synthase subunit B (DPA synthase subunit B) (EC 1.3.1.-) (Spore dipicolinate synthase subunit B) (Stage V sporulation protein FB)	spoVFB BCAH187_A3849	+	-	-	-	B7HLD5_BACC7
sp|B7HPV9|SP5G_BACC7	Putative septation protein SpoVG (Stage V sporulation protein G)	spoVG BCAH187_A0057	-	-	+	+	SP5G_BACC7
tr|B7HLB0|B7HLB0_BACC7	Stage V sporulation protein S	spoVS2 BCAH187_A3823	-	-	+	+	B7HLB0_BACC7
tr|B7HRI5|B7HRI5_BACC7	Sortase B	srtB BCAH187_A4670	-	-	-	+	B7HRI5_BACC7
sp|B7HLG9|SUCC_BACC7	Succinate--CoA ligase [ADP-forming] subunit beta (EC 6.2.1.5) (Succinyl-CoA synthetase subunit beta) (SCS-beta)	sucC BCAH187_A3883	+	+	+	+	SUCC_BACC7
tr|B7HLG8|B7HLG8_BACC7	Succinate--CoA ligase [ADP-forming] subunit alpha (EC 6.2.1.5) (Succinyl-CoA synthetase subunit alpha) (SCS-alpha)	sucD BCAH187_A3882	-	-	+	+	B7HLG8_BACC7
tr|B7HUW8|B7HUW8_BACC7	FeS assembly protein SufB	sufB BCAH187_A5119	+	-	+	+	B7HUW8_BACC7
tr|B7HUX2|B7HUX2_BACC7	FeS assembly ATPase SufC	sufC BCAH187_A5123	+	-	+	+	B7HUX2_BACC7
tr|B7HUX1|B7HUX1_BACC7	FeS assembly protein SufD	sufD BCAH187_A5122	+	-	+	+	B7HUX1_BACC7
tr|B7HUX0|B7HUX0_BACC7	Cysteine desulfurase (EC 2.8.1.7)	sufS BCAH187_A5121	-	-	+	+	B7HUX0_BACC7
tr|B7HLJ8|B7HLJ8_BACC7	16S rRNA (cytosine(967)-C(5))-methyltransferase (EC 2.1.1.176) (16S rRNA m5C967 methyltransferase) (rRNA (cytosine-C(5)-)-methyltransferase RsmB)	sun BCAH187_A3913	+	-	+	+	B7HLJ8_BACC7
tr|B7HX99|B7HX99_BACC7	Polyisoprenyl-teichoic acid--peptidoglycan teichoic acid transferase TagU (EC 2.7.8.-)	tagU BCAH187_A5436	+	-	+	+	B7HX99_BACC7
tr|B7HW93|B7HW93_BACC7	Probable transaldolase (EC 2.2.1.2)	tal BCAH187_A0799	+	+	+	+	B7HW93_BACC7
tr|B7HYW5|B7HYW5_BACC7	Probable transaldolase (EC 2.2.1.2)	tal BCAH187_A3411	-	-	-	+	B7HYW5_BACC7
tr|B7HRE0|B7HRE0_BACC7	L-threonine dehydratase catabolic TdcB (EC 4.3.1.19) (Threonine deaminase)	tdcB BCAH187_A2565	-	-	+	-	B7HRE0_BACC7
tr|B7HSD0|B7HSD0_BACC7	Aminopyrimidine aminohydrolase (EC 3.5.99.2)	tenA BCAH187_A2668	-	-	+	+	B7HSD0_BACC7
tr|B7HWF1|B7HWF1_BACC7	Regulatory protein TenI	tenI BCAH187_A0883	-	-	+	+	B7HWF1_BACC7
sp|B7HQH6|TGT_BACC7	Queuine tRNA-ribosyltransferase (EC 2.4.2.29) (Guanine insertion enzyme) (tRNA-guanine transglycosylase)	tgt BCAH187_A4551	+	-	+	+	TGT_BACC7
sp|B7HX62|THIC_BACC7	Phosphomethylpyrimidine synthase (EC 4.1.99.17) (Hydroxymethylpyrimidine phosphate synthase) (HMP-P synthase) (HMP-phosphate synthase) (HMPP synthase) (Thiamine biosynthesis protein ThiC)	thiC BCAH187_A5398	-	-	+	+	THIC_BACC7
tr|B7HWF6|B7HWF6_BACC7	Hydroxymethylpyrimidine/phosphomethylpyrimidine kinase (EC 2.7.1.49) (EC 2.7.4.7) (Hydroxymethylpyrimidine kinase) (Hydroxymethylpyrimidine phosphate kinase)	thiD1 BCAH187_A0888	-	-	+	-	B7HWF6_BACC7
tr|B7HZ97|B7HZ97_BACC7	pyridoxal kinase (EC 2.7.1.35) (PN/PL/PM kinase) (Pyridoxal kinase) (Pyridoxamine kinase) (Vitamin B6 kinase)	thiD2 BCAH187_A5593	-	-	+	+	B7HZ97_BACC7
sp|B7HT70|THIE_BACC7	Thiamine-phosphate synthase (TP synthase) (TPS) (EC 2.5.1.3) (Thiamine-phosphate pyrophosphorylase) (TMP pyrophosphorylase) (TMP-PPase)	thiE BCAH187_A0487	-	-	+	+	THIE_BACC7
sp|B7HWF4|THIG_BACC7	Thiazole synthase (EC 2.8.1.10)	thiG BCAH187_A0886	-	-	+	+	THIG_BACC7
sp|B7HSI4|THII_BACC7	Probable tRNA sulfurtransferase (EC 2.8.1.4) (Sulfur carrier protein ThiS sulfurtransferase) (Thiamine biosynthesis protein ThiI) (tRNA 4-thiouridine synthase)	thiI BCAH187_A4782	+	-	+	+	THII_BACC7
sp|B7HT69|THIM_BACC7	Hydroxyethylthiazole kinase (EC 2.7.1.50) (4-methyl-5-beta-hydroxyethylthiazole kinase) (TH kinase) (Thz kinase)	thiM BCAH187_A0486	-	-	+	+	THIM_BACC7
tr|B7HWF2|B7HWF2_BACC7	glycine oxidase (EC 1.4.3.19)	thiO BCAH187_A0884	-	-	+	+	B7HWF2_BACC7
sp|B7HNB7|KHSE_BACC7	Homoserine kinase (HK) (HSK) (EC 2.7.1.39)	thrB BCAH187_A2075	-	-	+	+	KHSE_BACC7
tr|B7HNB6|B7HNB6_BACC7	Threonine synthase (EC 4.2.3.1)	thrC BCAH187_A2074	-	-	+	+	B7HNB6_BACC7
tr|B7HRL5|B7HRL5_BACC7	Threonine--tRNA ligase (EC 6.1.1.3) (Threonyl-tRNA synthetase) (ThrRS)	thrS thrS2 BCAH187_A4701	+	-	+	+	B7HRL5_BACC7
tr|B7HQ32|B7HQ32_BACC7	Thymidylate synthase (TS) (TSase) (EC 2.1.1.45)	thyA BCAH187_A2348	-	-	+	+	B7HQ32_BACC7
sp|B7HQN3|TIG_BACC7	Trigger factor (TF) (EC 5.2.1.8) (PPIase)	tig BCAH187_A4609	+	+	+	+	TIG_BACC7
tr|B7HKP7|B7HKP7_BACC7	Transketolase (EC 2.2.1.1)	tkt2 BCAH187_A3742	+	-	+	+	B7HKP7_BACC7
sp|B7HPU1|KTHY_BACC7	Thymidylate kinase (EC 2.7.4.9) (dTMP kinase)	tmk BCAH187_A0039	-	-	+	+	KTHY_BACC7
tr|B7HLG6|B7HLG6_BACC7	DNA topoisomerase 1 (EC 5.6.2.1) (DNA topoisomerase I)	topA BCAH187_A3880	-	-	+	+	B7HLG6_BACC7
sp|B7HW54|TPIS_BACC7	Triosephosphate isomerase (TIM) (TPI) (EC 5.3.1.1) (Triose-phosphate isomerase)	tpiA BCAH187_A5286	+	+	+	+	TPIS_BACC7
tr|B7HRT7|B7HRT7_BACC7	Thiol peroxidase (Tpx) (EC 1.11.1.24) (Peroxiredoxin tpx) (Prx) (Thioredoxin peroxidase) (Thioredoxin-dependent peroxiredoxin)	tpx BCAH187_A4774	+	-	+	+	B7HRT7_BACC7
tr|B7HVD7|B7HVD7_BACC7	PTS system, trehalose-specific IIBC component	treB BCAH187_A0760	+	-	-	-	B7HVD7_BACC7
tr|B7HVD8|B7HVD8_BACC7	Alpha,alpha-phosphotrehalase (EC 3.2.1.93)	treC BCAH187_A0761	-	+	-	-	B7HVD8_BACC7
sp|B7HMP7|TRHO_BACC7	tRNA uridine(34) hydroxylase (EC 1.14.-.-) (tRNA hydroxylation protein O)	trhO BCAH187_A1989	-	-	+	-	TRHO_BACC7
sp|B7HLH4|TRMD_BACC7	tRNA (guanine-N(1)-)-methyltransferase (EC 2.1.1.228) (M1G-methyltransferase) (tRNA [GM37] methyltransferase)	trmD BCAH187_A3889	-	-	+	+	TRMD_BACC7
sp|B7HLG5|TRMFO_BACC7	Methylenetetrahydrofolate--tRNA-(uracil-5-)-methyltransferase TrmFO (EC 2.1.1.74) (Folate-dependent tRNA (uracil-5-)-methyltransferase) (Folate-dependent tRNA(M-5-U54)-methyltransferase)	trmFO BCAH187_A3879	-	-	+	+	TRMFO_BACC7
tr|B7HQE1|B7HQE1_BACC7	tRNA 5-hydroxyuridine methyltransferase (EC 2.1.1.-) (ho5U methyltransferase)	trmR BCAH187_A4516	-	-	+	+	B7HQE1_BACC7
tr|B7HQF4|B7HQF4_BACC7	tRNA-specific 2-thiouridylase MnmA (EC 2.8.1.13)	trmU mnmA BCAH187_A4529	-	-	+	+	B7HQF4_BACC7
sp|B7I0F3|TRPA_BACC7	Tryptophan synthase alpha chain (EC 4.2.1.20)	trpA BCAH187_A1399	-	-	+	+	TRPA_BACC7
sp|B7I0F2|TRPB_BACC7	Tryptophan synthase beta chain (EC 4.2.1.20)	trpB BCAH187_A1398	-	-	+	+	TRPB_BACC7
sp|B7I0F0|TRPC_BACC7	Indole-3-glycerol phosphate synthase (IGPS) (EC 4.1.1.48)	trpC BCAH187_A1396	-	-	+	+	TRPC_BACC7
sp|B7I0E9|TRPD_BACC7	Anthranilate phosphoribosyltransferase (EC 2.4.2.18)	trpD BCAH187_A1395	-	-	+	+	TRPD_BACC7
tr|B7I0E7|B7I0E7_BACC7	Anthranilate synthase component 1 (EC 4.1.3.27)	trpE BCAH187_A1393	-	-	+	+	B7I0E7_BACC7
sp|B7I0F1|TRPF_BACC7	N-(5'-phosphoribosyl)anthranilate isomerase (PRAI) (EC 5.3.1.24)	trpF BCAH187_A1397	-	-	-	+	TRPF_BACC7
tr|B7HZV4|B7HZV4_BACC7	Tryptophan--tRNA ligase (EC 6.1.1.2) (Tryptophanyl-tRNA synthetase) (TrpRS)	trpS BCAH187_A1336	-	-	+	+	B7HZV4_BACC7
tr|B7HU22|B7HU22_BACC7	tRNA pseudouridine synthase A (EC 5.4.99.12) (tRNA pseudouridine(38-40) synthase) (tRNA pseudouridylate synthase I) (tRNA-uridine isomerase I)	truA truA2 BCAH187_A0543	-	-	+	+	B7HU22_BACC7
tr|B7HRG4|B7HRG4_BACC7	Thioredoxin	trx BCAH187_A4649	-	-	+	+	B7HRG4_BACC7
tr|B7HWY4|B7HWY4_BACC7	Thioredoxin reductase (EC 1.8.1.9)	trxB BCAH187_A5319	-	-	-	+	B7HWY4_BACC7
sp|B7HLF9|EFTS_BACC7	Elongation factor Ts (EF-Ts)	tsf BCAH187_A3873	+	+	+	+	EFTS_BACC7
sp|B7HQU2|EFTU_BACC7	Elongation factor Tu (EF-Tu) (EC 3.6.5.3)	tuf BCAH187_A0139	+	+	+	+	EFTU_BACC7
tr|B7HME1|B7HME1_BACC7	Large ribosomal subunit assembly factor BipA (EC 3.6.5.-) (GTP-binding protein BipA)	typA bipA BCAH187_A4075	+	-	+	+	B7HME1_BACC7
tr|B7HSJ5|B7HSJ5_BACC7	Tyrosine--tRNA ligase (EC 6.1.1.1) (Tyrosyl-tRNA synthetase) (TyrRS)	tyrS tyrS1 BCAH187_A4793	+	-	+	+	B7HSJ5_BACC7
tr|B7HVZ8|B7HVZ8_BACC7	Tyrosine--tRNA ligase (EC 6.1.1.1) (Tyrosyl-tRNA synthetase) (TyrRS)	tyrS tyrS2 BCAH187_A5228	-	-	+	+	B7HVZ8_BACC7
sp|B7HQD8|URK_BACC7	Uridine kinase (EC 2.7.1.48) (Cytidine monophosphokinase) (Uridine monophosphokinase)	udk BCAH187_A4513	-	-	+	+	URK_BACC7
sp|B7HY75|UPP_BACC7	Uracil phosphoribosyltransferase (EC 2.4.2.9) (UMP pyrophosphorylase) (UPRTase)	upp BCAH187_A5493	+	-	+	+	UPP_BACC7
tr|B7HWA4|B7HWA4_BACC7	Undecaprenyl-diphosphatase (EC 3.6.1.27) (Bacitracin resistance protein) (Undecaprenyl pyrophosphate phosphatase)	uppP BCAH187_A0810	+	-	-	-	B7HWA4_BACC7
tr|B7HLF6|B7HLF6_BACC7	Isoprenyl transferase (EC 2.5.1.-)	uppS BCAH187_A3870	-	-	+	+	B7HLF6_BACC7
tr|B7HWZ3|B7HWZ3_BACC7	UvrABC system protein A (UvrA protein) (Excinuclease ABC subunit A)	uvrA BCAH187_A5328	+	-	-	-	B7HWZ3_BACC7
tr|B7HW46|B7HW46_BACC7	Ribonuclease R (RNase R) (EC 3.1.13.1)	vacB rnr BCAH187_A5278	-	-	+	-	B7HW46_BACC7
tr|B7HQL5|B7HQL5_BACC7	Valine--tRNA ligase (EC 6.1.1.9) (Valyl-tRNA synthetase) (ValRS)	valS BCAH187_A4591	-	+	+	+	B7HQL5_BACC7
tr|B7HN69|B7HN69_BACC7	Tyrosine recombinase XerD	xerD BCAH187_A4222	-	-	+	+	B7HN69_BACC7
sp|B7HL82|XPT_BACC7	Xanthine phosphoribosyltransferase (XPRTase) (EC 2.4.2.22)	xpt BCAH187_A1737	-	-	+	+	XPT_BACC7
sp|B7HNU3|EX7L_BACC7	Exodeoxyribonuclease 7 large subunit (EC 3.1.11.6) (Exodeoxyribonuclease VII large subunit) (Exonuclease VII large subunit)	xseA BCAH187_A4310	-	-	+	+	EX7L_BACC7
sp|B7HPU4|YABA_BACC7	Replication initiation control protein YabA	yabA BCAH187_A0042	-	-	+	+	YABA_BACC7
tr|B7HPW9|B7HPW9_BACC7	Sporulation protein YabP	yabP BCAH187_A0067	-	-	-	+	B7HPW9_BACC7
tr|B7HQH5|B7HQH5_BACC7	Preprotein translocase, YajC subunit	yajC BCAH187_A4550	+	+	+	+	B7HQH5_BACC7
sp|B7HPK2|YBEY_BACC7	Endoribonuclease YbeY (EC 3.1.-.-)	ybeY BCAH187_A4436	-	-	+	+	YBEY_BACC7
tr|B7HZG2|B7HZG2_BACC7	Ribosome-binding ATPase YchF	ychF BCAH187_A5663	+	-	+	+	B7HZG2_BACC7
tr|B7HX18|B7HX18_BACC7	Ribosome hibernation promoting factor (HPF)	yfiA hpf BCAH187_A5354	-	+	+	+	B7HX18_BACC7
sp|B7HYS8|YHAM_BACC7	3'-5' exoribonuclease YhaM (EC 3.1.-.-)	yhaM BCAH187_A1180	-	-	+	+	YHAM_BACC7
tr|B7HMB5|B7HMB5_BACC7	ComK regulator	ylbF BCAH187_A4048	-	-	-	+	B7HMB5_BACC7
tr|B7HNS9|B7HNS9_BACC7	Phosphate butyryltransferase (EC 2.3.1.19)	yqiS BCAH187_A4296	-	+	+	+	B7HNS9_BACC7
tr|B7HTY8|B7HTY8_BACC7	General stress protein 13	yugI BCAH187_A5044	-	-	+	+	B7HTY8_BACC7
tr|B7HZF3|B7HZF3_BACC7	Transcriptional regulatory protein WalR	yycF BCAH187_A5650	-	-	+	+	B7HZF3_BACC7

## Sheet: Fig. 3a
		FAs shared	FAs unique	GLs shared	GLs unique	GPs shared	GPs unique	SPs shared	SPs unique
	EVsLB	10	27
	EVsMOD	10	3
	EVsLB			109	44
	EVsMOD			109	6
	EVsLB					132	23
	EVsMOD					132	7
	EVsLB							44	154
	EVsMOD							44	0

## Sheet: Fig. 3b
		Fatty acyls			Glycerolipids			Glycerophospholipids			Sphingolipids
	EVsMOD	4.84	4.86	4.29	74.1	73.23	72.99	20.96	21.83	22.64	0.09	0.08	0.09
	EVsLB	2.96	2.42	2.28	25.28	12.37	12.9	3.3	1.56	1.72	68.42	83.6	83.05

## Sheet: Fig. 4b
	LB plain + EVs	LB plain + EVs + SMase
	83.2192	44.3966
	84.8438	30.5714
	98.31	19.5513

[truncated: 29 more sheets: Fig. 4d, Fig. 4f, Fig. 4g, Fig. 5a, Fig. 5b, Fig. 5d, Fig. 5e, Fig. 5g, Fig. 6c, Fig. 6d, Fig. 6e, Fig. 6f, Fig. 6g, SFig. 1f, SFig. 2g, SFig. 3a, SFig. 3b, SFig. 4a-d, SFig. 5a, SFig. 5b …]
